# Supplementary material for: Screening and validation of key microRNAs regulating muscle development in Hanper sheep
Source: PLoS One. 2025 Jun 12;20(6):e0325054. doi: 10.1371/journal.pone.0325054 (PMC12161547; doi:10.1371/journal.pone.0325054)
Supplement: S1 Table — Sheet 1 shows 92 differentially expressed miRNAs between Hanper sheep longissimus dorsi M1 and M7 groups. Sheet 2 shows 112 differentially expressed miRNAs between Hanper sheep longissimus dorsi M1 and M13 groups. Sheet 3 shows 2 differentially expressed miRNAs between Hanper sheep longissimus dorsi M7 and M13 groups. Sheet 4 shows 116 DEMs detected in total among the three groups. (XLSX) [file pone.0325054.s001.xlsx]

## Sheet: M1vsM7
sRNA	M1_readcount	M7_readcount	log2FoldChange	pval	padj	up/down
oar-miR-410-3p	814.364	66.3923	3.5454	1.0677e-50	1.4093e-48	up
oar-miR-136	2119.4	345.119	2.5905	6.9526e-49	4.5887e-47	up
novel_101	4.22406	147.156	-4.8339	9.4805e-33	4.1714e-31	down
oar-miR-411a-5p	19368.2	6251.94	1.6173	2.459e-25	8.1148e-24	up
oar-miR-299-5p	617.271	90.0077	2.7057	4.3419e-24	1.1463e-22	up
oar-miR-29a	750.906	5473.21	-2.7654	8.2963e-19	1.8252e-17	down
oar-miR-655-3p	2388.61	482.901	2.2524	1.3525e-18	2.5504e-17	up
oar-miR-299-3p	279.363	38.3543	2.7569	4.4506e-18	7.3434e-17	up
oar-miR-26a	140491	643216	-2.1418	1.6247e-16	2.2378e-15	down
oar-miR-29b	18.4676	223.879	-3.3777	1.6953e-16	2.2378e-15	down
oar-miR-191	4914.76	20118	-1.9884	1.4115e-15	1.6939e-14	down
oar-miR-16b	1404.06	5014.19	-1.8031	2.0314e-15	2.2346e-14	down
oar-miR-30a-3p	482.678	2309.59	-2.1959	5.2101e-15	5.2903e-14	down
oar-let-7a	31113.7	84736.3	-1.4283	5.9843e-15	5.6423e-14	down
oar-miR-369-3p	3898.29	1192.76	1.6784	3.5966e-14	3.165e-13	up
oar-miR-381-3p	72606.5	9459.9	2.789	8.1893e-14	6.7561e-13	up
oar-miR-103	1820.42	5244.45	-1.5047	1.0561e-13	8.2e-13	down
oar-miR-3958-3p	9893.7	1872.16	2.3138	3.1969e-13	2.3444e-12	up
oar-miR-26b	13201.5	56314.8	-2.0322	7.9877e-13	5.5493e-12	down
oar-miR-127	60047	25847	1.2033	3.0275e-12	1.9981e-11	up
oar-let-7f	90637.6	308648	-1.7289	3.3237e-12	2.0892e-11	down
oar-miR-10a	5528.62	18503.9	-1.7042	8.4594e-12	5.0756e-11	down
oar-miR-412-3p	469.405	130.353	1.8004	9.6621e-12	5.5452e-11	up
oar-miR-10b	88517.1	316817	-1.7925	1.9536e-11	1.0745e-10	down
oar-miR-221	136.708	563.474	-1.9821	3.3117e-11	1.7486e-10	down
oar-let-7i	64844	183221	-1.4717	5.6348e-11	2.8608e-10	down
oar-miR-22-3p	2179.99	10002.9	-2.1134	9.0373e-11	4.4182e-10	down
oar-miR-99a	69782.3	259615	-1.8376	2.7195e-10	1.2821e-09	down
oar-miR-30c	11275.6	35272.7	-1.6058	5.9691e-10	2.717e-09	down
oar-miR-154b-5p	229.16	76.2015	1.5532	6.3598e-10	2.7983e-09	up
oar-miR-411b-5p	399.096	118.48	1.7019	8.0176e-10	3.4139e-09	up
oar-let-7g	86706.2	329408	-1.8599	1.4301e-09	5.8991e-09	down
oar-let-7b	12308.4	33691.6	-1.4226	3.6959e-09	1.4784e-08	down
oar-miR-150	259.953	1124.85	-2.0243	4.2097e-09	1.6343e-08	down
oar-miR-409-5p	2808.13	957.817	1.5141	5.3448e-09	2.0158e-08	up
oar-miR-133	159824	504192	-1.6075	2.7189e-08	9.9692e-08	down
oar-miR-27a	2735.86	7773.33	-1.4689	2.9405e-08	1.049e-07	down
oar-miR-495-3p	1458.73	559.925	1.3503	8.8379e-08	3.07e-07	up
oar-miR-487b-3p	947.687	365.135	1.3435	1.0475e-07	3.5453e-07	up
oar-miR-23a	3474.11	8420.16	-1.2517	1.3842e-07	4.568e-07	down
oar-miR-382-5p	1073.3	480.979	1.1359	6.4819e-07	2.0869e-06	up
oar-miR-25	5513.61	11823.6	-1.0822	6.7302e-07	2.1152e-06	down
oar-let-7c	10712.6	26325.5	-1.2663	9.093e-07	2.7913e-06	down
oar-miR-3955-5p	176.097	69.592	1.3032	1.022e-06	3.0659e-06	up
oar-miR-380-3p	1528.62	767.366	0.97913	1.285e-06	3.7693e-06	up
oar-miR-21	46354	140142	-1.5349	2.3152e-06	6.6435e-06	down
oar-miR-329b-3p	713.858	307.933	1.1827	4.633e-06	1.3012e-05	up
oar-miR-432	725.389	391.179	0.87968	5.9575e-06	1.6383e-05	up
oar-miR-148a	85740.3	230173	-1.3704	2.3009e-05	6.1982e-05	down
oar-miR-1197-3p	84.7011	25.7111	1.6214	2.7285e-05	7.1962e-05	up
oar-miR-218a	487.31	1442.54	-1.4934	2.7804e-05	7.1962e-05	down
oar-miR-23b	4071.15	8581.99	-1.0517	2.9176e-05	7.4063e-05	down
oar-miR-30b	10110.1	24408.8	-1.2317	2.9809e-05	7.4241e-05	down
oar-miR-107	306.361	646.675	-1.0544	3.2252e-05	7.8839e-05	down
oar-let-7d	2267	4466.8	-0.95983	3.9638e-05	9.5132e-05	down
oar-miR-30d	51225.2	100165	-0.94419	0.00027037	0.0006373	down
oar-miR-376c-3p	207.166	92.9856	1.1142	0.00027832	0.00064453	up
oar-miR-106a	82.7118	167.976	-0.99305	0.00029269	0.00066612	down
oar-miR-376a-5p	39.9465	5.55962	2.2965	0.00042615	0.00094997	up
oar-miR-199a-3p	26869.5	50137.2	-0.87984	0.0004318	0.00094997	down
oar-miR-381-5p	22.2913	2.09252	2.5019	0.00049917	0.0010802	up
oar-miR-30a-5p	19483.9	40462.3	-1.0196	0.00072955	0.0015359	down
oar-miR-369-5p	187.386	89.1222	1.0331	0.00073303	0.0015359	up
oar-miR-3955-3p	29.5375	9.00862	1.5255	0.0032277	0.0066571	up
oar-miR-125b	10729.1	19963.9	-0.8667	0.0039276	0.007976	down
oar-miR-379-5p	16665	12548.8	0.40634	0.0042242	0.0084484	up
oar-miR-3958-5p	12.6239	1.37457	2.1428	0.0049653	0.0097825	up
oar-miR-1185-5p	17.9253	2.74992	1.9931	0.0056217	0.010913	up
oar-miR-495-5p	26.525	7.59316	1.537	0.0087524	0.016744	up
oar-miR-541-5p	51.6868	22.8794	1.0846	0.011875	0.022393	up
oar-miR-194	474.727	909.433	-0.89518	0.012427	0.022806	down
oar-miR-377-5p	21.0222	4.80155	1.6833	0.012462	0.022806	up
oar-miR-329a-3p	54.2659	22.1016	1.1793	0.012612	0.022806	up
oar-miR-362	955.504	1551.35	-0.67984	0.015034	0.026721	down
oar-miR-493-5p	6934.88	4649.09	0.5656	0.015313	0.026721	up
oar-miR-431	39.5057	12.0299	1.4655	0.015385	0.026721	up
oar-miR-323a-3p	192.596	120.826	0.65134	0.01656	0.028389	up
oar-miR-376b-3p	19.0215	4.08281	1.6793	0.017667	0.029898	up
oar-miR-494-3p	2619.57	1825.49	0.51201	0.018147	0.030321	up
oar-miR-106b	346.913	550.674	-0.65041	0.018867	0.031111	down
oar-miR-3957-3p	16.7203	4.1237	1.5866	0.019091	0.031111	up
oar-miR-374a	1032.15	1691.86	-0.69034	0.020282	0.032649	down
oar-miR-200a	20.5751	113.495	-1.7527	0.021495	0.034184	down
oar-miR-411a-3p	469.626	343.1	0.44662	0.022322	0.035077	up
oar-miR-143	79720.2	142415	-0.79859	0.024209	0.037595	down
oar-miR-655-5p	9.86327	1.35412	1.7738	0.026252	0.040294	up
oar-miR-376a-3p	9.56929	1.35412	1.7602	0.027271	0.041377	up
oar-miR-3956-5p	44.0851	20.1931	1.0295	0.028363	0.042544	up
oar-miR-370-5p	27.2163	9.19739	1.3207	0.03134	0.046482	up
oar-miR-3959-3p	62.1148	36.1375	0.74497	0.032756	0.048042	up
oar-miR-485-5p	74.6907	41.3756	0.80465	0.034172	0.049569	up
oar-miR-376e-5p	30.0894	13.9148	1.0118	0.034824	0.049966	up

## Sheet: M1vsM13
sRNA	M1_readcount	M13_readcount	log2FoldChange	pval	padj	up/down
oar-miR-127	52938.1	21111.4	1.3243	2.3822e-62	3.3589e-60	up
oar-miR-369-3p	3437.71	839.281	2.0213	1.9605e-61	1.3821e-59	up
oar-miR-136	1869.9	375.938	2.3131	4.3299e-60	2.035e-58	up
oar-miR-655-3p	2106.49	297.814	2.8004	1.9134e-54	6.7446e-53	up
oar-miR-411a-5p	17078.6	4944.67	1.7824	8.2315e-53	2.3213e-51	up
oar-miR-410-3p	719.106	56.3641	3.6353	4.2296e-47	9.9394e-46	up
oar-miR-495-3p	1286.09	325.013	1.9707	2.4448e-40	4.9245e-39	up
oar-miR-3958-3p	8752.34	1057.13	3.0105	1.1415e-39	2.0119e-38	up
oar-miR-381-3p	64026.3	2803.27	4.3855	1.1802e-37	1.8491e-36	up
oar-miR-329b-3p	629.966	151.567	2.0449	1.2832e-30	1.8093e-29	up
oar-miR-29b	16.3125	300.502	-4.0706	4.1631e-30	5.3363e-29	down
novel_101	3.71862	184.976	-5.3266	3.5324e-29	4.1505e-28	down
oar-miR-299-5p	544.042	49.3254	3.435	4.58e-28	4.9675e-27	up
oar-miR-432	639.6	270.651	1.2399	2.3304e-21	2.347e-20	up
oar-miR-16b	1237.01	5642.38	-2.1612	8.2088e-21	7.7162e-20	down
oar-miR-299-3p	246.102	16.4633	3.8309	1.0032e-20	8.8406e-20	up
oar-miR-29a	662.953	7460.23	-3.3631	6.0264e-18	4.9984e-17	down
oar-miR-409-5p	2477.8	551.58	2.1337	7.561e-18	5.9228e-17	up
oar-miR-374a	910.669	1990.98	-1.1211	9.6805e-18	7.184e-17	down
oar-miR-103	1605.12	5562.91	-1.7732	1.2919e-16	9.1078e-16	down
oar-miR-10a	4873.76	17510.2	-1.8207	1.4542e-14	9.7641e-14	down
oar-miR-26a	123887	709016	-2.4528	4.3393e-14	2.7811e-13	down
oar-miR-30a-3p	424.821	2750.59	-2.6142	1.0207e-13	6.2573e-13	down
oar-miR-412-3p	414.353	117.581	1.8003	4.3242e-13	2.5405e-12	up
oar-miR-487b-3p	834.843	229.011	1.8467	6.6789e-13	3.7669e-12	up
oar-miR-221	120.473	551.093	-2.1476	9.1066e-13	4.9386e-12	down
oar-miR-411b-5p	352.368	89.4614	1.9342	1.4762e-12	7.4686e-12	up
oar-miR-191	4334.66	20462.7	-2.1875	1.4831e-12	7.4686e-12	down
oar-miR-380-3p	1348.84	546.834	1.2956	2.5112e-12	1.221e-11	up
oar-miR-26b	11639.4	61536.1	-2.3372	3.1453e-12	1.4783e-11	down
oar-miR-22-3p	1920.11	13412.1	-2.7013	3.3527e-12	1.5249e-11	down
oar-miR-379-5p	14695.1	10754.5	0.45031	6.9356e-12	3.056e-11	up
oar-miR-23a	3058.23	10579.3	-1.7618	1.0181e-11	4.3499e-11	down
oar-miR-10b	77955.4	386823	-2.249	1.4819e-11	6.1454e-11	down
oar-miR-99a	61510.5	295926	-2.2077	1.5874e-11	6.3948e-11	down
oar-miR-150	230.113	1249.98	-2.3694	2.3363e-11	9.1507e-11	down
oar-miR-323a-3p	169.944	45.6162	1.8343	3.8944e-11	1.4841e-10	up
oar-miR-154b-5p	202.234	57.6295	1.8361	6.7668e-11	2.5108e-10	up
oar-miR-30c	9932.99	43511.1	-2.0782	9.2875e-11	3.3578e-10	down
oar-miR-133	140797	638423	-2.1208	3.3775e-10	1.1906e-09	down
oar-miR-27a	2409.68	9507.35	-1.9348	3.8342e-10	1.3186e-09	down
oar-miR-107	269.778	639.994	-1.2308	2.4921e-09	8.3663e-09	down
oar-let-7g	76462.9	333695	-2.0619	4.6753e-09	1.5331e-08	down
oar-let-7i	57091.6	164382	-1.5011	7.5757e-09	2.4277e-08	down
oar-miR-411a-3p	414.23	212.187	0.95621	1.5577e-08	4.8808e-08	up
oar-miR-148a	75596.9	215003	-1.483	1.7889e-08	5.4834e-08	down
oar-miR-30b	8919.47	32696.6	-1.8256	2.5454e-08	7.6363e-08	down
oar-miR-369-5p	165.069	43.6005	1.8389	3.4226e-08	1.0054e-07	up
oar-miR-1197-3p	74.6561	10.2747	2.5744	4.2578e-08	1.2252e-07	up
oar-miR-23b	3591.2	9659.35	-1.4047	5.2436e-08	1.4787e-07	down
oar-let-7b	10855.2	32009.5	-1.5301	6.7366e-08	1.8625e-07	down
oar-miR-21	40842.2	117371	-1.494	1.1209e-07	3.0394e-07	down
oar-let-7f	80029	361353	-2.0914	1.3e-07	3.4586e-07	down
oar-miR-382-5p	946.192	408.485	1.1993	2.6886e-07	7.0202e-07	up
oar-miR-376c-5p	63.0017	14.4219	1.9927	3.6079e-07	9.2493e-07	up
oar-miR-25	4864.42	12473.5	-1.336	3.7732e-07	9.5004e-07	down
oar-miR-494-3p	2309.4	1299.65	0.82284	6.7728e-07	1.6754e-06	up
oar-let-7a	27462.2	98080.4	-1.7776	9.9335e-07	2.383e-06	down
oar-miR-30a-5p	17161.5	48446.3	-1.465	9.9713e-07	2.383e-06	down
oar-miR-376a-5p	35.2834	2.66606	3.2681	1.4044e-06	3.3003e-06	up
oar-miR-3956-5p	39.0721	2.04462	3.6336	1.5753e-06	3.6413e-06	up
oar-miR-329a-3p	47.9326	8.67758	2.3324	4.5605e-06	1.0371e-05	up
oar-miR-218a	428.804	1096.32	-1.3239	8.9264e-06	1.9978e-05	down
oar-miR-3955-5p	155.385	77.96	0.99739	9.2311e-06	2.0337e-05	up
oar-let-7c	9446.36	25208.5	-1.3804	1.9081e-05	4.1391e-05	down
oar-miR-376c-3p	182.574	87.1046	1.0164	3.1806e-05	6.795e-05	up
oar-miR-30d	45211	115029	-1.3145	3.5283e-05	7.4252e-05	down
oar-miR-431	34.9129	3.01061	2.9062	5.3967e-05	0.0001119	up
oar-miR-493-3p	1462.77	807.01	0.85157	5.4888e-05	0.00011216	up
oar-miR-194	418.147	1194.29	-1.4629	9.1977e-05	0.00018527	down
oar-miR-106a	72.7354	164.247	-1.1578	0.00013447	0.00026705	down
oar-miR-381-5p	19.7117	1.24289	2.8968	0.0001702	0.0003333	up
oar-miR-377-5p	18.4536	1.14627	3.1858	0.00018403	0.00035546	up
oar-miR-199a-3p	23644.9	48131.8	-1.0076	0.0001893	0.0003607	down
novel_256	1.04943	11.26	-2.8783	0.00030022	0.00056441	down
oar-miR-493-5p	6113.75	3105.47	0.9611	0.00034739	0.0006445	up
oar-miR-125b	9448.75	22529.4	-1.2179	0.00038344	0.00070214	down
oar-miR-487b-5p	11.2007	0	3.3562	0.00046846	0.00084684	up
oar-let-7d	1999.49	4206.19	-1.0489	0.00051682	0.00092242	down
oar-miR-541-5p	45.6067	14.7954	1.4705	0.0005553	0.00097872	up
oar-miR-106b	305.876	618.646	-0.99207	0.00068781	0.0011973	down
oar-miR-200b	8.93006	59.5971	-2.3587	0.00089041	0.0015311	down
oar-miR-758-3p	109.877	52.2234	1.0695	0.00091541	0.0015551	up
oar-miR-370-5p	24.0124	5.67667	1.8594	0.0011331	0.001902	up
oar-miR-380-5p	17.1345	1.86433	2.3532	0.0014445	0.0023962	up
oar-miR-3955-3p	26.0527	4.35011	2.0168	0.0015151	0.0024841	up
oar-miR-143	70430.9	166384	-1.1968	0.0015983	0.0025903	down
oar-miR-655-5p	8.66892	0	3.055	0.0017891	0.0028666	up
oar-miR-3958-5p	11.1684	0.898345	2.6321	0.0026079	0.0041316	up
novel_297	93.3881	15.8998	2.1934	0.0028654	0.0044891	up
oar-miR-200c	4.39157	24.7159	-2.1305	0.0029266	0.0045346	down
oar-miR-487a-5p	7.36807	0	2.8597	0.0038983	0.0059745	up
oar-miR-495-5p	23.4073	6.39473	1.5511	0.0042777	0.0064856	up
oar-miR-362	839.854	1379.31	-0.70373	0.0044927	0.0067391	down
oar-miR-3956-3p	7.89521	0	2.8189	0.0047608	0.0070661	up
oar-miR-3957-3p	14.7838	2.76268	1.8857	0.0063424	0.0093153	up
oar-miR-323c	45.5577	19.6704	1.0802	0.0082643	0.012013	up
novel_340	162.02	42.7729	1.7079	0.0092124	0.013255	up
oar-miR-3959-5p	2649.48	1773.37	0.57297	0.0097066	0.013717	up
oar-miR-200a	18.2388	115.07	-2.1298	0.0097286	0.013717	down
oar-miR-152	5206.47	7481.83	-0.51797	0.011696	0.016329	down
oar-miR-1185-5p	15.8112	3.66102	1.6816	0.015076	0.020841	up
oar-miR-3959-3p	54.7164	32.5885	0.73204	0.016202	0.021979	up
oar-miR-544-5p	17.3285	5.60903	1.5454	0.016212	0.021979	up
oar-miR-376e-3p	167.436	88.2603	0.90299	0.016884	0.022673	up
oar-miR-323b	13.124	0.898345	2.3289	0.017172	0.022842	up
oar-miR-543-3p	215.214	136.852	0.65848	0.021258	0.028013	up
oar-miR-17-5p	639.633	929.214	-0.52817	0.021822	0.02849	down
oar-miR-496-3p	4.15267	0	2.2992	0.02373	0.030697	up
oar-miR-539-5p	4.11846	0	2.2507	0.02743	0.035161	up
oar-miR-374b	1600.98	2057.05	-0.35918	0.034317	0.043592	down
oar-miR-1185-3p	3.23933	0	2.1139	0.038845	0.048903	up

## Sheet: M7vsM13
sRNA	M7_readcount	M13_readcount	log2FoldChange	pval	padj	up/down
oar-miR-381-3p	3965.35	1268.98	1.2672	0.00020012	0.0080049	up
oar-miR-3959-5p	1204.8	795.587	0.57158	0.00057449	0.01149	up

## Sheet: DEMs
novel_101
novel_256
novel_297
novel_340
oar-let-7a
oar-let-7b
oar-let-7c
oar-let-7d
oar-let-7f
oar-let-7g
oar-let-7i
oar-miR-103
oar-miR-106a
oar-miR-106b
oar-miR-107
oar-miR-10a
oar-miR-10b
oar-miR-1185-3p
oar-miR-1185-5p
oar-miR-1197-3p
oar-miR-125b
oar-miR-127
oar-miR-133
oar-miR-136
oar-miR-143
oar-miR-148a
oar-miR-150
oar-miR-152
oar-miR-154b-5p
oar-miR-16b
oar-miR-17-5p
oar-miR-191
oar-miR-194
oar-miR-199a-3p
oar-miR-200a
oar-miR-200b
oar-miR-200c
oar-miR-21
oar-miR-218a
oar-miR-221
oar-miR-22-3p
oar-miR-23a
oar-miR-23b
oar-miR-25
oar-miR-26a
oar-miR-26b
oar-miR-27a
oar-miR-299-3p
oar-miR-299-5p
oar-miR-29a
oar-miR-29b
oar-miR-30a-3p
oar-miR-30a-5p
oar-miR-30b
oar-miR-30c
oar-miR-30d
oar-miR-323a-3p
oar-miR-323b
oar-miR-323c
oar-miR-329a-3p
oar-miR-329b-3p
oar-miR-362
oar-miR-369-3p
oar-miR-369-5p
oar-miR-370-5p
oar-miR-374a
oar-miR-374b
oar-miR-376a-3p
oar-miR-376a-5p
oar-miR-376b-3p
oar-miR-376c-3p
oar-miR-376c-5p
oar-miR-376e-3p
oar-miR-376e-5p
oar-miR-377-5p
oar-miR-379-5p
oar-miR-380-3p
oar-miR-380-5p
oar-miR-381-3p
oar-miR-381-5p
oar-miR-382-5p
oar-miR-3955-3p
oar-miR-3955-5p
oar-miR-3956-3p
oar-miR-3956-5p
oar-miR-3957-3p
oar-miR-3958-3p
oar-miR-3958-5p
oar-miR-3959-3p
oar-miR-3959-5p
oar-miR-409-5p
oar-miR-410-3p
oar-miR-411a-3p
oar-miR-411a-5p
oar-miR-411b-5p
oar-miR-412-3p
oar-miR-431
oar-miR-432
oar-miR-485-5p
oar-miR-487a-5p
oar-miR-487b-3p
oar-miR-487b-5p
oar-miR-493-3p
oar-miR-493-5p
oar-miR-494-3p
oar-miR-495-3p
oar-miR-495-5p
oar-miR-496-3p
oar-miR-539-5p
oar-miR-541-5p
oar-miR-543-3p
oar-miR-544-5p
oar-miR-655-3p
oar-miR-655-5p
oar-miR-758-3p
oar-miR-99a
