# Supplementary material for: Screening and validation of key microRNAs regulating muscle development in Hanper sheep
Source: PLoS One. 2025 Jun 12;20(6):e0325054. doi: 10.1371/journal.pone.0325054 (PMC12161547; doi:10.1371/journal.pone.0325054)
Supplement: S2 Table — Sheet 1 shows the gene ID and gene name of 3970 target genes of 105 miRNAs predicted to be target genes in 116 DEMs. Sheet 2 shows the 11 miRNAs that were not predicted to be target genes in 116 DEMs. Sheet 3 shows the correspondence between 105 miRNAs predicted to be target genes in 116 DEMs and their 3970 target genes and gene descriptions. (XLSX) [file pone.0325054.s002.xlsx]

## Sheet: 3970gene
GeneID	Gene name
100913167	PRR15
101102298	LOC101102298
101105871	EBNA1BP2
101106951	RAB34
101107738	LOC101107738
101107984	LOC101107984
101108886	DUSP26
101109482	LOC101109482
101109588	HLCS
101109836	TAF8
101112553	ACRBP
101113246	MAP3K4
101117665	LOC101117665
102464496	MIR29A
105606125	LOC105606125
443295	B2M
100037702	TM7SF2
100135448	ARNT2
100135700	P4HB
100144749	DYA
100169935	RORB
100188914	ATRN
100191064	LOC100191064
100240742	FOXP3
100294612	KRTAP1-1
100302075	RASD1
100415775	ID3
100505405	PEG3
101101890	C5H19orf43
101102003	KIZ
101102006	PAFAH1B3
101102092	LOC101102092
101102341	IP6K1
101102374	TREX2
101102524	PAQR6
101102654	CDK12
101102713	LMBR1L
101102843	IDH2
101102952	LOC101102952
101102995	SHBG
101103143	PRKAG1
101103214	CSTF2
101103304	LOC101103304
101103449	ZNF688
101103513	TADA3
101103557	LOC101103557
101103602	LOC101103602
101103674	INPP5J
101103741	METRNL
101103762	CAMK1
101103956	ZNF362
101103996	B3GNTL1
101104017	TSEN2
101104467	TNNT3
101104519	DEDD2
101104821	BZW2
101104845	ENTPD6
101104877	MYOM1
101104945	PSMD13
101104947	RAB1B
101105239	HOXA10
101105322	VSTM2A
101105364	CCR4
101105490	LOC101105490
101105503	LOC101105503
101105635	LOC101105635
101105684	TMEM41B
101105728	LOC101105728
101105771	BANP
101105773	LENG9
101105789	S100A16
101105869	UROS
101105874	TRIM46
101105898	ESPL1
101105917	ANP32A
101106004	NR2C2AP
101106021	C1QBP
101106278	ZFPM1
101106333	ABCD4
101106423	KLHDC10
101106648	LOC101106648
101106808	BCAR3
101106826	ZNF75D
101106936	HOMER3
101106980	CEP295
101107113	CDK3
101107205	NEK8
101107208	CDC42EP4
101107259	LOC101107259
101107271	PPP1R26
101107438	BRAF
101107508	LOC101107508
101107519	RANBP3
101107808	PLEKHN1
101108123	CARD10
101108325	LOC101108325
101108347	RPP21
101108356	ATP9B
101108482	FKBP8
101108494	JDP2
101108506	KIF21B
101108597	KCNN4
101108653	LOC101108653
101108658	DLST
101108667	PHF12
101109036	RGS9BP
101109181	CHD8
101109301	AHRR
101109421	AKR7A2
101109740	RFC5
101109868	TMEM203
101109915	LOC101109915
101110154	TP53I13
101110301	RNF38
101110701	LOC101110701
101110742	AAMP
101110837	FCHO1
101110860	LOC101110860
101110882	ATRIP
101110948	LOC101110948
101110971	SERINC4
101110972	IQSEC1
101111068	EME2
101111082	LOC101111082
101111127	IRX4
101111167	BLK
101111419	ZSCAN21
101111470	PRELP
101111570	TOMM40
101111666	BAP1
101111673	DRAP1
101111837	IL5RA
101111840	KDM4A
101111880	PLAC8L1
101111916	TTBK1
101111947	LOC101111947
101112039	GBGT1
101112127	VWA3B
101112256	LRRC32
101112279	ITPRIPL2
101112285	FAM221B
101112353	WDR82
101112384	LOC101112384
101112598	CCDC42B
101112615	CALHM3
101112646	FAM71B
101112659	LRRC45
101112751	DYNLRB1
101112772	MAP7D1
101112834	LOC101112834
101112869	NUBP2
101112925	LOC101112925
101112989	LOC101112989
101113146	POU4F3
101113227	SURF2
101113284	ATXN1
101113337	LOC101113337
101113340	RUNX1T1
101113549	RRP12
101113640	TUBGCP2
101113669	ANKRD39
101113823	LOC101113823
101113926	CRB2
101113987	GBA2
101114089	LOC101114089
101114222	FOXRED1
101114329	C24H16orf52
101114449	UBE3D
101114499	LOC101114499
101114629	CD300LG
101114663	LOC101114663
101114673	LOC101114673
101114779	MAPKBP1
101114861	LOC101114861
101114875	ZNF34
101114925	GPR146
101115046	SLC25A39
101115052	KIN
101115246	TRIM8
101115247	DSG3
101115334	FHOD3
101115394	PAF1
101115422	E4F1
101115708	C6H4orf3
101115714	RPS6KA5
101115772	LOC101115772
101115806	INPP5K
101115874	MYO9B
101116004	FGF4
101116036	SULT1C2
101116066	CARKD
101116157	ASGR1
101116303	SNAPC4
101116504	ZPR1
101116595	BRD7
101116657	VPS39
101116663	DEPTOR
101116814	PHYHD1
101116829	PTTG1
101116924	CTNNBIP1
101116939	PSTPIP1
101117079	LOC101117079
101117244	HSH2D
101117328	CLTB
101117379	GBA
101117417	RAX2
101117693	BCAR1
101117698	DGKZ
101117739	LOC101117739
101117977	C21H11orf86
101117992	KDM4C
101118071	TMEM120A
101118175	LOC101118175
101118199	NLE1
101118203	LOC101118203
101118207	LOC101118207
101118569	TMEM45B
101118667	NEIL2
101118681	IFT172
101118688	SPATS2
101118713	POLDIP2
101118743	POLD4
101118799	MAP3K14
101118854	LOC101118854
101119152	POLR2I
101119156	ZNF274
101119559	CARM1
101119576	LOC101119576
101119636	RP9
101119638	PODNL1
101119665	A1BG
101119758	HCAR1
101119965	FBXO36
101119982	SCAMP4
101120068	CCDC77
101120166	IPO4
101120277	CCDC33
101120297	ZSWIM8
101120526	GLRX5
101120599	LOC101120599
101120633	LOC101120633
101120777	PLEKHA7
101120871	LOC101120871
101120878	LSP1
101120938	RBBP8NL
101121000	ERC1
101121114	EMP3
101121333	LOC101121333
101121447	CNGB1
101121454	SERPING1
101121744	ZNF32
101122042	GPR153
101122084	PHYHIP
101122142	LOC101122142
101122213	MMP15
101122271	LRRC61
101122277	2024-09-08
101122317	CD6
101122356	ARHGEF18
101122475	LOC101122475
101122491	LOC101122491
101122584	LOC101122584
101122639	TWIST2
101122778	LOC101122778
101122883	GRAMD1A
101122970	CDH26
101123250	PCGF5
101123316	LOC101123316
101123660	P2RY6
105602783	LOC105602783
105602801	LOC105602801
105603202	LOC105603202
105604355	LOC105604355
105604490	LOC105604490
105604843	LOC105604843
105604849	ZG16B
105604868	SRRM3
105605367	LOC105605367
105605699	LOC105605699
105605770	LOC105605770
105605780	LOC105605780
105605812	LOC105605812
105605880	LOC105605880
105605918	LOC105605918
105605940	LOC105605940
105605963	LOC105605963
105606082	LOC105606082
105606095	LOC105606095
105606100	LOC105606100
105606107	LOC105606107
105606725	LOC105606725
105606814	LOC105606814
105607463	LOC105607463
105607577	LOC105607577
105608573	LOC105608573
105608845	LOC105608845
105609193	LOC105609193
105609432	LOC105609432
105609602	LOC105609602
105609657	LOC105609657
105609861	LOC105609861
105610048	LOC105610048
105610652	LOC105610652
105610782	LOC105610782
105610921	LOC105610921
105611409	LOC105611409
105611487	LOC105611487
105611675	LOC105611675
105611889	LOC105611889
105612250	LOC105612250
105612615	LOC105612615
105613071	LOC105613071
105614872	LOC105614872
105615107	LOC105615107
105615269	LOC105615269
105615880	LOC105615880
105615948	FRMD1
105615955	LOC105615955
105616429	SMIM6
105616533	LOC105616533
443057	ISG15
443135	PTHLH
443193	CPT1B
443226	TIMELESS
443304	ACVR2A
443441	LOC443441
443513	PPARG
443544	SHMT1
100145859	LIPA
101103413	CPXM1
101104453	STRIP1
101104576	PRAM1
101104825	TSSK6
101106871	LOC101106871
101111738	C14H19orf18
101112471	LOC101112471
101112702	LOC101112702
101114145	SKIV2L
101114892	LOC101114892
101115593	LOC101115593
101116355	MRPS18A
101118398	ATP1A4
101118892	IRX6
101120947	TEAD1
101121200	LOC101121200
101122826	PDCD10
101122993	LTBP3
101123464	PDLIM7
105605313	LOC105605313
105615570	LOC105615570
443156	ACVR2B
443168	MT3
443210	SSTR5
101102467	TARBP2
101104560	PTAFR
101107218	NTN5
101107697	LOC101107697
101110582	LOC101110582
101110611	LOC101110611
101110615	LOC101110615
101112889	LOC101112889
101116408	PSMB1
101121226	TM4SF4
101123123	MOB1B
101123290	LOC101123290
105603222	LOC105603222
105603543	LOC105603543
105604742	LOC105604742
105615417	LOC105615417
100126577	WNT2
101104110	GABRR3
101105010	LOC101105010
101105264	CLUH
101105929	ALOX12B
101107813	PIEZO1
101109230	SETDB1
101110956	AKR1E2
101111367	LOC101111367
101111912	FAM169B
101114256	ACTG2
101116531	PLEKHO1
101116914	JMJD7
101117920	LOC101117920
101119389	GALR3
101121359	TMEM102
101121851	NDUFB7
105612616	LOC105612616
100158235	RHOB
101101873	ATP2B3
101101878	LOC101101878
101102010	SCUBE2
101102034	DUSP13
101102399	LOC101102399
101102608	LOC101102608
101102734	LVRN
101102856	LELP1
101102968	LOC101102968
101103389	WNT1
101103421	LOC101103421
101103521	PRDX5
101103525	ABCG1
101103546	FZD7
101104057	ATP6V0A4
101104201	CTF1
101104276	AMT
101104650	ASB6
101104683	LOC101104683
101104701	KLC2
101105074	CD70
101105438	C2CD3
101105964	LDB1
101105978	APBA1
101106270	ARHGAP39
101106371	CACNA1D
101106721	MOCS1
101106755	MUC5B
101106780	LRRC14
101106817	SLC5A2
101107145	SLC5A9
101107405	LOC101107405
101107413	FXN
101107416	SLC35A2
101107735	THOC5
101108216	ARHGAP8
101108744	LRRC25
101109035	LOC101109035
101109120	LOC101109120
101109278	LOC101109278
101109656	ALG8
101109794	MPV17L2
101109801	LOC101109801
101109937	NMNAT3
101110175	LOC101110175
101110206	PRR23B
101110477	LOC101110477
101111205	TM4SF5
101111302	HN1
101111712	LOC101111712
101112007	WDR46
101112641	ZBED4
101112942	CLN3
101113062	ASIC3
101113153	LOC101113153
101113425	SHISA4
101113465	SLC38A5
101113510	PITPNM3
101113566	RALB
101113631	ATF6B
101114535	LOC101114535
101114562	ABHD14A
101114564	YIPF3
101114627	SLC4A1
101114743	LOC101114743
101115060	ANKRD49
101115515	CNTRL
101115553	CCL5
101115719	ITGA2B
101115782	PMPCA
101116318	ADCK1
101117115	RAD54L2
101118043	ESRP2
101118349	KCNT1
101118548	PIGU
101118627	LOC101118627
101118672	SLITRK2
101118724	FIZ1
101118862	DTX3
101119005	OAZ3
101119138	SH3TC1
101119350	SLC22A18
101119538	LOC101119538
101119587	SMPD4
101119852	LOC101119852
101120113	RALGAPA1
101120439	SLC43A1
101120657	SLC16A8
101120972	GPAM
101121046	ATP2B2
101121261	DOT1L
101121321	ELF4
101121376	CDC45
101121522	MCC
101121797	PPP6R1
101121837	LOC101121837
101121981	PXDC1
101122192	MSANTD1
101122370	TBKBP1
101122462	LOC101122462
101122493	AP1S1
101122766	NMUR1
101122842	FAM160B2
101123034	DDX39A
101123476	ATP6V0A1
102466464	MIR382
105602559	LOC105602559
105603284	LOC105603284
105603547	SLC26A6
105605099	LOC105605099
105605425	LOC105605425
105605592	LOC105605592
105605640	LOC105605640
105605852	LOC105605852
105606142	LOC105606142
105606371	LOC105606371
105606759	LOC105606759
105607291	LOC105607291
105611557	LOC105611557
105611696	LOC105611696
105614010	LOC105614010
105615363	EIF4EBP3
105616625	LOC105616625
105616761	LOC105616761
443091	MDH2
443490	NRF1
780456	ACSS1
100233166	GNAT2
101107647	DPF2
101108484	NDUFA11
101108615	FADS2
101110809	ZSWIM5
101112914	MDM4
101119412	NLRP9
101120654	NTNG2
105615568	LOC105615568
101101973	ARRDC1
101105732	PBX3
101107264	NCOA1
101109764	RADIL
101109956	ITGB7
101110637	ZNF24
101110894	MAPRE2
101112582	RAB37
101112968	ATG101
101115374	OIP5
101118132	LOC101118132
101120770	PFDN4
105616516	LOC105616516
443318	IGF1
664707	IL13
101107015	TMEM196
101112260	MAP3K1
101119637	GLI3
101121711	MFSD8
101122438	LOC101122438
101122962	PFAS
101123398	CIAPIN1
105606170	LOC105606170
105615759	LOC105615759
443127	SELE
101102021	NADSYN1
101102175	LOC101102175
101104880	DCST2
101107410	SUSD3
101109408	LITAF
101110793	FAM103A1
101110842	METTL14
101111659	GFM2
101112550	OST4
101113058	DOCK4
101113222	NR4A1
101113622	SCN4B
101115151	LOC101115151
101115482	VPS26B
101116173	ACCSL
101116672	MAG
101117831	LOC101117831
101118606	LOC101118606
101118742	PABPC4
101119607	NAT16
101121427	PLEKHH1
101121853	OBSCN
101122781	IL4
101123000	NRROS
101123462	ATXN7L1
105602816	LOC105602816
105606440	LOC105606440
443294	MAPKAP1
443367	ABCB1
443417	TGFB1
780470	CTSB
100048994	CYP11A1
100147781	SLC39A3
100170322	COX15
100302348	PMP22
100302350	PPIE
100303607	CTGF
100307034	BRMS1
100505451	SBD2
100527962	ZNF33B
100820749	GATA4
101102189	LOC101102189
101102279	HMOX2
101102306	LOC101102306
101102320	SEC14L1
101102368	TAF5L
101102585	HAS1
101102643	LOC101102643
101102731	LOC101102731
101102919	APCDD1L
101102936	WDR20
101103176	LOC101103176
101103356	LOC101103356
101103371	LRRC15
101103461	LOC101103461
101103473	DCTN4
101104587	RHBDF2
101104649	SDR9C7
101104723	LOC101104723
101104734	PTPRO
101104764	NAA38
101104933	LOC101104933
101104942	LOC101104942
101105127	LOC101105127
101105169	PTRH2
101105186	LOC101105186
101105235	TRAF2
101105379	LOC101105379
101105428	CAMK1G
101105491	LOC101105491
101105564	LOC101105564
101106341	GPC5
101106380	LOC101106380
101106665	LOC101106665
101107040	IRGQ
101107073	ZNF449
101107163	FBXO10
101107278	LOC101107278
101107376	IFT52
101107378	PABPC1L
101107655	PXYLP1
101107715	ADORA2B
101107922	CCDC24
101108005	SH2D2A
101108097	NFATC1
101108197	LOC101108197
101108206	TTC7A
101108401	FLOT2
101108651	RNF14
101108703	KCNK7
101108730	LOC101108730
101109130	LYRM4
101109167	LOC101109167
101109198	LOC101109198
101109219	LOC101109219
101109496	LOC101109496
101109677	LOC101109677
101110091	CHCHD10
101110883	LOC101110883
101111119	TECTA
101111439	SPR
101111913	GLYCTK
101111926	LOC101111926
101112015	LOC101112015
101112025	TMEM8B
101112058	LOC101112058
101112061	TBC1D21
101112143	ADCK5
101112205	LOC101112205
101112347	NOC4L
101112364	CALHM1
101112661	SNRPE
101112724	ATP6V1F
101112782	PIAS2
101112873	NOXO1
101112919	CCM2L
101112928	LOC101112928
101112960	GPR3
101113034	IL20RB
101113168	LOC101113168
101113177	LOC101113177
101113181	DLK2
101113185	ACKR1
101113498	SQRDL
101113630	PHF1
101113637	LOC101113637
101113659	BSDC1
101113924	ABCG5
101113946	MPRIP
101114094	ALK
101114433	KIAA1033
101114764	DAZAP2
101114860	ETNK1
101115049	TMC6
101115121	LOC101115121
101115477	HYDIN
101115583	DMAP1
101115920	SELENBP1
101116007	COL17A1
101116010	FKBP6
101116196	LOC101116196
101116379	ATP7A
101116526	IGSF9
101116800	LOC101116800
101116826	POLR2E
101116959	GINS4
101116970	LOC101116970
101117028	LOC101117028
101117048	LOC101117048
101117123	ANKRD35
101117198	NKTR
101117260	OXLD1
101117388	LOC101117388
101117660	CEP68
101117680	SMYD4
101117722	CDCP2
101117783	WDR88
101117853	DLL1
101118012	ODF3B
101118368	GJB6
101118417	FAM167A
101118814	PCSK7
101118815	GPR83
101118946	UNC5A
101118951	LOC101118951
101119246	NUMA1
101119427	GRM4
101119634	SLC26A10
101119664	IRF2BP1
101119942	PACSIN1
101120047	RASGEF1A
101120104	LOC101120104
101120196	C17H22orf31
101120267	LTBP4
101120361	FAM198A
101120369	TSPAN32
101120618	LOC101120618
101120904	LOC101120904
101120996	LOC101120996
101121212	CDKAL1
101121484	RABEP2
101121590	LOC101121590
101122078	OSTF1
101122106	IBA57
101122266	ARSA
101122548	GALNT18
101122575	LOC101122575
101122839	ATP11C
101123028	LOC101123028
101123149	LOC101123149
101123287	LOC101123287
101123345	MED12L
101123350	SHROOM4
101123416	IL17RC
101123424	LOC101123424
101123505	CCDC167
101123547	LOC101123547
105602176	LOC105602176
105602265	LOC105602265
105603073	LOC105603073
105604174	LOC105604174
105604340	LOC105604340
105604361	C22H10orf62
105604757	LOC105604757
105604950	LOC105604950
105605027	LOC105605027
105605269	LOC105605269
105605373	LOC105605373
105605516	LOC105605516
105606050	LOC105606050
105606568	LOC105606568
105606854	LOC105606854
105609570	LOC105609570
105610819	LOC105610819
105611989	LOC105611989
105612995	LOC105612995
105613341	LOC105613341
105615038	LOC105615038
105615264	LOC105615264
105616320	LOC105616320
443242	BAMBI
443262	ARNTL
767576	CYP11B1
100170113	CYP1A1
101102273	C8A
101103936	RPAP2
101104086	KMT2B
101104181	PRR14L
101105420	MCM4
101107091	KLHL3
101109803	SNX22
101110235	MLLT1
101110306	CTDSP1
101110322	FAM221A
101111593	APP
101113589	DPP9
101114216	LOC101114216
101114575	LOC101114575
101116087	PACSIN3
101116655	GPR137C
101120021	SEMA7A
101121112	ZNFX1
101121179	ZFPM2
101121759	FAIM2
101122121	COPZ2
101122786	LOC101122786
101122801	TNFSF12
101122937	FMNL3
101123095	LOC101123095
105605991	LOC105605991
105616751	LOC105616751
101109197	NT5C3B
101111852	MAST2
101113779	PPP1R3D
101114993	SUFU
101116180	LOC101116180
101116492	LOC101116492
101116820	LOC101116820
101119535	STK17B
101122387	LOC101122387
101123376	PCDHB8
105603436	LOC105603436
105613327	LOC105613327
101104494	C7H15orf41
101104665	MRPL52
101109813	ARL4D
101110722	ZNF407
101112565	LOC101112565
101116015	NTRK2
101122207	RBCK1
105604547	LOC105604547
554319	PPIB
101101847	FKBP2
101102351	TMEM167B
101107356	LOC101107356
102464659	MIR487B
105604384	LOC105604384
101103419	C15H11orf97
101105025	FAM196B
101118894	ZNF329
102464662	MIR487A
105608969	LOC105608969
101111348	ZNF683
105615049	LOC105615049
101105376	TTC14
101108278	LOC101108278
101110493	GNB3
101110527	LOC101110527
101116704	SIT1
101118496	TCEB2
105601951	LOC105601951
100302063	RAB8A
101101885	ENTHD1
101102380	MAT2A
101103455	LOC101103455
101104759	LRP11
101105092	LOC101105092
101105395	LOC101105395
101105482	LMX1B
101105483	LOC101105483
101106580	DNAL4
101107297	STRA13
101107299	AGRN
101107520	LOC101107520
101107545	RRAS
101107843	PRPF4
101108076	TFPT
101108521	GABRG3
101109780	LOC101109780
101110867	EXT2
101113384	LOC101113384
101114910	HEMK1
101114991	ZRANB1
101115102	STK11IP
101115435	LOC101115435
101115937	ACTL7A
101117475	LOC101117475
101118312	NFKBIE
101118912	PEA15
101119328	NUDT7
101120411	CPZ
101121191	CABLES2
101121193	TMEM150B
101121410	LOC101121410
101121977	ATG7
101122792	LOC101122792
101122979	HMGCS1
105602056	LOC105602056
105603936	LOC105603936
105603938	LOC105603938
105604488	LOC105604488
105604550	LOC105604550
105604855	PRM3
105604980	LOC105604980
105605792	LOC105605792
105606461	LOC105606461
105606886	LOC105606886
105606979	LOC105606979
105607222	LOC105607222
105609426	ZNF562
105609881	LOC105609881
105611959	LOC105611959
443162	LOC443162
100145873	RABL2B
101101824	TRNAC-GCA
101102185	RAB44
101102295	LOC101102295
101102377	LOC101102377
101102382	GPR107
101102770	SMG5
101102863	ZNF629
101102912	GGT6
101103011	LOC101103011
101103198	EFEMP2
101103316	LOC101103316
101103435	SLC25A22
101103705	LOC101103705
101103839	ATG16L2
101103854	PSRC1
101104195	RAB31
101104384	TMEM82
101104426	LOC101104426
101105069	LOC101105069
101105426	GPRC5C
101105770	SLC38A7
101105885	WDR45
101106119	ZSCAN20
101106256	MEF2BNB
101106548	HDDC3
101106608	AURKAIP1
101106954	LOC101106954
101107003	LOC101107003
101107351	FCHSD1
101107427	CD207
101107573	AMMECR1L
101107589	GRAP2
101107851	LOC101107851
101108047	CCKAR
101108222	KXD1
101108367	WDR33
101108473	PAN2
101108799	PER2
101108969	MAP3K11
101109123	DTX1
101109207	LOC101109207
101109302	MTMR3
101109479	LOC101109479
101109515	CITED1
101109735	LOC101109735
101109996	LOC101109996
101110402	MED22
101110749	MLF2
101110953	CASP9
101111174	LOC101111174
101111674	LOC101111674
101111782	PPP1R3F
101111995	FANCA
101112366	LOC101112366
101112637	PMEL
101112911	TMEM101
101113461	CHMP7
101114953	SPATA24
101115225	LOC101115225
101115274	B4GALNT3
101115623	ANK2
101115790	CACTIN
101116389	BIK
101116534	LOC101116534
101116580	SMOC2
101116593	GNG8
101117435	TNR
101117564	LOC101117564
101117630	SLC22A12
101118299	SIDT2
101118911	EHD1
101118996	MAPKAPK3
101119155	SYMPK
101119330	KIAA0355
101119414	FOXA3
101119524	ZNF263
101119779	SAMD7
101119834	GOSR2
101120350	NUP93
101120447	LOC101120447
101120702	LOC101120702
101120758	COL14A1
101121019	MRPL13
101121641	TMEM86A
101121754	TCEAL6
101122392	PBX2
101122804	CFAP74
101123281	LOC101123281
105602370	LOC105602370
105602776	LOC105602776
105602910	LOC105602910
105603510	LOC105603510
105603995	LOC105603995
105604472	LOC105604472
105605341	LOC105605341
105605624	NXT2
105605704	LOC105605704
105605969	LOC105605969
105606306	LOC105606306
105606715	LOC105606715
105607297	LOC105607297
105609719	LOC105609719
105610487	LOC105610487
105610518	LOC105610518
105611191	LOC105611191
105611485	CCNI2
105613903	LOC105613903
105615196	LOC105615196
105615881	LOC105615881
105616365	LOC105616365
443153	EP4A
100145864	SFXN1
100147786	SLC25A20
101101813	TRNAQ-UUG
101101814	TRNAQ-CUG
101102115	SLC12A9
101102313	VCPKMT
101102330	RPS9
101102410	XRN2
101103021	BTN2A2
101103507	MRPL36
101103668	TREH
101103798	FKBP11
101103804	ABCF2
101106824	HOXD10
101107051	EFCAB12
101107412	TOMM5
101107863	KIAA0825
101107867	BBS7
101107935	TMCO4
101108336	SMG9
101108605	NMB
101108767	CACNA1S
101109113	DIP2C
101111025	AVEN
101111828	PPFIBP2
101113685	ALOX12
101113802	RUVBL1
101114005	KRAS
101114095	ACVRL1
101114373	LOC101114373
101116079	CCDC8
101116748	TNN
101117249	REXO1
101117934	MYZAP
101118212	LOC101118212
101118683	LBX2
101118785	ILF3
101119357	PHLPP1
101119556	AKAP8L
101119691	PAGR1
101119857	HPCAL4
101119894	GPD1
101120434	LOC101120434
101120504	CUEDC1
101120824	AKR1B1
101121127	CCDC86
101121436	LRRC48
101121680	TRMT1
101122546	PPP1R12C
101122718	LOC101122718
101122809	NECAB2
101123137	ACBD6
101123314	PRR29
102466863	MIR99A
105603092	LOC105603092
105604993	LOC105604993
105605100	LOC105605100
105605863	LOC105605863
105610883	LOC105610883
105615044	LOC105615044
105615285	LOC105615285
105616228	LOC105616228
100170318	ADRA2B
100192423	ODC1
100217407	TIMP3
100302076	RILPL2
100302307	ARFIP2
100302564	PLAUR
100302745	CIB3
100415906	NDUFB8
100499506	IL25
100846985	CCS
101101879	EML6
101101923	LOC101101923
101102072	NME1
101102117	CRTC2
101102251	MPDU1
101102296	LOC101102296
101102337	CORO1C
101102435	RIMS3
101102515	LRRC43
101102621	TTC21B
101102711	LOC101102711
101102823	LYRM9
101102830	LOC101102830
101102916	ACTRT2
101103006	ZNF526
101103078	LIMD2
101103090	LOC101103090
101103274	DAAM2
101103347	KDM4D
101103368	WDR90
101103393	PMM1
101103490	ATP1B2
101103524	OTOL1
101103562	RAB11B
101103661	TMEM9
101103799	PLA2G6
101103856	LMNTD2
101103866	TMEM130
101103901	PAPLN
101103913	PMEPA1
101103918	DDX6
101103925	SFI1
101103937	CATSPER1
101103943	FBRS
101104053	NTSR2
101104121	SEMA4D
101104154	REM2
101104207	IMP4
101104294	VPS26A
101104326	SMARCD2
101104327	PRCD
101104353	NFKBIL1
101104393	SREBF2
101104541	S100A5
101104547	AGFG2
101104552	CACNA1F
101104592	NADK
101104663	SLBP
101104719	DDX3X
101104726	LOC101104726
101104793	LOC101104793
101104799	FUS
101104838	LOC101104838
101104978	CACNB3
101105058	SMPDL3B
101105159	C1QTNF7
101105176	LAMB3
101105265	LOC101105265
101105463	LOC101105463
101105469	ADARB1
101105632	LOC101105632
101105731	LOC101105731
101105828	MSC
101105877	DNA2
101105895	ALDH4A1
101106071	LOC101106071
101106213	AMIGO1
101106297	CPN2
101106354	ZBTB32
101106367	NEIL1
101106445	LOC101106445
101106458	COMMD9
101106480	PLA1A
101106539	ABHD12
101106542	LOC101106542
101106602	C11H17orf59
101106699	LRRC75A
101106719	LOC101106719
101106773	CDKL2
101106822	PCBD1
101107035	DCXR
101107072	LOC101107072
101107249	C24H16orf58
101107424	RCC2
101107431	SPTAN1
101107494	PPM1J
101107515	HDAC7
101107533	KIFC2
101107664	FGD3
101107672	MGAT5
101107733	SMIM15
101107747	MRPL24
101107749	TLL2
101107806	NOTUM
101107962	CDC34
101107981	TCF15
101108009	LOC101108009
101108034	LOC101108034
101108169	FAM3D
101108175	SLC25A45
101108182	NUBP1
101108201	PADI1
101108227	GZMM
101108263	TREML2
101108330	ZNF512B
101108346	GUCA1A
101108361	URB2
101108426	CPLX3
101108435	ESAM
101108609	GUCA1B
101108699	FAM183A
101108710	RBP2
101108719	PAX5
101108861	PLBD2
101108911	LOC101108911
101108913	CRLF1
101109024	PENK
101109088	GPR162
101109192	C11H17orf64
101109226	PCNXL3
101109235	TMEM53
101109272	FSTL3
101109393	RASAL1
101109430	KRT1
101109506	MMD2
101109544	SYTL3
101109994	ZNF677
101110002	LOC101110002
101110109	DECR2
101110137	VAV2
101110138	SOWAHC
101110170	CEACAM20
101110186	RIPK1
101110196	HCLS1
101110251	STX8
101110294	LRRC71
101110363	BRD9
101110365	ARID3B
101110397	RP1L1
101110404	LOC101110404
101110429	P2RX5
101110490	KRT74
101110620	TRIP13
101110650	MFSD6
101110655	NECAP2
101110831	LRSAM1
101110887	AHNAK
101110949	HS6ST3
101110950	PSMB6
101111134	GNMT
101111171	S100A13
101111343	LOC101111343
101111480	MAP4K1
101111530	UBAC1
101111534	SLC30A3
101111577	RBM19
101111737	ACTN4
101111755	TEKT2
101111834	STOML1
101111883	ARID3A
101111886	IFT43
101111900	ALDH16A1
101112006	EFCC1
101112017	CBLN2
101112157	PRR12
101112166	LOC101112166
101112187	SH2B1
101112212	GLT8D2
101112234	MAPK15
101112388	TMEM131
101112473	REXO4
101112535	DZIP1L
101112622	FCRL4
101112800	LOC101112800
101113245	FIG4
101113409	PPP2R2B
101113464	TMEM215
101113497	CIDEB
101113671	IL17REL
101113677	PDHA2
101113680	LOC101113680
101113711	RIN1
101113733	TRAPPC12
101113775	LOC101113775
101113803	GFRAL
101113876	GPR4
101113927	ANKRD23
101113948	FCAMR
101114006	TAPBPL
101114060	SEC61A1
101114065	GRIK3
101114106	TPGS1
101114169	GLI2
101114171	SLC23A3
101114396	RBM15B
101114458	EDN3
101114544	GSS
101114650	DOCK3
101114697	PANX2
101114702	NDUFS7
101114767	EGFL7
101114819	SLC41A3
101114825	B4GALT2
101114837	CELF4
101114859	GALNT6
101114867	TMEM221
101114917	CTIF
101114928	ZNF488
101115027	DNM2
101115161	ITPK1
101115189	FAM167B
101115294	TNRC6C
101115336	DNASE1L2
101115415	PI4K2A
101115560	LKAAEAR1
101115622	C1QTNF2
101115644	GFOD2
101115666	AVPI1
101115812	FAM71A
101115834	PSMB9
101115875	ANKRD24
101116370	HS3ST2
101116415	FAM171A2
101116477	TCF3
101116490	HIGD1B
101116499	GDF5
101116508	B3GAT1
101116551	LOC101116551
101116568	ABCA7
101116722	DENND6B
101116743	DLG4
101116874	CCDC88B
101116877	GOLGA7B
101116887	TXLNA
101116994	LOC101116994
101116999	WDR81
101117001	CCDC103
101117065	LOC101117065
101117066	LOC101117066
101117267	NCOA5
101117276	MADD
101117317	IAH1
101117373	ZBTB22
101117440	SNAI1
101117487	SNX17
101117517	RAD51D
101117595	ADGRB1
101117723	PRSS22
101117780	SLC35C2
101117820	FAM120C
101117847	GALNT16
101117856	N6AMT2
101117886	SYNGAP1
101117963	LOC101117963
101118019	LOC101118019
101118149	SFT2D2
101118173	TBC1D13
101118177	LOC101118177
101118198	LOC101118198
101118234	SYT12
101118240	ACOT11
101118241	LOC101118241
101118329	COL26A1
101118517	GEMIN6
101118624	LOC101118624
101118708	CRYL1
101118711	TBX21
101118786	SEC24A
101118906	ABHD16A
101118969	SEBOX
101118970	ACBD4
101119023	TRIM35
101119030	AHSA2
101119057	LOC101119057
101119091	CARS
101119101	YRDC
101119230	GAST
101119263	LOC101119263
101119272	TMEM61
101119344	MUTYH
101119406	FXR2
101119622	LOC101119622
101119692	HS3ST4
101119807	DCTN2
101119838	MAVS
101119918	CHD3
101119953	PRRT2
101119970	GPR84
101120054	XPNPEP2
101120101	NSFL1C
101120117	GPANK1
101120122	TSSC4
101120183	COL9A3
101120194	LOC101120194
101120216	TMPRSS2
101120321	LRGUK
101120322	LOC101120322
101120329	LOC101120329
101120333	CMTM5
101120357	OTULIN
101120406	PICK1
101120430	OGFR
101120509	THAP3
101120651	GLI1
101120680	TSEN54
101120719	LOC101120719
101120785	LOC101120785
101121056	C24H16orf90
101121180	OC90
101121216	LOC101121216
101121487	TMPRSS3
101121516	PLEKHJ1
101121611	LOC101121611
101121668	SLC25A25
101121875	BCO1
101121936	LOC101121936
101122038	FGF11
101122057	CRABP1
101122143	OTOS
101122168	DGAT2L6
101122202	C1QTNF1
101122353	XAB2
101122403	PDIA2
101122429	LAMC3
101122520	HMGXB3
101122598	GUK1
101122630	RANBP1
101122633	LOC101122633
101122671	LUZP1
101122806	SLC24A3
101122814	HPD
101122886	TCP11L1
101122959	MAP2K3
101122992	TRPT1
101123025	GGA1
101123293	ASF1B
101123297	BRD4
101123498	RNF215
101123631	PCP2
101123648	ARHGAP23
102464660	MIR544
105601851	LOC105601851
105601867	LOC105601867
105601883	LOC105601883
105601929	LOC105601929
105602068	LOC105602068
105602235	LOC105602235
105602349	LOC105602349
105602840	LOC105602840
105602914	LOC105602914
105603158	LOC105603158
105603308	CCDC85C
105603519	LOC105603519
105603609	LOC105603609
105603635	LOC105603635
105603655	LOC105603655
105603753	LOC105603753
105603894	LOC105603894
105603915	LOC105603915
105603946	LOC105603946
105604249	LOC105604249
105604658	LOC105604658
105604659	LOC105604659
105604780	LOC105604780
105604856	LOC105604856
105604895	LOC105604895
105605114	LOC105605114
105605452	LOC105605452
105605781	LOC105605781
105605820	LOC105605820
105605824	LOC105605824
105606058	LOC105606058
105606059	LOC105606059
105606101	LOC105606101
105606312	LOC105606312
105606442	LOC105606442
105606473	LOC105606473
105606607	LOC105606607
105606758	LOC105606758
105607027	LOC105607027
105607663	LOC105607663
105607978	LOC105607978
105608227	LOC105608227
105608411	LOC105608411
105608817	LOC105608817
105609260	LOC105609260
105609437	LOC105609437
105609467	LOC105609467
105610031	LOC105610031
105610079	LOC105610079
105610673	LOC105610673
105610740	LOC105610740
105612097	LOC105612097
105612392	LOC105612392
105615003	LOC105615003
105615563	LOC105615563
105615565	LOC105615565
105615969	LOC105615969
105616433	USH1G
105616620	LOC105616620
105616728	LOC105616728
105616729	LOC105616729
105616860	LOC105616860
443126	IFNAR1
443164	PFKL
443435	IL2RA
443517	CNN1
780471	CTSF
101108370	GNL3L
101110004	GNL3
101116106	PDZK1
101117887	OFCC1
102464667	MIR496
105606021	LOC105606021
100216433	CDK2
100217411	MAPK14
101102610	LOC101102610
101103730	LOC101103730
101107149	AMPD2
101108311	CEP135
101110297	C25H10orf99
101111598	CALN1
101112147	GPS1
101112209	CKAP2L
101115009	LOC101115009
101115134	FNDC3A
101116391	LOC101116391
101118307	TUBA3E
101118705	LOC101118705
101118960	LOC101118960
101119086	LOC101119086
101119225	LOC101119225
102464658	MIR3956
105602164	LOC105602164
105603799	LOC105603799
105606662	LOC105606662
100147797	GLRX
101106319	LOC101106319
101118326	STYXL1
101120148	DQA
101121490	RPP25L
105606937	LOC105606937
105616740	LOC105616740
443323	FST
101102321	MSI2
101102485	TEC
101102544	CASK
101102656	LOC101102656
101103310	ATP6V1C2
101104473	RND1
101105086	GSDMB
101105300	LOC101105300
101105341	RSAD1
101105592	JPH2
101105609	LOC101105609
101105693	SETD5
101105738	PSD4
101105779	PPTC7
101105821	ARAP3
101105855	PTPN9
101105946	LOC101105946
101106132	SOX8
101106761	CLSTN3
101106861	MRPL27
101107251	FAM212B
101107696	MRPS33
101107940	WDR38
101107969	LAMA4
101108525	LOC101108525
101108528	ETV3
101108893	CAPZB
101109593	ALG13
101109816	ADORA1
101109903	SLC22A31
101110074	PRKCA
101110166	LOC101110166
101110173	LOC101110173
101110466	FADS3
101110803	HAO2
101110906	CDC14B
101111020	KIAA1683
101111121	CD82
101111287	SPINT1
101111321	ISLR2
101111333	RTP1
101111759	GANAB
101112005	CCDC88C
101112233	MAS1
101112528	LOXHD1
101112632	ZNF593
101112733	KHNYN
101112796	CNPPD1
101112817	PTPRS
101112884	TTLL4
101112992	ABR
101113150	WDR19
101113225	NCAPD2
101113568	GRIPAP1
101113594	DMGDH
101113765	QKI
101113828	PCSK1N
101113899	MSRB1
101114047	PPP1R37
101114403	POU2F1
101114554	CHRM4
101114590	TSC22D3
101114654	PELI3
101114897	LOC101114897
101114972	ATF5
101115021	C3H2orf61
101115414	EFNA3
101115585	STX5
101115935	FRMPD2
101116233	TTC5
101116432	ALS2CL
101116451	RAD23B
101116591	TPD52L2
101116899	DIP2B
101117495	LMF2
101118174	LOC101118174
101118202	LOC101118202
101118239	CCDC64B
101118652	CASQ1
101118926	RIF1
101119310	AP1G2
101119343	HEYL
101119388	B4GALNT1
101119510	ULK3
101119646	SF3B5
101119949	LOC101119949
101120162	C5H19orf57
101120326	LOC101120326
101121131	PTPN5
101121317	KDM5C
101121388	SYT8
101121448	PTGIR
101121499	GPR55
101121946	ADAP2
101122031	C7H14orf37
101122079	GPR173
101122095	R3HDM2
101122451	VAMP2
101122623	C14H19orf84
101122793	RBPMS2
101123289	LOC101123289
101123313	TIMM22
101123352	APOOL
102466056	MIR125B
102466856	MIR143
102466859	MIR200C
105601846	LOC105601846
105601901	LOC105601901
105601998	LOC105601998
105602094	CACNG8
105602415	C1QTNF5
105603025	LOC105603025
105603343	LOC105603343
105603817	LOC105603817
105604325	LOC105604325
105605041	LOC105605041
105605626	LOC105605626
105605855	LOC105605855
105606051	LOC105606051
105606221	LOC105606221
105606413	LOC105606413
105608437	LOC105608437
105609450	LOC105609450
105609567	LOC105609567
105609774	LOC105609774
105610397	LOC105610397
105610497	LOC105610497
105614340	LOC105614340
105615033	LOC105615033
105615217	LOC105615217
105615547	LOC105615547
105615610	LOC105615610
105615813	LOC105615813
105616405	LOC105616405
105616762	LOC105616762
443052	ACTB
443141	ITGB1
443149	EM4B
780507	FGFR1
101103516	RTP3
101105404	C3H2orf78
101116330	PELP1
101117857	ATP11A
101120007	ZFP64
100147791	DIRAS3
100147792	RAB28
100272002	PIM1
100500782	VIPR1
101102147	LOC101102147
101102342	MTMR14
101102385	SGSM3
101102431	MBD4
101102463	LOC101102463
101102686	OVOL1
101102807	CD320
101103084	SRC
101103188	TDRD9
101103269	RLBP1
101103383	LOC101103383
101104357	HRAS
101104554	LOC101104554
101104891	EVX2
101105019	JPH3
101105319	FAM84A
101105761	C9H8orf33
101105780	LOC101105780
101105806	LOC101105806
101105933	BTBD17
101106265	FRMD6
101106374	LOC101106374
101106926	PKN3
101107135	LOC101107135
101107225	GAS2L1
101107799	CPQ
101107982	SPATA2L
101108751	LOC101108751
101108848	SPEN
101108905	LOC101108905
101109273	LOC101109273
101109571	RAB3IL1
101109599	LOC101109599
101109739	TDO2
101110098	C20H6orf132
101110160	DDI2
101110700	IGSF23
101111277	C5H19orf66
101111400	PEX6
101111541	ANGPTL6
101111959	DYRK4
101112222	LOC101112222
101112261	DEPDC1B
101112442	DGKD
101112634	LOC101112634
101113327	SIRT6
101113687	PCYT2
101113950	NOL4L
101113986	PEBP4
101114059	ASB2
101114435	FER1L5
101114904	ANHX
101115063	ATG13
101115388	NELFCD
101115458	APC2
101115880	LTK
101115992	SDF2L1
101116502	LOC101116502
101116809	CDK5RAP2
101116856	ERCC1
101116940	SEC22C
101117127	KCTD1
101117200	RNF123
101118081	METTL21A
101118116	YBX2
101118211	LIN37
101118291	TP53RK
101118423	MYOM3
101118574	LOC101118574
101118725	LOC101118725
101118731	STX2
101119010	C1H1orf177
101119302	CCDC151
101119697	LOC101119697
101119923	DSTN
101120165	PSMC1
101120186	CCL17
101120409	NANOS3
101120431	WWOX
101120725	LOC101120725
101120888	C25H10orf10
101121540	TMEM143
101121750	TMSB15B
101121852	AP3D1
101122226	OPN5
101122437	KLF1
101122664	ANXA10
101122920	C26H8orf48
105603520	LOC105603520
105603599	LOC105603599
105603661	LOC105603661
105605462	LOC105605462
105606444	LOC105606444
105606472	LOC105606472
105608073	LOC105608073
105608091	LOC105608091
105608331	LOC105608331
105612174	LOC105612174
105612596	LOC105612596
105613448	LOC105613448
105616430	LOC105616430
105616901	LOC105616901
443035	LOC443035
443208	TYROBP
443356	BAC5
443464	NR5A1
443515	LOC443515
101107829	SDHAF2
101109640	ZNF112
102466857	MIR16B
105604974	LOC105604974
443048	DCN
100135450	SQSTM1
101104767	OGFOD3
101106916	PLA2G2D
101107127	PRRG2
101110255	MIIP
101113104	LOC101113104
101113427	NCOA6
101114706	GCNT3
101115845	SYT17
101116056	ZFYVE26
101116617	LOC101116617
101116911	RNF31
101119181	LOC101119181
101120050	RNF170
101122783	PDGFRB
101123108	PIK3C2G
105262656	LOC105262656
105602541	LOC105602541
494443	MBD2
100036761	RPS18
101102652	ANKFY1
101106255	COG5
101114053	LOC101114053
101114448	TTC8
101114721	PKD1L3
101122604	KATNA1
105603208	LOC105603208
105607155	LOC105607155
105608916	KNSTRN
105610830	LOC105610830
101102028	NMRAL1
101102945	SNX32
101107000	LOC101107000
101110172	POU2F3
101111588	PTPRF
101117830	LOC101117830
101120760	VEZF1
101122868	TG
105602461	LOC105602461
105605549	LOC105605549
105610257	LOC105610257
443175	BMP7
101113276	GLTP
101118986	GRAMD1B
101121472	SPDYC
101121788	EFCAB3
101122065	SLC15A3
101106690	USP50
101110872	CAPSL
101119753	LRRC51
101121244	LOC101121244
101122514	LOC101122514
105603230	LOC105603230
105609355	LOC105609355
105609957	LOC105609957
100505402	BCL2L11
101105831	SLITRK6
101106863	EFCAB2
101107904	RFT1
101108051	BMF
101109090	DPY19L1
101113816	CCDC101
101114273	ZBTB49
101115007	LOC101115007
101117085	WDR27
101117561	WNK3
101118435	KCNH3
101120109	PELO
101120768	EPB41L1
101121412	BRE
101122483	HABP2
105603395	LOC105603395
105604592	LOC105604592
105605527	LOC105605527
105605642	LOC105605642
105605868	LOC105605868
105605986	LOC105605986
105608214	LOC105608214
105608350	LOC105608350
105613768	LOC105613768
101102511	PLEKHB1
101103074	LOC101103074
101103860	PNLIPRP2
101104511	LOC101104511
101104635	SLC38A11
101106000	LOC101106000
101106667	DLX2
101106985	LOC101106985
101109063	IL4R
101109067	LOC101109067
101109152	PQLC2
101109321	UBE2G2
101109786	RAPGEF3
101110121	HDAC8
101110708	ELL3
101113323	TNS3
101113636	LOC101113636
101114052	LOC101114052
101114224	MRPL11
101114226	LOC101114226
101114303	LOC101114303
101114996	GDPD3
101115998	SLC25A27
101116094	TCL1A
101116416	LOC101116416
101116797	MTR
101117613	LOC101117613
101119939	TM2D3
101121821	MEFV
101121974	LOC101121974
101122156	ARHGDIG
105603169	LOC105603169
105603275	LOC105603275
105603668	LOC105603668
105604156	LOC105604156
105604936	LOC105604936
105606425	LOC105606425
105608538	LOC105608538
105610618	LOC105610618
105611369	LOC105611369
105613005	LOC105613005
105616599	LOC105616599
100270717	SOD1
100307040	ELAVL1
101102824	LOC101102824
101103225	REEP1
101104000	POFUT1
101104413	MYOCD
101104964	SMC5
101105539	HFE
101105931	POLG2
101107203	ANXA13
101108418	ARRB1
101108619	CIDEA
101108718	ENPP6
101111328	PHGDH
101111983	ZC3H11A
101112064	SEMA6D
101113162	MED9
101114153	TNFSF10
101114454	ZBTB37
101114585	WAPAL
101114956	PDS5A
101115136	LOC101115136
101116399	APBB2
101118109	THEMIS
101118512	LOC101118512
101119284	DOCK5
101119946	ZBTB44
101120002	MAP1LC3C
101121801	NNT
101121844	PLEKHA5
101122481	FRMD8
101122799	KLF12
101122955	LOC101122955
101123557	CNGA1
105602808	LOC105602808
105605996	LOC105605996
105607367	LOC105607367
105609446	CTXN1
105613069	LOC105613069
105615338	LOC105615338
105615658	LOC105615658
100913154	ALDH1L1
101102671	LOC101102671
101107415	LOC101107415
101111247	LOC101111247
101119975	LOC101119975
101103909	LOC101103909
101104450	TFF1
101107125	KRTDAP
101108120	ADSL
101111819	TAF15
101113195	LOC101113195
101113997	LOC101113997
101115266	RNF144A
101116340	PAPD5
101116936	CCDC64
101120379	LOC101120379
101120979	EFHB
101122381	LOC101122381
105604785	LOC105604785
105605447	LOC105605447
105615132	LOC105615132
105615614	LOC105615614
101105100	SLC35F2
101117361	LOC101117361
101120516	C14H16orf46
101121573	SF3B1
105613281	LOC105613281
100171395	RGN
100423047	ITGB3
101101868	UPF3B
101101945	HDLBP
101102895	LOC101102895
101103454	LOC101103454
101103615	MOSPD3
101103776	2024-09-12
101104479	NOXA1
101105355	SLC37A4
101105950	LOC101105950
101106966	LOC101106966
101109531	WNT7B
101111491	PXN
101111686	SPRTN
101111881	LOC101111881
101112746	SMTNL2
101113403	ADGRD2
101114201	C11H17orf49
101115015	LOC101115015
101118277	SLC51B
101119365	MSMB
101120365	MFSD2A
101122698	RGS6
105602217	LOC105602217
105602973	LOC105602973
105604053	LOC105604053
105605928	LOC105605928
105607111	LOC105607111
[truncated: 1,970 more rows]

## Sheet: Target genes were not predicted
oar-miR-200b
oar-miR-21
oar-miR-369-3p
oar-miR-374a
oar-miR-374b
oar-miR-3959-5p
oar-miR-411a-3p
oar-miR-411a-5p
oar-miR-487b-3p
oar-miR-539-5p
oar-miR-655-3p

## Sheet: 105miRNA-3970gene
MiRNA	Gene name	GeneID	Gene Description
novel_101	PRR15	100913167	proline rich 15
novel_101	LOC101102298	101102298	endoplasmic reticulum mannosyl-oligosaccharide 12-alpha-mannosidase-like
novel_101	EBNA1BP2	101105871	EBNA1 binding protein 2
novel_101	RAB34	101106951	RAB34 member RAS oncogene family
novel_101	LOC101107738	101107738	-
novel_101	LOC101107984	101107984	uncharacterized LOC101107984
novel_101	DUSP26	101108886	dual specificity phosphatase 26 (putative)
novel_101	LOC101109482	101109482	olfactory guanylyl cyclase GC-D-like
novel_101	HLCS	101109588	holocarboxylase synthetase (biotin-(proprionyl-CoA-carboxylase (ATP-hydrolysing)) ligase)
novel_101	TAF8	101109836	TAF8 RNA polymerase II TATA box binding protein (TBP)-associated factor 43kDa
novel_101	ACRBP	101112553	acrosin binding protein
novel_101	MAP3K4	101113246	mitogen-activated protein kinase kinase kinase 4
novel_101	LOC101117665	101117665	-
novel_101	MIR29A	102464496	microRNA mir-29a
novel_101	LOC105606125	105606125	uncharacterized LOC105606125
novel_101	B2M	443295	beta-2-microglobulin
novel_256	TM7SF2	100037702	transmembrane 7 superfamily member 2
novel_256	ARNT2	100135448	aryl-hydrocarbon receptor nuclear translocator 2
novel_256	P4HB	100135700	prolyl 4-hydroxylase beta polypeptide
novel_256	DYA	100144749	MHC class II antigen DY alpha
novel_256	RORB	100169935	RAR-related orphan receptor B
novel_256	ATRN	100188914	attractin
novel_256	LOC100191064	100191064	antigen WC1.1
novel_256	FOXP3	100240742	forkhead box P3
novel_256	KRTAP1-1	100294612	keratin associated protein 1-1
novel_256	RASD1	100302075	RAS dexamethasone-induced 1
novel_256	ID3	100415775	inhibitor of DNA binding 3 dominant negative helix-loop-helix protein
novel_256	PEG3	100505405	paternally expressed 3
novel_256	C5H19orf43	101101890	chromosome 5 open reading frame human C19orf43
novel_256	KIZ	101102003	kizuna centrosomal protein
novel_256	PAFAH1B3	101102006	platelet-activating factor acetylhydrolase 1b catalytic subunit 3 (29kDa)
novel_256	LOC101102092	101102092	-
novel_256	IP6K1	101102341	inositol hexakisphosphate kinase 1
novel_256	TREX2	101102374	three prime repair exonuclease 2
novel_256	PAQR6	101102524	progestin and adipoQ receptor family member VI
novel_256	CDK12	101102654	cyclin-dependent kinase 12
novel_256	LMBR1L	101102713	limb development membrane protein 1-like
novel_256	IDH2	101102843	isocitrate dehydrogenase 2 (NADP+) mitochondrial
novel_256	LOC101102952	101102952	putative ciliary rootlet coiled-coil protein-like 3 protein
novel_256	SHBG	101102995	sex hormone-binding globulin
novel_256	PRKAG1	101103143	protein kinase AMP-activated gamma 1 non-catalytic subunit
novel_256	CSTF2	101103214	cleavage stimulation factor 3' pre-RNA subunit 2 64kDa
novel_256	LOC101103304	101103304	retina-specific copper amine oxidase-like
novel_256	ZNF688	101103449	zinc finger protein 688
novel_256	TADA3	101103513	transcriptional adaptor 3
novel_256	LOC101103557	101103557	-
novel_256	LOC101103602	101103602	vitamin D3 hydroxylase-associated protein-like
novel_256	INPP5J	101103674	inositol polyphosphate-5-phosphatase J
novel_256	METRNL	101103741	meteorin glial cell differentiation regulator-like
novel_256	CAMK1	101103762	calcium/calmodulin-dependent protein kinase I
novel_256	ZNF362	101103956	zinc finger protein 362
novel_256	B3GNTL1	101103996	UDP-GlcNAc:betaGal beta-13-N-acetylglucosaminyltransferase-like 1
novel_256	TSEN2	101104017	TSEN2 tRNA splicing endonuclease subunit
novel_256	TNNT3	101104467	troponin T type 3 (skeletal fast)
novel_256	DEDD2	101104519	death effector domain containing 2
novel_256	BZW2	101104821	basic leucine zipper and W2 domains 2
novel_256	ENTPD6	101104845	ectonucleoside triphosphate diphosphohydrolase 6 (putative)
novel_256	MYOM1	101104877	myomesin 1
novel_256	PSMD13	101104945	proteasome (prosome macropain) 26S subunit non-ATPase 13
novel_256	RAB1B	101104947	RAB1B member RAS oncogene family
novel_256	HOXA10	101105239	homeobox A10
novel_256	VSTM2A	101105322	V-set and transmembrane domain containing 2A
novel_256	CCR4	101105364	chemokine (C-C motif) receptor 4
novel_256	LOC101105490	101105490	-
novel_256	LOC101105503	101105503	mitochondrial inner membrane protein OXA1L
novel_256	LOC101105635	101105635	40S ribosomal protein S15-like
novel_256	TMEM41B	101105684	transmembrane protein 41B
novel_256	LOC101105728	101105728	mucin-5B-like
novel_256	BANP	101105771	BTG3 associated nuclear protein
novel_256	LENG9	101105773	leukocyte receptor cluster (LRC) member 9
novel_256	S100A16	101105789	S100 calcium binding protein A16
novel_256	UROS	101105869	uroporphyrinogen III synthase
novel_256	TRIM46	101105874	tripartite motif containing 46
novel_256	ESPL1	101105898	extra spindle pole bodies homolog 1 (S. cerevisiae)
novel_256	ANP32A	101105917	acidic (leucine-rich) nuclear phosphoprotein 32 family member A
novel_256	NR2C2AP	101106004	nuclear receptor 2C2-associated protein
novel_256	C1QBP	101106021	complement component 1 q subcomponent binding protein
novel_256	ZFPM1	101106278	zinc finger protein FOG family member 1
novel_256	ABCD4	101106333	ATP-binding cassette sub-family D (ALD) member 4
novel_256	KLHDC10	101106423	kelch domain containing 10
novel_256	LOC101106648	101106648	uncharacterized LOC101106648
novel_256	BCAR3	101106808	breast cancer anti-estrogen resistance 3
novel_256	ZNF75D	101106826	zinc finger protein 75D
novel_256	HOMER3	101106936	homer scaffolding protein 3
novel_256	CEP295	101106980	centrosomal protein 295kDa
novel_256	CDK3	101107113	cyclin-dependent kinase 3
novel_256	NEK8	101107205	NIMA-related kinase 8
novel_256	CDC42EP4	101107208	CDC42 effector protein (Rho GTPase binding) 4
novel_256	LOC101107259	101107259	antizyme inhibitor 2-like
novel_256	PPP1R26	101107271	protein phosphatase 1 regulatory subunit 26
novel_256	BRAF	101107438	B-Raf proto-oncogene serine/threonine kinase
novel_256	LOC101107508	101107508	lymphocyte-specific protein 1-like
novel_256	RANBP3	101107519	RAN binding protein 3
novel_256	PLEKHN1	101107808	pleckstrin homology domain containing family N member 1
novel_256	CARD10	101108123	caspase recruitment domain family member 10
novel_256	LOC101108325	101108325	-
novel_256	RPP21	101108347	ribonuclease P/MRP 21kDa subunit
novel_256	ATP9B	101108356	ATPase class II type 9B
novel_256	FKBP8	101108482	FK506 binding protein 8 38kDa
novel_256	JDP2	101108494	Jun dimerization protein 2
novel_256	KIF21B	101108506	kinesin family member 21B
novel_256	KCNN4	101108597	potassium channel calcium activated intermediate/small conductance subfamily N alpha member 4
novel_256	LOC101108653	101108653	lipid phosphate phosphohydrolase 3-like
novel_256	DLST	101108658	dihydrolipoamide S-succinyltransferase (E2 component of 2-oxo-glutarate complex)
novel_256	PHF12	101108667	PHD finger protein 12
novel_256	RGS9BP	101109036	regulator of G protein signaling 9 binding protein
novel_256	CHD8	101109181	chromodomain helicase DNA binding protein 8
novel_256	AHRR	101109301	aryl-hydrocarbon receptor repressor
novel_256	AKR7A2	101109421	aldo-keto reductase family 7 member A2 (aflatoxin aldehyde reductase)
novel_256	RFC5	101109740	replication factor C (activator 1) 5 36.5kDa
novel_256	TMEM203	101109868	transmembrane protein 203
novel_256	LOC101109915	101109915	2'-5'-oligoadenylate synthase 2
novel_256	TP53I13	101110154	tumor protein p53 inducible protein 13
novel_256	RNF38	101110301	ring finger protein 38
novel_256	LOC101110701	101110701	endothelial zinc finger protein induced by tumor necrosis factor alpha
novel_256	AAMP	101110742	angio-associated migratory cell protein
novel_256	FCHO1	101110837	FCH domain only 1
novel_256	LOC101110860	101110860	-
novel_256	ATRIP	101110882	ATR interacting protein
novel_256	LOC101110948	101110948	sphingomyelin phosphodiesterase 3
novel_256	SERINC4	101110971	serine incorporator 4
novel_256	IQSEC1	101110972	IQ motif and Sec7 domain 1
novel_256	EME2	101111068	essential meiotic structure-specific endonuclease subunit 2
novel_256	LOC101111082	101111082	chloride channel protein ClC-Ka
novel_256	IRX4	101111127	iroquois homeobox 4
novel_256	BLK	101111167	BLK proto-oncogene Src family tyrosine kinase
novel_256	ZSCAN21	101111419	zinc finger and SCAN domain containing 21
novel_256	PRELP	101111470	proline/arginine-rich end leucine-rich repeat protein
novel_256	TOMM40	101111570	translocase of outer mitochondrial membrane 40 homolog (yeast)
novel_256	BAP1	101111666	BRCA1 associated protein-1 (ubiquitin carboxy-terminal hydrolase)
novel_256	DRAP1	101111673	DR1-associated protein 1 (negative cofactor 2 alpha)
novel_256	IL5RA	101111837	interleukin 5 receptor alpha
novel_256	KDM4A	101111840	lysine (K)-specific demethylase 4A
novel_256	PLAC8L1	101111880	PLAC8-like 1
novel_256	TTBK1	101111916	tau tubulin kinase 1
novel_256	LOC101111947	101111947	immunoglobulin omega chain-like
novel_256	GBGT1	101112039	globoside alpha-13-N-acetylgalactosaminyltransferase 1
novel_256	VWA3B	101112127	von Willebrand factor A domain containing 3B
novel_256	LRRC32	101112256	leucine rich repeat containing 32
novel_256	ITPRIPL2	101112279	inositol 145-trisphosphate receptor interacting protein-like 2
novel_256	FAM221B	101112285	family with sequence similarity 221 member B
novel_256	WDR82	101112353	WD repeat domain 82
novel_256	LOC101112384	101112384	cytochrome P450 2D14-like
novel_256	CCDC42B	101112598	coiled-coil domain containing 42B
novel_256	CALHM3	101112615	calcium homeostasis modulator 3
novel_256	FAM71B	101112646	family with sequence similarity 71 member B
novel_256	LRRC45	101112659	leucine rich repeat containing 45
novel_256	DYNLRB1	101112751	dynein light chain roadblock-type 1
novel_256	MAP7D1	101112772	MAP7 domain containing 1
novel_256	LOC101112834	101112834	primary amine oxidase lung isozyme-like
novel_256	NUBP2	101112869	nucleotide binding protein 2
novel_256	LOC101112925	101112925	olfactory receptor 10V1-like
novel_256	LOC101112989	101112989	putative protein ZNF300P1
novel_256	POU4F3	101113146	POU class 4 homeobox 3
novel_256	SURF2	101113227	surfeit 2
novel_256	ATXN1	101113284	ataxin 1
novel_256	LOC101113337	101113337	uncharacterized protein C15orf52 homolog
novel_256	RUNX1T1	101113340	runt-related transcription factor 1%3B translocated to 1 (cyclin D-related)
novel_256	RRP12	101113549	ribosomal RNA processing 12 homolog (S. cerevisiae)
novel_256	TUBGCP2	101113640	tubulin gamma complex associated protein 2
novel_256	ANKRD39	101113669	ankyrin repeat domain 39
novel_256	LOC101113823	101113823	neuropeptide Y receptor type 4
novel_256	CRB2	101113926	crumbs family member 2
novel_256	GBA2	101113987	glucosidase beta (bile acid) 2
novel_256	LOC101114089	101114089	T-cell surface glycoprotein CD1b-2-like
novel_256	FOXRED1	101114222	FAD-dependent oxidoreductase domain containing 1
novel_256	C24H16orf52	101114329	chromosome 24 open reading frame human C16orf52
novel_256	UBE3D	101114449	ubiquitin protein ligase E3D
novel_256	LOC101114499	101114499	RNA-binding protein FUS-like
novel_256	CD300LG	101114629	CD300 molecule-like family member g
novel_256	LOC101114663	101114663	carbonyl reductase [NADPH] 1
novel_256	LOC101114673	101114673	acidic leucine-rich nuclear phosphoprotein 32 family member A pseudogene
novel_256	MAPKBP1	101114779	mitogen-activated protein kinase binding protein 1
novel_256	LOC101114861	101114861	platelet glycoprotein 4-like
novel_256	ZNF34	101114875	zinc finger protein 34
novel_256	GPR146	101114925	G protein-coupled receptor 146
novel_256	SLC25A39	101115046	solute carrier family 25 member 39
novel_256	KIN	101115052	Kin17 DNA and RNA binding protein
novel_256	TRIM8	101115246	tripartite motif containing 8
novel_256	DSG3	101115247	desmoglein 3
novel_256	FHOD3	101115334	formin homology 2 domain containing 3
novel_256	PAF1	101115394	Paf1 RNA polymerase II associated factor homolog (S. cerevisiae)
novel_256	E4F1	101115422	E4F transcription factor 1
novel_256	C6H4orf3	101115708	chromosome 6 open reading frame human C4orf3
novel_256	RPS6KA5	101115714	ribosomal protein S6 kinase 90kDa polypeptide 5
novel_256	LOC101115772	101115772	-
novel_256	INPP5K	101115806	inositol polyphosphate-5-phosphatase K
novel_256	MYO9B	101115874	myosin IXB
novel_256	FGF4	101116004	fibroblast growth factor 4
novel_256	SULT1C2	101116036	sulfotransferase family cytosolic 1C member 2
novel_256	CARKD	101116066	carbohydrate kinase domain containing
novel_256	ASGR1	101116157	asialoglycoprotein receptor 1
novel_256	SNAPC4	101116303	small nuclear RNA activating complex polypeptide 4 190kDa
novel_256	ZPR1	101116504	ZPR1 zinc finger
novel_256	BRD7	101116595	bromodomain containing 7
novel_256	VPS39	101116657	vacuolar protein sorting 39 homolog (S. cerevisiae)
novel_256	DEPTOR	101116663	DEP domain containing MTOR-interacting protein
novel_256	PHYHD1	101116814	phytanoyl-CoA dioxygenase domain containing 1
novel_256	PTTG1	101116829	pituitary tumor-transforming 1
novel_256	CTNNBIP1	101116924	catenin beta interacting protein 1
novel_256	PSTPIP1	101116939	proline-serine-threonine phosphatase interacting protein 1
novel_256	LOC101117079	101117079	epididymis-specific alpha-mannosidase-like
novel_256	HSH2D	101117244	hematopoietic SH2 domain containing
novel_256	CLTB	101117328	clathrin light chain B
novel_256	GBA	101117379	glucosidase beta acid
novel_256	RAX2	101117417	retina and anterior neural fold homeobox 2
novel_256	BCAR1	101117693	breast cancer anti-estrogen resistance 1
novel_256	DGKZ	101117698	diacylglycerol kinase zeta
novel_256	LOC101117739	101117739	-
novel_256	C21H11orf86	101117977	chromosome 21 open reading frame human C11orf86
novel_256	KDM4C	101117992	lysine (K)-specific demethylase 4C
novel_256	TMEM120A	101118071	transmembrane protein 120A
novel_256	LOC101118175	101118175	tetraspanin-11
novel_256	NLE1	101118199	notchless homolog 1 (Drosophila)
novel_256	LOC101118203	101118203	Ig-like V-type domain-containing protein FAM187A
novel_256	LOC101118207	101118207	-
novel_256	TMEM45B	101118569	transmembrane protein 45B
novel_256	NEIL2	101118667	nei endonuclease VIII-like 2 (E. coli)
novel_256	IFT172	101118681	intraflagellar transport 172
novel_256	SPATS2	101118688	spermatogenesis associated serine-rich 2
novel_256	POLDIP2	101118713	polymerase (DNA-directed) delta interacting protein 2
novel_256	POLD4	101118743	polymerase (DNA-directed) delta 4 accessory subunit
novel_256	MAP3K14	101118799	mitogen-activated protein kinase kinase kinase 14
novel_256	LOC101118854	101118854	AT-hook-containing transcription factor
novel_256	POLR2I	101119152	polymerase (RNA) II (DNA directed) polypeptide I 14.5kDa
novel_256	ZNF274	101119156	zinc finger protein 274
novel_256	CARM1	101119559	coactivator-associated arginine methyltransferase 1
novel_256	LOC101119576	101119576	ezrin-like
novel_256	RP9	101119636	retinitis pigmentosa 9 (autosomal dominant)
novel_256	PODNL1	101119638	podocan-like 1
novel_256	A1BG	101119665	alpha-1-B glycoprotein
novel_256	HCAR1	101119758	hydroxycarboxylic acid receptor 1
novel_256	FBXO36	101119965	F-box protein 36
novel_256	SCAMP4	101119982	secretory carrier membrane protein 4
novel_256	CCDC77	101120068	coiled-coil domain containing 77
novel_256	IPO4	101120166	importin 4
novel_256	CCDC33	101120277	coiled-coil domain containing 33
novel_256	ZSWIM8	101120297	zinc finger SWIM-type containing 8
novel_256	GLRX5	101120526	glutaredoxin 5
novel_256	LOC101120599	101120599	-
novel_256	LOC101120633	101120633	-
novel_256	PLEKHA7	101120777	pleckstrin homology domain containing family A member 7
novel_256	LOC101120871	101120871	H-2 class II histocompatibility antigen E-S beta chain-like
novel_256	LSP1	101120878	lymphocyte-specific protein 1
novel_256	RBBP8NL	101120938	RBBP8 N-terminal like
novel_256	ERC1	101121000	ELKS/RAB6-interacting/CAST family member 1
novel_256	EMP3	101121114	epithelial membrane protein 3
novel_256	LOC101121333	101121333	neurogenic locus notch homolog protein 1-like
novel_256	CNGB1	101121447	cyclic nucleotide gated channel beta 1
novel_256	SERPING1	101121454	serpin peptidase inhibitor clade G (C1 inhibitor) member 1
novel_256	ZNF32	101121744	zinc finger protein 32
novel_256	GPR153	101122042	G protein-coupled receptor 153
novel_256	PHYHIP	101122084	phytanoyl-CoA 2-hydroxylase interacting protein
novel_256	LOC101122142	101122142	butyrophilin-like protein 1
novel_256	MMP15	101122213	matrix metallopeptidase 15 (membrane-inserted)
novel_256	LRRC61	101122271	leucine rich repeat containing 61
novel_256	2024-09-08	101122277	septin 8
novel_256	CD6	101122317	CD6 molecule
novel_256	ARHGEF18	101122356	Rho/Rac guanine nucleotide exchange factor (GEF) 18
novel_256	LOC101122475	101122475	tubulin beta-2B chain
novel_256	LOC101122491	101122491	-
novel_256	LOC101122584	101122584	myotubularin-related protein 5
novel_256	TWIST2	101122639	twist family bHLH transcription factor 2
novel_256	LOC101122778	101122778	GTPase IMAP family member 5-like
novel_256	GRAMD1A	101122883	GRAM domain containing 1A
novel_256	CDH26	101122970	cadherin 26
novel_256	PCGF5	101123250	polycomb group ring finger 5
novel_256	LOC101123316	101123316	spermatogenesis-associated serine-rich protein 2-like
novel_256	P2RY6	101123660	pyrimidinergic receptor P2Y G-protein coupled 6
novel_256	LOC105602783	105602783	uncharacterized LOC105602783
novel_256	LOC105602801	105602801	uncharacterized LOC105602801
novel_256	LOC105603202	105603202	-
novel_256	LOC105604355	105604355	uncharacterized LOC105604355
novel_256	LOC105604490	105604490	-
novel_256	LOC105604843	105604843	WD repeat-containing protein 24
novel_256	ZG16B	105604849	zymogen granule protein 16B
novel_256	SRRM3	105604868	serine/arginine repetitive matrix 3
novel_256	LOC105605367	105605367	uncharacterized LOC105605367
novel_256	LOC105605699	105605699	filamin-A-like
novel_256	LOC105605770	105605770	apolipoprotein L3-like
novel_256	LOC105605780	105605780	tumor necrosis factor alpha-induced protein 2-like
novel_256	LOC105605812	105605812	-
novel_256	LOC105605880	105605880	uncharacterized LOC105605880
novel_256	LOC105605918	105605918	membrane primary amine oxidase-like
novel_256	LOC105605940	105605940	uncharacterized LOC105605940
novel_256	LOC105605963	105605963	mitotic spindle assembly checkpoint protein MAD1-like
novel_256	LOC105606082	105606082	ATP-dependent (S)-NAD(P)H-hydrate dehydratase-like
novel_256	LOC105606095	105606095	uncharacterized LOC105606095
novel_256	LOC105606100	105606100	-
novel_256	LOC105606107	105606107	protein capicua homolog
novel_256	LOC105606725	105606725	uncharacterized LOC105606725
novel_256	LOC105606814	105606814	uncharacterized LOC105606814
novel_256	LOC105607463	105607463	-
novel_256	LOC105607577	105607577	uncharacterized LOC105607577
novel_256	LOC105608573	105608573	uncharacterized LOC105608573
novel_256	LOC105608845	105608845	uncharacterized LOC105608845
novel_256	LOC105609193	105609193	uncharacterized LOC105609193
novel_256	LOC105609432	105609432	vegetative cell wall protein gp1-like
novel_256	LOC105609602	105609602	uncharacterized LOC105609602
novel_256	LOC105609657	105609657	uncharacterized LOC105609657
novel_256	LOC105609861	105609861	uncharacterized LOC105609861
novel_256	LOC105610048	105610048	maestro heat-like repeat family member 5
novel_256	LOC105610652	105610652	synapsin-1-like
novel_256	LOC105610782	105610782	uncharacterized LOC105610782
novel_256	LOC105610921	105610921	protein-arginine deiminase type-4-like
novel_256	LOC105611409	105611409	-
novel_256	LOC105611487	105611487	uncharacterized LOC105611487
novel_256	LOC105611675	105611675	uncharacterized LOC105611675
novel_256	LOC105611889	105611889	-
novel_256	LOC105612250	105612250	uncharacterized LOC105612250
novel_256	LOC105612615	105612615	uncharacterized LOC105612615
novel_256	LOC105613071	105613071	uncharacterized LOC105613071
novel_256	LOC105614872	105614872	uncharacterized LOC105614872
novel_256	LOC105615107	105615107	-
novel_256	LOC105615269	105615269	uncharacterized LOC105615269
novel_256	LOC105615880	105615880	uncharacterized LOC105615880
novel_256	FRMD1	105615948	FERM domain containing 1
novel_256	LOC105615955	105615955	uncharacterized LOC105615955
novel_256	SMIM6	105616429	small integral membrane protein 6
novel_256	LOC105616533	105616533	uncharacterized LOC105616533
novel_256	ISG15	443057	interferon stimulated gene 17
novel_256	PTHLH	443135	parathyroid hormone-like hormone
novel_256	CPT1B	443193	carnitine palmitoyltransferase 1B (muscle)
novel_256	TIMELESS	443226	timeless
novel_256	ACVR2A	443304	activin A receptor type IIA
novel_256	LOC443441	443441	CD1B
novel_256	PPARG	443513	peroxisome proliferator-activated receptor gamma
novel_256	SHMT1	443544	serine hydroxymethyltransferase 1 (soluble)
novel_297	LIPA	100145859	lipase A lysosomal acid cholesterol esterase
novel_297	CPXM1	101103413	carboxypeptidase X (M14 family) member 1
novel_297	STRIP1	101104453	striatin interacting protein 1
novel_297	PRAM1	101104576	PML-RARA regulated adaptor molecule 1
novel_297	TSSK6	101104825	testis-specific serine kinase 6
novel_297	LOC101106871	101106871	VEGF coregulated chemokine 1
novel_297	C14H19orf18	101111738	chromosome 14 open reading frame human C19orf18
novel_297	LOC101112471	101112471	60S ribosomal protein L35a pseudogene
novel_297	LOC101112702	101112702	-
novel_297	SKIV2L	101114145	superkiller viralicidic activity 2-like (S. cerevisiae)
novel_297	LOC101114892	101114892	-
novel_297	LOC101115593	101115593	60S ribosomal protein L35a pseudogene
novel_297	MRPS18A	101116355	mitochondrial ribosomal protein S18A
novel_297	ATP1A4	101118398	ATPase Na+/K+ transporting alpha 4 polypeptide
novel_297	IRX6	101118892	iroquois homeobox 6
novel_297	TEAD1	101120947	TEA domain family member 1 (SV40 transcriptional enhancer factor)
novel_297	LOC101121200	101121200	olfactory receptor 52D1
novel_297	PDCD10	101122826	programmed cell death 10
novel_297	LTBP3	101122993	latent transforming growth factor beta binding protein 3
novel_297	PDLIM7	101123464	PDZ and LIM domain 7 (enigma)
novel_297	LOC105605313	105605313	granulocyte-macrophage colony-stimulating factor receptor subunit alpha-like
novel_297	LOC105615570	105615570	-
novel_297	ACVR2B	443156	activin A receptor type IIB
novel_297	MT3	443168	metallothionein 3
novel_297	SSTR5	443210	somatostatin receptor subtype 5
novel_340	TARBP2	101102467	TAR (HIV-1) RNA binding protein 2
novel_340	PTAFR	101104560	platelet-activating factor receptor
novel_340	NTN5	101107218	netrin 5
novel_340	LOC101107697	101107697	aldo-keto reductase family 1 member B10
novel_340	LOC101110582	101110582	-
novel_340	LOC101110611	101110611	-
novel_340	LOC101110615	101110615	-
novel_340	LOC101112889	101112889	putative MAGE domain-containing protein MAGEA13P
novel_340	PSMB1	101116408	proteasome (prosome macropain) subunit beta type 1
novel_340	TM4SF4	101121226	transmembrane 4 L six family member 4
novel_340	MOB1B	101123123	MOB kinase activator 1B
novel_340	LOC101123290	101123290	GTPase IMAP family member 7-like
novel_340	LOC105603222	105603222	uncharacterized LOC105603222
novel_340	LOC105603543	105603543	laminin subunit beta-2-like
novel_340	LOC105604742	105604742	uncharacterized LOC105604742
novel_340	LOC105615417	105615417	uncharacterized LOC105615417
oar-let-7a	WNT2	100126577	wingless-type MMTV integration site family member 2
oar-let-7a	GABRR3	101104110	gamma-aminobutyric acid (GABA) A receptor rho 3
oar-let-7a	LOC101105010	101105010	cytochrome b5 domain-containing protein 1
oar-let-7a	CLUH	101105264	clustered mitochondria (cluA/CLU1) homolog
oar-let-7a	ALOX12B	101105929	arachidonate 12-lipoxygenase 12R type
oar-let-7a	ABCD4	101106333	ATP-binding cassette sub-family D (ALD) member 4
oar-let-7a	PIEZO1	101107813	piezo-type mechanosensitive ion channel component 1
oar-let-7a	SETDB1	101109230	SET domain bifurcated 1
oar-let-7a	AKR1E2	101110956	aldo-keto reductase family 1 member E2
oar-let-7a	LOC101111367	101111367	uncharacterized LOC101111367
oar-let-7a	FAM169B	101111912	family with sequence similarity 169 member B
oar-let-7a	ACTG2	101114256	actin gamma 2 smooth muscle enteric
oar-let-7a	PLEKHO1	101116531	pleckstrin homology domain containing family O member 1
oar-let-7a	JMJD7	101116914	jumonji domain containing 7
oar-let-7a	LOC101117920	101117920	-
oar-let-7a	GALR3	101119389	galanin receptor 3
oar-let-7a	TMEM102	101121359	transmembrane protein 102
oar-let-7a	NDUFB7	101121851	NADH dehydrogenase (ubiquinone) 1 beta subcomplex 7 18kDa
oar-let-7a	LOC105612616	105612616	-
oar-let-7b	WNT2	100126577	wingless-type MMTV integration site family member 2
oar-let-7b	RHOB	100158235	ras homolog family member B
oar-let-7b	ATP2B3	101101873	ATPase Ca++ transporting plasma membrane 3
oar-let-7b	LOC101101878	101101878	serine/threonine-protein kinase LMTK1
oar-let-7b	SCUBE2	101102010	signal peptide CUB domain EGF-like 2
oar-let-7b	DUSP13	101102034	dual specificity phosphatase 13
oar-let-7b	LOC101102399	101102399	disintegrin and metalloproteinase domain-containing protein 20
oar-let-7b	TARBP2	101102467	TAR (HIV-1) RNA binding protein 2
oar-let-7b	LOC101102608	101102608	-
oar-let-7b	LVRN	101102734	laeverin
oar-let-7b	LELP1	101102856	late cornified envelope-like proline-rich 1
oar-let-7b	LOC101102968	101102968	tubulin beta-3 chain-like
oar-let-7b	WNT1	101103389	wingless-type MMTV integration site family member 1
oar-let-7b	LOC101103421	101103421	olfactory receptor 51I2
oar-let-7b	PRDX5	101103521	peroxiredoxin 5
oar-let-7b	ABCG1	101103525	ATP-binding cassette sub-family G (WHITE) member 1
oar-let-7b	FZD7	101103546	frizzled class receptor 7
oar-let-7b	ATP6V0A4	101104057	ATPase H+ transporting lysosomal V0 subunit a4
oar-let-7b	CTF1	101104201	cardiotrophin 1
oar-let-7b	AMT	101104276	aminomethyltransferase
oar-let-7b	ASB6	101104650	ankyrin repeat and SOCS box containing 6
oar-let-7b	LOC101104683	101104683	-
oar-let-7b	KLC2	101104701	kinesin light chain 2
oar-let-7b	CD70	101105074	CD70 molecule
oar-let-7b	C2CD3	101105438	C2 calcium-dependent domain containing 3
oar-let-7b	LOC101105728	101105728	mucin-5B-like
oar-let-7b	ALOX12B	101105929	arachidonate 12-lipoxygenase 12R type
oar-let-7b	LDB1	101105964	LIM domain binding 1
oar-let-7b	APBA1	101105978	amyloid beta (A4) precursor protein-binding family A member 1
oar-let-7b	ARHGAP39	101106270	Rho GTPase activating protein 39
oar-let-7b	ABCD4	101106333	ATP-binding cassette sub-family D (ALD) member 4
oar-let-7b	CACNA1D	101106371	calcium channel voltage-dependent L type alpha 1D subunit
oar-let-7b	MOCS1	101106721	molybdenum cofactor synthesis 1
oar-let-7b	MUC5B	101106755	mucin 5B oligomeric mucus/gel-forming
oar-let-7b	LRRC14	101106780	leucine rich repeat containing 14
oar-let-7b	SLC5A2	101106817	solute carrier family 5 (sodium/glucose cotransporter) member 2
oar-let-7b	SLC5A9	101107145	solute carrier family 5 (sodium/sugar cotransporter) member 9
oar-let-7b	LOC101107405	101107405	protein SZT2
oar-let-7b	FXN	101107413	frataxin
oar-let-7b	SLC35A2	101107416	solute carrier family 35 (UDP-galactose transporter) member A2
oar-let-7b	THOC5	101107735	THO complex 5
oar-let-7b	PIEZO1	101107813	piezo-type mechanosensitive ion channel component 1
oar-let-7b	ARHGAP8	101108216	Rho GTPase activating protein 8
oar-let-7b	LRRC25	101108744	leucine rich repeat containing 25
oar-let-7b	LOC101109035	101109035	5-hydroxyisourate hydrolase-like
oar-let-7b	LOC101109120	101109120	olfactory receptor 8K3-like
oar-let-7b	SETDB1	101109230	SET domain bifurcated 1
oar-let-7b	LOC101109278	101109278	-
oar-let-7b	ALG8	101109656	ALG8 alpha-13-glucosyltransferase
oar-let-7b	MPV17L2	101109794	MPV17 mitochondrial membrane protein-like 2
oar-let-7b	LOC101109801	101109801	-
oar-let-7b	NMNAT3	101109937	nicotinamide nucleotide adenylyltransferase 3
oar-let-7b	LOC101110175	101110175	olfactory receptor 8K3-like
oar-let-7b	PRR23B	101110206	proline rich 23B
oar-let-7b	LOC101110477	101110477	proline-rich protein 23C
oar-let-7b	TM4SF5	101111205	transmembrane 4 L six family member 5
oar-let-7b	HN1	101111302	hematological and neurological expressed 1
oar-let-7b	LOC101111367	101111367	uncharacterized LOC101111367
oar-let-7b	LOC101111712	101111712	olfactory receptor 56-like
oar-let-7b	FAM169B	101111912	family with sequence similarity 169 member B
oar-let-7b	WDR46	101112007	WD repeat domain 46
oar-let-7b	ITPRIPL2	101112279	inositol 145-trisphosphate receptor interacting protein-like 2
oar-let-7b	ZBED4	101112641	zinc finger BED-type containing 4
oar-let-7b	CLN3	101112942	ceroid-lipofuscinosis neuronal 3
oar-let-7b	ASIC3	101113062	acid sensing (proton gated) ion channel 3
oar-let-7b	LOC101113153	101113153	T-cell receptor alpha chain V region 2B4-like
oar-let-7b	SHISA4	101113425	shisa family member 4
oar-let-7b	SLC38A5	101113465	solute carrier family 38 member 5
oar-let-7b	PITPNM3	101113510	PITPNM family member 3
oar-let-7b	RALB	101113566	v-ral simian leukemia viral oncogene homolog B
oar-let-7b	ATF6B	101113631	activating transcription factor 6 beta
oar-let-7b	ACTG2	101114256	actin gamma 2 smooth muscle enteric
oar-let-7b	LOC101114535	101114535	C-C motif chemokine 3
oar-let-7b	ABHD14A	101114562	abhydrolase domain containing 14A
oar-let-7b	YIPF3	101114564	Yip1 domain family member 3
oar-let-7b	SLC4A1	101114627	solute carrier family 4 (anion exchanger) member 1 (Diego blood group)
oar-let-7b	CD300LG	101114629	CD300 molecule-like family member g
oar-let-7b	LOC101114743	101114743	platelet-activating factor receptor-like
oar-let-7b	ANKRD49	101115060	ankyrin repeat domain 49
oar-let-7b	CNTRL	101115515	centriolin
oar-let-7b	CCL5	101115553	chemokine (C-C motif) ligand 5
oar-let-7b	ITGA2B	101115719	integrin alpha 2b (platelet glycoprotein IIb of IIb/IIIa complex antigen CD41)
oar-let-7b	PMPCA	101115782	peptidase (mitochondrial processing) alpha
oar-let-7b	ADCK1	101116318	aarF domain containing kinase 1
oar-let-7b	JMJD7	101116914	jumonji domain containing 7
oar-let-7b	RAD54L2	101117115	RAD54-like 2 (S. cerevisiae)
oar-let-7b	ESRP2	101118043	epithelial splicing regulatory protein 2
oar-let-7b	KCNT1	101118349	potassium channel sodium activated subfamily T member 1
oar-let-7b	PIGU	101118548	phosphatidylinositol glycan anchor biosynthesis class U
oar-let-7b	LOC101118627	101118627	torsin-3A-like
oar-let-7b	SLITRK2	101118672	SLIT and NTRK-like family member 2
oar-let-7b	FIZ1	101118724	FLT3-interacting zinc finger 1
oar-let-7b	DTX3	101118862	deltex 3 E3 ubiquitin ligase
oar-let-7b	OAZ3	101119005	ornithine decarboxylase antizyme 3
oar-let-7b	SH3TC1	101119138	SH3 domain and tetratricopeptide repeats 1
oar-let-7b	SLC22A18	101119350	solute carrier family 22 member 18
oar-let-7b	GALR3	101119389	galanin receptor 3
oar-let-7b	LOC101119538	101119538	ferritin heavy chain-like
oar-let-7b	SMPD4	101119587	sphingomyelin phosphodiesterase 4 neutral membrane (neutral sphingomyelinase-3)
oar-let-7b	LOC101119852	101119852	myeloid-associated differentiation marker-like
oar-let-7b	RALGAPA1	101120113	Ral GTPase activating protein alpha subunit 1 (catalytic)
oar-let-7b	SLC43A1	101120439	solute carrier family 43 (amino acid system L transporter) member 1
oar-let-7b	SLC16A8	101120657	solute carrier family 16 (monocarboxylate transporter) member 8
oar-let-7b	PLEKHA7	101120777	pleckstrin homology domain containing family A member 7
oar-let-7b	GPAM	101120972	glycerol-3-phosphate acyltransferase mitochondrial
oar-let-7b	ATP2B2	101121046	ATPase Ca++ transporting plasma membrane 2
oar-let-7b	DOT1L	101121261	DOT1-like histone H3K79 methyltransferase
oar-let-7b	ELF4	101121321	E74-like factor 4 (ets domain transcription factor)
oar-let-7b	TMEM102	101121359	transmembrane protein 102
oar-let-7b	CDC45	101121376	cell division cycle 45
oar-let-7b	MCC	101121522	mutated in colorectal cancers
oar-let-7b	PPP6R1	101121797	protein phosphatase 6 regulatory subunit 1
oar-let-7b	LOC101121837	101121837	patched domain-containing protein 3-like
oar-let-7b	NDUFB7	101121851	NADH dehydrogenase (ubiquinone) 1 beta subcomplex 7 18kDa
oar-let-7b	PXDC1	101121981	PX domain containing 1
oar-let-7b	MSANTD1	101122192	Myb/SANT-like DNA-binding domain containing 1
oar-let-7b	TBKBP1	101122370	TBK1 binding protein 1
oar-let-7b	LOC101122462	101122462	olfactory receptor 51I2-like
oar-let-7b	LOC101122475	101122475	tubulin beta-2B chain
oar-let-7b	AP1S1	101122493	adaptor-related protein complex 1 sigma 1 subunit
oar-let-7b	NMUR1	101122766	neuromedin U receptor 1
oar-let-7b	FAM160B2	101122842	family with sequence similarity 160 member B2
oar-let-7b	DDX39A	101123034	DEAD (Asp-Glu-Ala-Asp) box polypeptide 39A
oar-let-7b	ATP6V0A1	101123476	ATPase H+ transporting lysosomal V0 subunit a1
oar-let-7b	MIR382	102466464	microRNA mir-382
oar-let-7b	LOC105602559	105602559	-
oar-let-7b	LOC105603284	105603284	cysteine-rich protein 1
oar-let-7b	SLC26A6	105603547	solute carrier family 26 (anion exchanger) member 6
oar-let-7b	LOC105605099	105605099	vesicular acetylcholine transporter
oar-let-7b	LOC105605425	105605425	-
oar-let-7b	LOC105605592	105605592	-
oar-let-7b	LOC105605640	105605640	uncharacterized LOC105605640
oar-let-7b	LOC105605852	105605852	protein DGCR6
oar-let-7b	LOC105606142	105606142	mucin-2-like
oar-let-7b	LOC105606371	105606371	uncharacterized LOC105606371
oar-let-7b	LOC105606759	105606759	striated muscle preferentially expressed protein kinase
oar-let-7b	LOC105607291	105607291	uncharacterized LOC105607291
oar-let-7b	LOC105608573	105608573	uncharacterized LOC105608573
oar-let-7b	LOC105610652	105610652	synapsin-1-like
oar-let-7b	LOC105611557	105611557	uncharacterized LOC105611557
oar-let-7b	LOC105611696	105611696	spermatogenesis-associated protein 31E1-like
oar-let-7b	LOC105614010	105614010	-
oar-let-7b	EIF4EBP3	105615363	eukaryotic translation initiation factor 4E binding protein 3
oar-let-7b	LOC105616625	105616625	protein phosphatase 1 regulatory subunit 12B-like
oar-let-7b	LOC105616761	105616761	uncharacterized LOC105616761
oar-let-7b	MDH2	443091	malate dehydrogenase 2 NAD (mitochondrial)
oar-let-7b	PTHLH	443135	parathyroid hormone-like hormone
oar-let-7b	NRF1	443490	nuclear respiratory factor 1
oar-let-7b	ACSS1	780456	acyl-CoA synthetase short-chain family member 1
oar-let-7c	WNT2	100126577	wingless-type MMTV integration site family member 2
oar-let-7c	RHOB	100158235	ras homolog family member B
oar-let-7c	GNAT2	100233166	guanine nucleotide binding protein (G protein) alpha transducing activity polypeptide 2
oar-let-7c	LELP1	101102856	late cornified envelope-like proline-rich 1
oar-let-7c	LOC101104683	101104683	-
oar-let-7c	LOC101105010	101105010	cytochrome b5 domain-containing protein 1
oar-let-7c	LDB1	101105964	LIM domain binding 1
oar-let-7c	APBA1	101105978	amyloid beta (A4) precursor protein-binding family A member 1
oar-let-7c	ABCD4	101106333	ATP-binding cassette sub-family D (ALD) member 4
oar-let-7c	DPF2	101107647	D4 zinc and double PHD fingers family 2
oar-let-7c	PIEZO1	101107813	piezo-type mechanosensitive ion channel component 1
oar-let-7c	NDUFA11	101108484	NADH dehydrogenase (ubiquinone) 1 alpha subcomplex 11 14.7kDa
oar-let-7c	FADS2	101108615	fatty acid desaturase 2
oar-let-7c	SETDB1	101109230	SET domain bifurcated 1
oar-let-7c	LOC101109278	101109278	-
oar-let-7c	ALG8	101109656	ALG8 alpha-13-glucosyltransferase
oar-let-7c	ZSWIM5	101110809	zinc finger SWIM-type containing 5
oar-let-7c	AKR1E2	101110956	aldo-keto reductase family 1 member E2
oar-let-7c	LOC101111367	101111367	uncharacterized LOC101111367
oar-let-7c	FAM169B	101111912	family with sequence similarity 169 member B
oar-let-7c	ITPRIPL2	101112279	inositol 145-trisphosphate receptor interacting protein-like 2
oar-let-7c	MDM4	101112914	MDM4 p53 regulator
oar-let-7c	LOC101113153	101113153	T-cell receptor alpha chain V region 2B4-like
oar-let-7c	ACTG2	101114256	actin gamma 2 smooth muscle enteric
oar-let-7c	LOC101114535	101114535	C-C motif chemokine 3
oar-let-7c	ADCK1	101116318	aarF domain containing kinase 1
oar-let-7c	JMJD7	101116914	jumonji domain containing 7
oar-let-7c	OAZ3	101119005	ornithine decarboxylase antizyme 3
oar-let-7c	NLRP9	101119412	NLR family pyrin domain containing 9
oar-let-7c	LOC101119538	101119538	ferritin heavy chain-like
oar-let-7c	LOC101119852	101119852	myeloid-associated differentiation marker-like
oar-let-7c	NTNG2	101120654	netrin G2
oar-let-7c	TMEM102	101121359	transmembrane protein 102
oar-let-7c	CDC45	101121376	cell division cycle 45
oar-let-7c	PPP6R1	101121797	protein phosphatase 6 regulatory subunit 1
oar-let-7c	LOC101121837	101121837	patched domain-containing protein 3-like
oar-let-7c	LOC105602559	105602559	-
oar-let-7c	LOC105603284	105603284	cysteine-rich protein 1
oar-let-7c	SLC26A6	105603547	solute carrier family 26 (anion exchanger) member 6
oar-let-7c	LOC105605425	105605425	-
oar-let-7c	LOC105606759	105606759	striated muscle preferentially expressed protein kinase
oar-let-7c	LOC105607291	105607291	uncharacterized LOC105607291
oar-let-7c	LOC105608573	105608573	uncharacterized LOC105608573
oar-let-7c	LOC105615568	105615568	-
oar-let-7c	MDH2	443091	malate dehydrogenase 2 NAD (mitochondrial)
oar-let-7c	ACVR2B	443156	activin A receptor type IIB
oar-let-7d	WNT2	100126577	wingless-type MMTV integration site family member 2
oar-let-7d	ARRDC1	101101973	arrestin domain containing 1
oar-let-7d	GABRR3	101104110	gamma-aminobutyric acid (GABA) A receptor rho 3
oar-let-7d	CTF1	101104201	cardiotrophin 1
oar-let-7d	PBX3	101105732	pre-B-cell leukemia homeobox 3
oar-let-7d	APBA1	101105978	amyloid beta (A4) precursor protein-binding family A member 1
oar-let-7d	ABCD4	101106333	ATP-binding cassette sub-family D (ALD) member 4
oar-let-7d	MUC5B	101106755	mucin 5B oligomeric mucus/gel-forming
oar-let-7d	NCOA1	101107264	nuclear receptor coactivator 1
oar-let-7d	PIEZO1	101107813	piezo-type mechanosensitive ion channel component 1
oar-let-7d	LOC101109278	101109278	-
oar-let-7d	RADIL	101109764	Ras association and DIL domains
oar-let-7d	ITGB7	101109956	integrin beta 7
oar-let-7d	ZNF24	101110637	zinc finger protein 24
oar-let-7d	MAPRE2	101110894	microtubule-associated protein RP/EB family member 2
oar-let-7d	LOC101111367	101111367	uncharacterized LOC101111367
oar-let-7d	FAM169B	101111912	family with sequence similarity 169 member B
oar-let-7d	ITPRIPL2	101112279	inositol 145-trisphosphate receptor interacting protein-like 2
oar-let-7d	RAB37	101112582	RAB37 member RAS oncogene family
oar-let-7d	ATG101	101112968	autophagy related 101
oar-let-7d	ABHD14A	101114562	abhydrolase domain containing 14A
oar-let-7d	OIP5	101115374	Opa interacting protein 5
oar-let-7d	JMJD7	101116914	jumonji domain containing 7
oar-let-7d	LOC101118132	101118132	putative olfactory receptor 5AK3
oar-let-7d	GALR3	101119389	galanin receptor 3
oar-let-7d	NLRP9	101119412	NLR family pyrin domain containing 9
oar-let-7d	LOC101119852	101119852	myeloid-associated differentiation marker-like
oar-let-7d	PFDN4	101120770	prefoldin subunit 4
oar-let-7d	PLEKHA7	101120777	pleckstrin homology domain containing family A member 7
oar-let-7d	TMEM102	101121359	transmembrane protein 102
oar-let-7d	CDC45	101121376	cell division cycle 45
oar-let-7d	PPP6R1	101121797	protein phosphatase 6 regulatory subunit 1
oar-let-7d	MIR382	102466464	microRNA mir-382
oar-let-7d	LOC105607291	105607291	uncharacterized LOC105607291
oar-let-7d	LOC105612616	105612616	-
oar-let-7d	LOC105616516	105616516	uncharacterized LOC105616516
oar-let-7d	IGF1	443318	insulin-like growth factor 1 (somatomedin C)
oar-let-7d	IL13	664707	interleukin 13
oar-let-7f	IL13	664707	interleukin 13
oar-let-7g	FZD7	101103546	frizzled class receptor 7
oar-let-7g	TMEM196	101107015	transmembrane protein 196
oar-let-7g	LOC101109278	101109278	-
oar-let-7g	MAP3K1	101112260	mitogen-activated protein kinase kinase kinase 1 E3 ubiquitin protein ligase
oar-let-7g	LOC101113153	101113153	T-cell receptor alpha chain V region 2B4-like
oar-let-7g	SLC4A1	101114627	solute carrier family 4 (anion exchanger) member 1 (Diego blood group)
oar-let-7g	GALR3	101119389	galanin receptor 3
oar-let-7g	GLI3	101119637	GLI family zinc finger 3
oar-let-7g	MFSD8	101121711	major facilitator superfamily domain containing 8
oar-let-7g	LOC101122438	101122438	olfactory receptor 2T27
oar-let-7g	PFAS	101122962	phosphoribosylformylglycinamidine synthase
oar-let-7g	CIAPIN1	101123398	cytokine induced apoptosis inhibitor 1
oar-let-7g	MIR382	102466464	microRNA mir-382
oar-let-7g	LOC105606170	105606170	collagen alpha-2(VI) chain-like
oar-let-7g	LOC105615759	105615759	uncharacterized LOC105615759
oar-let-7g	SELE	443127	selectin E
oar-let-7g	IL13	664707	interleukin 13
oar-let-7i	NADSYN1	101102021	NAD synthetase 1
oar-let-7i	LOC101102175	101102175	-
oar-let-7i	DCST2	101104880	DC-STAMP domain containing 2
oar-let-7i	CD70	101105074	CD70 molecule
oar-let-7i	LOC101105728	101105728	mucin-5B-like
oar-let-7i	MOCS1	101106721	molybdenum cofactor synthesis 1
oar-let-7i	SUSD3	101107410	sushi domain containing 3
oar-let-7i	LOC101109278	101109278	-
oar-let-7i	LITAF	101109408	lipopolysaccharide-induced TNF factor
oar-let-7i	HLCS	101109588	holocarboxylase synthetase (biotin-(proprionyl-CoA-carboxylase (ATP-hydrolysing)) ligase)
oar-let-7i	FAM103A1	101110793	family with sequence similarity 103 member A1
oar-let-7i	METTL14	101110842	methyltransferase like 14
oar-let-7i	GFM2	101111659	G elongation factor mitochondrial 2
oar-let-7i	FAM169B	101111912	family with sequence similarity 169 member B
oar-let-7i	OST4	101112550	oligosaccharyltransferase 4 homolog (S. cerevisiae)
oar-let-7i	DOCK4	101113058	dedicator of cytokinesis 4
oar-let-7i	NR4A1	101113222	nuclear receptor subfamily 4 group A member 1
oar-let-7i	SCN4B	101113622	sodium channel voltage gated type IV beta subunit
oar-let-7i	LOC101115151	101115151	ATP-dependent RNA helicase DDX19A
oar-let-7i	VPS26B	101115482	vacuolar protein sorting 26 homolog B (S. pombe)
oar-let-7i	ACCSL	101116173	1-aminocyclopropane-1-carboxylate synthase homolog (Arabidopsis)(non-functional)-like
oar-let-7i	MAG	101116672	myelin associated glycoprotein
oar-let-7i	LOC101117831	101117831	intestinal-type alkaline phosphatase-like
oar-let-7i	PIGU	101118548	phosphatidylinositol glycan anchor biosynthesis class U
oar-let-7i	LOC101118606	101118606	cytochrome c oxidase assembly factor 1 homolog
oar-let-7i	IFT172	101118681	intraflagellar transport 172
oar-let-7i	PABPC4	101118742	poly(A) binding protein cytoplasmic 4 (inducible form)
oar-let-7i	NAT16	101119607	N-acetyltransferase 16 (GCN5-related putative)
oar-let-7i	PLEKHH1	101121427	pleckstrin homology domain containing family H (with MyTH4 domain) member 1
oar-let-7i	PPP6R1	101121797	protein phosphatase 6 regulatory subunit 1
oar-let-7i	NDUFB7	101121851	NADH dehydrogenase (ubiquinone) 1 beta subcomplex 7 18kDa
oar-let-7i	OBSCN	101121853	obscurin cytoskeletal calmodulin and titin-interacting RhoGEF
oar-let-7i	AP1S1	101122493	adaptor-related protein complex 1 sigma 1 subunit
oar-let-7i	IL4	101122781	interleukin 4
oar-let-7i	NRROS	101123000	negative regulator of reactive oxygen species
oar-let-7i	ATXN7L1	101123462	ataxin 7-like 1
oar-let-7i	MIR382	102466464	microRNA mir-382
oar-let-7i	LOC105602816	105602816	-
oar-let-7i	LOC105606440	105606440	probable G-protein coupled receptor 157
oar-let-7i	LOC105614010	105614010	-
oar-let-7i	LOC105616625	105616625	protein phosphatase 1 regulatory subunit 12B-like
oar-let-7i	MAPKAP1	443294	SAP kinase-interacting protein 1
oar-let-7i	ABCB1	443367	ATP-binding cassette sub-family B (MDR/TAP) member 1
oar-let-7i	TGFB1	443417	transforming growth factor beta 1
oar-let-7i	IL13	664707	interleukin 13
oar-let-7i	CTSB	780470	cathepsin B
oar-miR-103	CYP11A1	100048994	cytochrome P450 family 11 subfamily A polypeptide 1
oar-miR-103	SLC39A3	100147781	solute carrier family 39 (zinc transporter) member 3
oar-miR-103	COX15	100170322	COX15 homolog cytochrome c oxidase assembly protein (yeast)
oar-miR-103	PMP22	100302348	peripheral myelin protein 22
oar-miR-103	PPIE	100302350	peptidylprolyl isomerase E (cyclophilin E)
oar-miR-103	CTGF	100303607	connective tissue growth factor
oar-miR-103	BRMS1	100307034	breast cancer metastasis-suppressor 1-like
oar-miR-103	SBD2	100505451	beta defensin 2
oar-miR-103	ZNF33B	100527962	zinc finger protein 33B
oar-miR-103	GATA4	100820749	GATA binding protein 4
oar-miR-103	LOC101102189	101102189	olfactory receptor 147-like
oar-miR-103	HMOX2	101102279	heme oxygenase 2
oar-miR-103	LOC101102306	101102306	volume-regulated anion channel subunit LRRC8E
oar-miR-103	SEC14L1	101102320	SEC14-like 1 (S. cerevisiae)
oar-miR-103	TAF5L	101102368	TAF5-like RNA polymerase II p300/CBP-associated factor (PCAF)-associated factor 65kDa
oar-miR-103	HAS1	101102585	hyaluronan synthase 1
oar-miR-103	LOC101102643	101102643	olfactory receptor 2T3-like
oar-miR-103	LOC101102731	101102731	alpha-fetoprotein-like
oar-miR-103	APCDD1L	101102919	adenomatosis polyposis coli down-regulated 1-like
oar-miR-103	WDR20	101102936	WD repeat domain 20
oar-miR-103	LOC101103176	101103176	-
oar-miR-103	LOC101103356	101103356	fatty-acid amide hydrolase 1
oar-miR-103	LRRC15	101103371	leucine rich repeat containing 15
oar-miR-103	LOC101103461	101103461	uncharacterized LOC101103461
oar-miR-103	DCTN4	101103473	dynactin 4 (p62)
oar-miR-103	RHBDF2	101104587	rhomboid 5 homolog 2 (Drosophila)
oar-miR-103	SDR9C7	101104649	short chain dehydrogenase/reductase family 9C member 7
oar-miR-103	LOC101104723	101104723	-
oar-miR-103	PTPRO	101104734	protein tyrosine phosphatase receptor type O
oar-miR-103	NAA38	101104764	N(alpha)-acetyltransferase 38 NatC auxiliary subunit
oar-miR-103	LOC101104933	101104933	olfactory receptor 52A1-like
oar-miR-103	LOC101104942	101104942	olfactory receptor 8B3-like
oar-miR-103	LOC101105127	101105127	mesothelin-like protein
oar-miR-103	PTRH2	101105169	peptidyl-tRNA hydrolase 2
oar-miR-103	LOC101105186	101105186	olfactory receptor 52A1
oar-miR-103	TRAF2	101105235	TNF receptor-associated factor 2
oar-miR-103	LOC101105379	101105379	RNA pseudouridylate synthase domain-containing protein 1-like
oar-miR-103	CAMK1G	101105428	calcium/calmodulin-dependent protein kinase IG
oar-miR-103	LOC101105491	101105491	-
oar-miR-103	LOC101105564	101105564	neuroblastoma-amplified sequence
oar-miR-103	GPC5	101106341	glypican 5
oar-miR-103	LOC101106380	101106380	putative olfactory receptor 10D3
oar-miR-103	LOC101106665	101106665	NUT family member 2G
oar-miR-103	IRGQ	101107040	immunity-related GTPase family Q
oar-miR-103	ZNF449	101107073	zinc finger protein 449
oar-miR-103	FBXO10	101107163	F-box protein 10
oar-miR-103	LOC101107278	101107278	olfactory receptor-like protein OLF4
oar-miR-103	IFT52	101107376	intraflagellar transport 52
oar-miR-103	PABPC1L	101107378	poly(A) binding protein cytoplasmic 1-like
oar-miR-103	PXYLP1	101107655	2-phosphoxylose phosphatase 1
oar-miR-103	ADORA2B	101107715	adenosine A2b receptor
oar-miR-103	PIEZO1	101107813	piezo-type mechanosensitive ion channel component 1
oar-miR-103	CCDC24	101107922	coiled-coil domain containing 24
oar-miR-103	SH2D2A	101108005	SH2 domain containing 2A
oar-miR-103	NFATC1	101108097	nuclear factor of activated T-cells cytoplasmic calcineurin-dependent 1
oar-miR-103	LOC101108197	101108197	neuroblastoma suppressor of tumorigenicity 1
oar-miR-103	TTC7A	101108206	tetratricopeptide repeat domain 7A
oar-miR-103	FLOT2	101108401	flotillin 2
oar-miR-103	RNF14	101108651	ring finger protein 14
oar-miR-103	KCNK7	101108703	potassium channel two pore domain subfamily K member 7
oar-miR-103	LOC101108730	101108730	tubulin beta chain
oar-miR-103	LYRM4	101109130	LYR motif containing 4
oar-miR-103	LOC101109167	101109167	-
oar-miR-103	LOC101109198	101109198	-
oar-miR-103	LOC101109219	101109219	HLA class II histocompatibility antigen DO beta chain
oar-miR-103	LOC101109496	101109496	-
oar-miR-103	LOC101109677	101109677	intestinal-type alkaline phosphatase
oar-miR-103	CHCHD10	101110091	coiled-coil-helix-coiled-coil-helix domain containing 10
oar-miR-103	LOC101110883	101110883	-
oar-miR-103	TECTA	101111119	tectorin alpha
oar-miR-103	SPR	101111439	sepiapterin reductase (78-dihydrobiopterin:NADP+ oxidoreductase)
oar-miR-103	GLYCTK	101111913	glycerate kinase
oar-miR-103	LOC101111926	101111926	RNA pseudouridylate synthase domain-containing protein 1
oar-miR-103	LOC101112015	101112015	protein FAM24B-like
oar-miR-103	TMEM8B	101112025	transmembrane protein 8B
oar-miR-103	LOC101112058	101112058	-
oar-miR-103	TBC1D21	101112061	TBC1 domain family member 21
oar-miR-103	ADCK5	101112143	aarF domain containing kinase 5
oar-miR-103	LOC101112205	101112205	myeloid-associated differentiation marker-like
oar-miR-103	NOC4L	101112347	nucleolar complex associated 4 homolog (S. cerevisiae)
oar-miR-103	CALHM1	101112364	calcium homeostasis modulator 1
oar-miR-103	SNRPE	101112661	small nuclear ribonucleoprotein polypeptide E
oar-miR-103	ATP6V1F	101112724	ATPase H+ transporting lysosomal 14kDa V1 subunit F
oar-miR-103	PIAS2	101112782	protein inhibitor of activated STAT 2
oar-miR-103	NOXO1	101112873	NADPH oxidase organizer 1
oar-miR-103	CCM2L	101112919	cerebral cavernous malformation 2-like
oar-miR-103	LOC101112928	101112928	TAF5-like RNA polymerase II p300/CBP-associated factor-associated factor 65 kDa subunit 5L
oar-miR-103	GPR3	101112960	G protein-coupled receptor 3
oar-miR-103	IL20RB	101113034	interleukin 20 receptor beta
oar-miR-103	LOC101113168	101113168	secretoglobin family 2B member 2-like
oar-miR-103	LOC101113177	101113177	-
oar-miR-103	DLK2	101113181	delta-like 2 homolog (Drosophila)
oar-miR-103	ACKR1	101113185	atypical chemokine receptor 1 (Duffy blood group)
oar-miR-103	SQRDL	101113498	sulfide quinone reductase-like (yeast)
oar-miR-103	PHF1	101113630	PHD finger protein 1
oar-miR-103	LOC101113637	101113637	-
oar-miR-103	BSDC1	101113659	BSD domain containing 1
oar-miR-103	ABCG5	101113924	ATP-binding cassette sub-family G (WHITE) member 5
oar-miR-103	MPRIP	101113946	myosin phosphatase Rho interacting protein
oar-miR-103	ALK	101114094	anaplastic lymphoma receptor tyrosine kinase
oar-miR-103	KIAA1033	101114433	KIAA1033 ortholog
oar-miR-103	DAZAP2	101114764	DAZ associated protein 2
oar-miR-103	ETNK1	101114860	ethanolamine kinase 1
oar-miR-103	TMC6	101115049	transmembrane channel-like 6
oar-miR-103	LOC101115121	101115121	uncharacterized LOC101115121
oar-miR-103	HYDIN	101115477	HYDIN axonemal central pair apparatus protein
oar-miR-103	DMAP1	101115583	DNA methyltransferase 1 associated protein 1
oar-miR-103	SELENBP1	101115920	selenium binding protein 1
oar-miR-103	COL17A1	101116007	collagen type XVII alpha 1
oar-miR-103	FKBP6	101116010	FK506 binding protein 6 36kDa
oar-miR-103	LOC101116196	101116196	enoyl-CoA hydratase domain-containing protein 2 mitochondrial-like
oar-miR-103	ATP7A	101116379	ATPase Cu++ transporting alpha polypeptide
oar-miR-103	IGSF9	101116526	immunoglobulin superfamily member 9
oar-miR-103	LOC101116800	101116800	melanoma-associated antigen D2
oar-miR-103	POLR2E	101116826	polymerase (RNA) II (DNA directed) polypeptide E 25kDa
oar-miR-103	GINS4	101116959	GINS complex subunit 4 (Sld5 homolog)
oar-miR-103	LOC101116970	101116970	olfactory receptor 2T3-like
oar-miR-103	LOC101117028	101117028	enoyl-CoA hydratase domain-containing protein 2 mitochondrial
oar-miR-103	LOC101117048	101117048	-
oar-miR-103	ANKRD35	101117123	ankyrin repeat domain 35
oar-miR-103	NKTR	101117198	natural killer cell triggering receptor
oar-miR-103	OXLD1	101117260	oxidoreductase-like domain containing 1
oar-miR-103	LOC101117388	101117388	-
oar-miR-103	CEP68	101117660	centrosomal protein 68kDa
oar-miR-103	SMYD4	101117680	SET and MYND domain containing 4
oar-miR-103	CDCP2	101117722	CUB domain containing protein 2
oar-miR-103	WDR88	101117783	WD repeat domain 88
oar-miR-103	DLL1	101117853	delta-like 1 (Drosophila)
oar-miR-103	ODF3B	101118012	outer dense fiber of sperm tails 3B
oar-miR-103	GJB6	101118368	gap junction protein beta 6 30kDa
oar-miR-103	FAM167A	101118417	family with sequence similarity 167 member A
oar-miR-103	PCSK7	101118814	proprotein convertase subtilisin/kexin type 7
oar-miR-103	GPR83	101118815	G protein-coupled receptor 83
oar-miR-103	UNC5A	101118946	unc-5 homolog A (C. elegans)
oar-miR-103	LOC101118951	101118951	olfactory receptor 10H1-like
oar-miR-103	NUMA1	101119246	nuclear mitotic apparatus protein 1
oar-miR-103	GRM4	101119427	glutamate receptor metabotropic 4
oar-miR-103	SLC26A10	101119634	solute carrier family 26 member 10
oar-miR-103	IRF2BP1	101119664	interferon regulatory factor 2 binding protein 1
oar-miR-103	PACSIN1	101119942	protein kinase C and casein kinase substrate in neurons 1
oar-miR-103	RASGEF1A	101120047	RasGEF domain family member 1A
oar-miR-103	LOC101120104	101120104	-
oar-miR-103	C17H22orf31	101120196	chromosome 17 open reading frame human C22orf31
oar-miR-103	LTBP4	101120267	latent transforming growth factor beta binding protein 4
oar-miR-103	FAM198A	101120361	family with sequence similarity 198 member A
oar-miR-103	TSPAN32	101120369	tetraspanin 32
oar-miR-103	LOC101120618	101120618	-
oar-miR-103	LOC101120904	101120904	cationic amino acid transporter 3-like
oar-miR-103	LOC101120996	101120996	lithostathine
oar-miR-103	CDKAL1	101121212	CDK5 regulatory subunit associated protein 1-like 1
oar-miR-103	RABEP2	101121484	rabaptin RAB GTPase binding effector protein 2
oar-miR-103	LOC101121590	101121590	protein SCO2 homolog mitochondrial
oar-miR-103	OSTF1	101122078	osteoclast stimulating factor 1
oar-miR-103	IBA57	101122106	IBA57 iron-sulfur cluster assembly homolog (S. cerevisiae)
oar-miR-103	ARSA	101122266	arylsulfatase A
oar-miR-103	GALNT18	101122548	polypeptide N-acetylgalactosaminyltransferase 18
oar-miR-103	LOC101122575	101122575	melanoma-associated antigen D1
oar-miR-103	ATP11C	101122839	ATPase class VI type 11C
oar-miR-103	LOC101123028	101123028	olfactory receptor 8S1-like
oar-miR-103	LOC101123149	101123149	olfactory receptor 52K1-like
oar-miR-103	LOC101123287	101123287	-
oar-miR-103	MED12L	101123345	mediator complex subunit 12-like
oar-miR-103	SHROOM4	101123350	shroom family member 4
oar-miR-103	IL17RC	101123416	interleukin 17 receptor C
oar-miR-103	LOC101123424	101123424	olfactory receptor 8B3-like
oar-miR-103	CCDC167	101123505	coiled-coil domain containing 167
oar-miR-103	LOC101123547	101123547	olfactory receptor 8S1-like
oar-miR-103	LOC105602176	105602176	uncharacterized LOC105602176
oar-miR-103	LOC105602265	105602265	uncharacterized LOC105602265
oar-miR-103	LOC105603073	105603073	A-kinase anchor protein 13-like
oar-miR-103	LOC105604174	105604174	-
oar-miR-103	LOC105604340	105604340	uncharacterized LOC105604340
oar-miR-103	C22H10orf62	105604361	chromosome 22 open reading frame human C10orf62
oar-miR-103	LOC105604757	105604757	uncharacterized LOC105604757
oar-miR-103	LOC105604950	105604950	uncharacterized LOC105604950
oar-miR-103	LOC105605027	105605027	uncharacterized LOC105605027
oar-miR-103	LOC105605269	105605269	-
oar-miR-103	LOC105605373	105605373	-
oar-miR-103	LOC105605516	105605516	-
oar-miR-103	LOC105606050	105606050	protein C12orf4 homolog
oar-miR-103	LOC105606568	105606568	uncharacterized LOC105606568
oar-miR-103	LOC105606854	105606854	-
oar-miR-103	LOC105609570	105609570	uncharacterized LOC105609570
oar-miR-103	LOC105610819	105610819	uncharacterized LOC105610819
oar-miR-103	LOC105611989	105611989	uncharacterized LOC105611989
oar-miR-103	LOC105612995	105612995	-
oar-miR-103	LOC105613341	105613341	-
oar-miR-103	LOC105615038	105615038	-
oar-miR-103	LOC105615264	105615264	uncharacterized LOC105615264
oar-miR-103	LOC105616320	105616320	uncharacterized LOC105616320
oar-miR-103	BAMBI	443242	BMP and activin membrane-bound inhibitor homolog (Xenopus laevis)
oar-miR-103	ARNTL	443262	aryl hydrocarbon receptor nuclear translocator-like
oar-miR-103	CYP11B1	767576	cytochrome P450 family 11 subfamily B polypeptide 1
oar-miR-106a	CYP1A1	100170113	cytochrome P4501A1
oar-miR-106a	C8A	101102273	complement component 8 alpha polypeptide
oar-miR-106a	ABCG1	101103525	ATP-binding cassette sub-family G (WHITE) member 1
oar-miR-106a	RPAP2	101103936	RNA polymerase II associated protein 2
oar-miR-106a	KMT2B	101104086	lysine (K)-specific methyltransferase 2B
oar-miR-106a	PRR14L	101104181	proline rich 14-like
oar-miR-106a	MCM4	101105420	minichromosome maintenance complex component 4
oar-miR-106a	CAMK1G	101105428	calcium/calmodulin-dependent protein kinase IG
oar-miR-106a	KLHL3	101107091	kelch-like family member 3
oar-miR-106a	TTC7A	101108206	tetratricopeptide repeat domain 7A
oar-miR-106a	SNX22	101109803	sorting nexin 22
oar-miR-106a	MLLT1	101110235	myeloid/lymphoid or mixed-lineage leukemia (trithorax homolog Drosophila)%3B translocated to 1
oar-miR-106a	CTDSP1	101110306	CTD (carboxy-terminal domain RNA polymerase II polypeptide A) small phosphatase 1
oar-miR-106a	FAM221A	101110322	family with sequence similarity 221 member A
oar-miR-106a	APP	101111593	amyloid beta (A4) precursor protein
oar-miR-106a	DPP9	101113589	dipeptidyl-peptidase 9
oar-miR-106a	LOC101114216	101114216	uncharacterized LOC101114216
oar-miR-106a	LOC101114575	101114575	zinc finger and BTB domain-containing protein 5-like
oar-miR-106a	PACSIN3	101116087	protein kinase C and casein kinase substrate in neurons 3
oar-miR-106a	GPR137C	101116655	G protein-coupled receptor 137C
oar-miR-106a	SEMA7A	101120021	semaphorin 7A GPI membrane anchor (John Milton Hagen blood group)
oar-miR-106a	ZNFX1	101121112	zinc finger NFX1-type containing 1
oar-miR-106a	ZFPM2	101121179	zinc finger protein FOG family member 2
oar-miR-106a	FAIM2	101121759	Fas apoptotic inhibitory molecule 2
oar-miR-106a	COPZ2	101122121	coatomer protein complex subunit zeta 2
oar-miR-106a	LOC101122786	101122786	-
oar-miR-106a	TNFSF12	101122801	tumor necrosis factor (ligand) superfamily member 12
oar-miR-106a	FMNL3	101122937	formin-like 3
oar-miR-106a	LOC101123095	101123095	diphosphoinositol polyphosphate phosphohydrolase 3-beta
oar-miR-106a	LOC105605991	105605991	uncharacterized LOC105605991
oar-miR-106a	LOC105616751	105616751	-
oar-miR-106b	STRIP1	101104453	striatin interacting protein 1
oar-miR-106b	PXYLP1	101107655	2-phosphoxylose phosphatase 1
oar-miR-106b	NT5C3B	101109197	5'-nucleotidase cytosolic IIIB
oar-miR-106b	MAST2	101111852	microtubule associated serine/threonine kinase 2
oar-miR-106b	PPP1R3D	101113779	protein phosphatase 1 regulatory subunit 3D
oar-miR-106b	UBE3D	101114449	ubiquitin protein ligase E3D
oar-miR-106b	SUFU	101114993	suppressor of fused homolog (Drosophila)
oar-miR-106b	LOC101116180	101116180	-
oar-miR-106b	LOC101116492	101116492	-
oar-miR-106b	LOC101116820	101116820	-
oar-miR-106b	STK17B	101119535	serine/threonine kinase 17b
oar-miR-106b	COPZ2	101122121	coatomer protein complex subunit zeta 2
oar-miR-106b	LOC101122387	101122387	myeloid-associated differentiation marker-like
oar-miR-106b	TNFSF12	101122801	tumor necrosis factor (ligand) superfamily member 12
oar-miR-106b	PCDHB8	101123376	protocadherin beta 8
oar-miR-106b	LOC105603436	105603436	uncharacterized LOC105603436
oar-miR-106b	LOC105613327	105613327	-
oar-miR-106b	LOC105616751	105616751	-
oar-miR-107	CYP11A1	100048994	cytochrome P450 family 11 subfamily A polypeptide 1
oar-miR-107	SLC39A3	100147781	solute carrier family 39 (zinc transporter) member 3
oar-miR-107	COX15	100170322	COX15 homolog cytochrome c oxidase assembly protein (yeast)
oar-miR-107	PMP22	100302348	peripheral myelin protein 22
oar-miR-107	PPIE	100302350	peptidylprolyl isomerase E (cyclophilin E)
oar-miR-107	CTGF	100303607	connective tissue growth factor
oar-miR-107	BRMS1	100307034	breast cancer metastasis-suppressor 1-like
oar-miR-107	SBD2	100505451	beta defensin 2
oar-miR-107	ZNF33B	100527962	zinc finger protein 33B
oar-miR-107	GATA4	100820749	GATA binding protein 4
oar-miR-107	HMOX2	101102279	heme oxygenase 2
oar-miR-107	LOC101102306	101102306	volume-regulated anion channel subunit LRRC8E
oar-miR-107	SEC14L1	101102320	SEC14-like 1 (S. cerevisiae)
oar-miR-107	TAF5L	101102368	TAF5-like RNA polymerase II p300/CBP-associated factor (PCAF)-associated factor 65kDa
oar-miR-107	HAS1	101102585	hyaluronan synthase 1
oar-miR-107	LOC101102731	101102731	alpha-fetoprotein-like
oar-miR-107	APCDD1L	101102919	adenomatosis polyposis coli down-regulated 1-like
oar-miR-107	WDR20	101102936	WD repeat domain 20
oar-miR-107	LOC101103176	101103176	-
oar-miR-107	LOC101103356	101103356	fatty-acid amide hydrolase 1
oar-miR-107	LRRC15	101103371	leucine rich repeat containing 15
oar-miR-107	DCTN4	101103473	dynactin 4 (p62)
oar-miR-107	C7H15orf41	101104494	chromosome 7 open reading frame human C15orf41
oar-miR-107	RHBDF2	101104587	rhomboid 5 homolog 2 (Drosophila)
oar-miR-107	SDR9C7	101104649	short chain dehydrogenase/reductase family 9C member 7
oar-miR-107	MRPL52	101104665	mitochondrial ribosomal protein L52
oar-miR-107	LOC101104723	101104723	-
oar-miR-107	NAA38	101104764	N(alpha)-acetyltransferase 38 NatC auxiliary subunit
oar-miR-107	LOC101104933	101104933	olfactory receptor 52A1-like
oar-miR-107	LOC101104942	101104942	olfactory receptor 8B3-like
oar-miR-107	LOC101105127	101105127	mesothelin-like protein
oar-miR-107	PTRH2	101105169	peptidyl-tRNA hydrolase 2
oar-miR-107	LOC101105186	101105186	olfactory receptor 52A1
oar-miR-107	TRAF2	101105235	TNF receptor-associated factor 2
oar-miR-107	LOC101105379	101105379	RNA pseudouridylate synthase domain-containing protein 1-like
oar-miR-107	CAMK1G	101105428	calcium/calmodulin-dependent protein kinase IG
oar-miR-107	LOC101105491	101105491	-
oar-miR-107	LOC101105564	101105564	neuroblastoma-amplified sequence
oar-miR-107	GPC5	101106341	glypican 5
oar-miR-107	LOC101106665	101106665	NUT family member 2G
oar-miR-107	IRGQ	101107040	immunity-related GTPase family Q
oar-miR-107	ZNF449	101107073	zinc finger protein 449
oar-miR-107	FBXO10	101107163	F-box protein 10
oar-miR-107	LOC101107278	101107278	olfactory receptor-like protein OLF4
oar-miR-107	IFT52	101107376	intraflagellar transport 52
oar-miR-107	PABPC1L	101107378	poly(A) binding protein cytoplasmic 1-like
oar-miR-107	PXYLP1	101107655	2-phosphoxylose phosphatase 1
oar-miR-107	LOC101107697	101107697	aldo-keto reductase family 1 member B10
oar-miR-107	ADORA2B	101107715	adenosine A2b receptor
oar-miR-107	PIEZO1	101107813	piezo-type mechanosensitive ion channel component 1
oar-miR-107	CCDC24	101107922	coiled-coil domain containing 24
oar-miR-107	SH2D2A	101108005	SH2 domain containing 2A
oar-miR-107	NFATC1	101108097	nuclear factor of activated T-cells cytoplasmic calcineurin-dependent 1
oar-miR-107	LOC101108197	101108197	neuroblastoma suppressor of tumorigenicity 1
oar-miR-107	TTC7A	101108206	tetratricopeptide repeat domain 7A
oar-miR-107	FLOT2	101108401	flotillin 2
oar-miR-107	RNF14	101108651	ring finger protein 14
oar-miR-107	KCNK7	101108703	potassium channel two pore domain subfamily K member 7
oar-miR-107	LOC101108730	101108730	tubulin beta chain
oar-miR-107	LYRM4	101109130	LYR motif containing 4
oar-miR-107	LOC101109167	101109167	-
oar-miR-107	LOC101109198	101109198	-
oar-miR-107	LOC101109219	101109219	HLA class II histocompatibility antigen DO beta chain
oar-miR-107	LOC101109496	101109496	-
oar-miR-107	LOC101109677	101109677	intestinal-type alkaline phosphatase
oar-miR-107	ARL4D	101109813	ADP-ribosylation factor-like 4D
oar-miR-107	CHCHD10	101110091	coiled-coil-helix-coiled-coil-helix domain containing 10
oar-miR-107	ZNF407	101110722	zinc finger protein 407
oar-miR-107	LOC101110883	101110883	-
oar-miR-107	TECTA	101111119	tectorin alpha
oar-miR-107	SPR	101111439	sepiapterin reductase (78-dihydrobiopterin:NADP+ oxidoreductase)
oar-miR-107	GLYCTK	101111913	glycerate kinase
oar-miR-107	LOC101111926	101111926	RNA pseudouridylate synthase domain-containing protein 1
oar-miR-107	LOC101112015	101112015	protein FAM24B-like
oar-miR-107	TMEM8B	101112025	transmembrane protein 8B
oar-miR-107	LOC101112058	101112058	-
oar-miR-107	TBC1D21	101112061	TBC1 domain family member 21
oar-miR-107	ADCK5	101112143	aarF domain containing kinase 5
oar-miR-107	LOC101112205	101112205	myeloid-associated differentiation marker-like
oar-miR-107	CALHM1	101112364	calcium homeostasis modulator 1
oar-miR-107	LOC101112565	101112565	-
oar-miR-107	SNRPE	101112661	small nuclear ribonucleoprotein polypeptide E
oar-miR-107	ATP6V1F	101112724	ATPase H+ transporting lysosomal 14kDa V1 subunit F
oar-miR-107	PIAS2	101112782	protein inhibitor of activated STAT 2
oar-miR-107	NOXO1	101112873	NADPH oxidase organizer 1
oar-miR-107	CCM2L	101112919	cerebral cavernous malformation 2-like
oar-miR-107	LOC101112928	101112928	TAF5-like RNA polymerase II p300/CBP-associated factor-associated factor 65 kDa subunit 5L
oar-miR-107	GPR3	101112960	G protein-coupled receptor 3
oar-miR-107	IL20RB	101113034	interleukin 20 receptor beta
oar-miR-107	LOC101113168	101113168	secretoglobin family 2B member 2-like
oar-miR-107	LOC101113177	101113177	-
oar-miR-107	DLK2	101113181	delta-like 2 homolog (Drosophila)
oar-miR-107	ACKR1	101113185	atypical chemokine receptor 1 (Duffy blood group)
oar-miR-107	SQRDL	101113498	sulfide quinone reductase-like (yeast)
oar-miR-107	PHF1	101113630	PHD finger protein 1
oar-miR-107	LOC101113637	101113637	-
oar-miR-107	BSDC1	101113659	BSD domain containing 1
oar-miR-107	ABCG5	101113924	ATP-binding cassette sub-family G (WHITE) member 5
oar-miR-107	MPRIP	101113946	myosin phosphatase Rho interacting protein
oar-miR-107	KIAA1033	101114433	KIAA1033 ortholog
oar-miR-107	DAZAP2	101114764	DAZ associated protein 2
oar-miR-107	TMC6	101115049	transmembrane channel-like 6
oar-miR-107	LOC101115121	101115121	uncharacterized LOC101115121
oar-miR-107	HYDIN	101115477	HYDIN axonemal central pair apparatus protein
oar-miR-107	DMAP1	101115583	DNA methyltransferase 1 associated protein 1
oar-miR-107	SELENBP1	101115920	selenium binding protein 1
oar-miR-107	COL17A1	101116007	collagen type XVII alpha 1
oar-miR-107	FKBP6	101116010	FK506 binding protein 6 36kDa
oar-miR-107	NTRK2	101116015	neurotrophic tyrosine kinase receptor type 2
oar-miR-107	ATP7A	101116379	ATPase Cu++ transporting alpha polypeptide
oar-miR-107	IGSF9	101116526	immunoglobulin superfamily member 9
oar-miR-107	LOC101116800	101116800	melanoma-associated antigen D2
oar-miR-107	POLR2E	101116826	polymerase (RNA) II (DNA directed) polypeptide E 25kDa
oar-miR-107	GINS4	101116959	GINS complex subunit 4 (Sld5 homolog)
oar-miR-107	LOC101117048	101117048	-
oar-miR-107	ANKRD35	101117123	ankyrin repeat domain 35
oar-miR-107	NKTR	101117198	natural killer cell triggering receptor
oar-miR-107	OXLD1	101117260	oxidoreductase-like domain containing 1
oar-miR-107	LOC101117388	101117388	-
oar-miR-107	CEP68	101117660	centrosomal protein 68kDa
oar-miR-107	SMYD4	101117680	SET and MYND domain containing 4
oar-miR-107	WDR88	101117783	WD repeat domain 88
oar-miR-107	DLL1	101117853	delta-like 1 (Drosophila)
oar-miR-107	ODF3B	101118012	outer dense fiber of sperm tails 3B
oar-miR-107	GJB6	101118368	gap junction protein beta 6 30kDa
oar-miR-107	FAM167A	101118417	family with sequence similarity 167 member A
oar-miR-107	PCSK7	101118814	proprotein convertase subtilisin/kexin type 7
oar-miR-107	GPR83	101118815	G protein-coupled receptor 83
oar-miR-107	LOC101118951	101118951	olfactory receptor 10H1-like
oar-miR-107	NUMA1	101119246	nuclear mitotic apparatus protein 1
oar-miR-107	GRM4	101119427	glutamate receptor metabotropic 4
oar-miR-107	SLC26A10	101119634	solute carrier family 26 member 10
oar-miR-107	IRF2BP1	101119664	interferon regulatory factor 2 binding protein 1
oar-miR-107	PACSIN1	101119942	protein kinase C and casein kinase substrate in neurons 1
oar-miR-107	RASGEF1A	101120047	RasGEF domain family member 1A
oar-miR-107	LOC101120104	101120104	-
oar-miR-107	C17H22orf31	101120196	chromosome 17 open reading frame human C22orf31
oar-miR-107	LTBP4	101120267	latent transforming growth factor beta binding protein 4
oar-miR-107	FAM198A	101120361	family with sequence similarity 198 member A
oar-miR-107	TSPAN32	101120369	tetraspanin 32
oar-miR-107	LOC101120618	101120618	-
oar-miR-107	LOC101120904	101120904	cationic amino acid transporter 3-like
oar-miR-107	LOC101120996	101120996	lithostathine
oar-miR-107	RABEP2	101121484	rabaptin RAB GTPase binding effector protein 2
oar-miR-107	LOC101121590	101121590	protein SCO2 homolog mitochondrial
oar-miR-107	OSTF1	101122078	osteoclast stimulating factor 1
oar-miR-107	IBA57	101122106	IBA57 iron-sulfur cluster assembly homolog (S. cerevisiae)
oar-miR-107	RBCK1	101122207	RanBP-type and C3HC4-type zinc finger containing 1
oar-miR-107	ARSA	101122266	arylsulfatase A
oar-miR-107	GALNT18	101122548	polypeptide N-acetylgalactosaminyltransferase 18
oar-miR-107	LOC101122575	101122575	melanoma-associated antigen D1
oar-miR-107	ATP11C	101122839	ATPase class VI type 11C
oar-miR-107	LOC101123028	101123028	olfactory receptor 8S1-like
oar-miR-107	LOC101123149	101123149	olfactory receptor 52K1-like
oar-miR-107	LOC101123287	101123287	-
oar-miR-107	MED12L	101123345	mediator complex subunit 12-like
oar-miR-107	SHROOM4	101123350	shroom family member 4
oar-miR-107	CCDC167	101123505	coiled-coil domain containing 167
oar-miR-107	LOC101123547	101123547	olfactory receptor 8S1-like
oar-miR-107	LOC105602176	105602176	uncharacterized LOC105602176
oar-miR-107	LOC105602265	105602265	uncharacterized LOC105602265
oar-miR-107	LOC105603073	105603073	A-kinase anchor protein 13-like
oar-miR-107	LOC105604174	105604174	-
oar-miR-107	C22H10orf62	105604361	chromosome 22 open reading frame human C10orf62
oar-miR-107	LOC105604547	105604547	uncharacterized LOC105604547
oar-miR-107	LOC105604757	105604757	uncharacterized LOC105604757
oar-miR-107	LOC105604950	105604950	uncharacterized LOC105604950
oar-miR-107	LOC105605027	105605027	uncharacterized LOC105605027
oar-miR-107	LOC105605269	105605269	-
oar-miR-107	LOC105605373	105605373	-
oar-miR-107	LOC105605516	105605516	-
oar-miR-107	LOC105606050	105606050	protein C12orf4 homolog
oar-miR-107	LOC105606568	105606568	uncharacterized LOC105606568
oar-miR-107	LOC105606854	105606854	-
oar-miR-107	LOC105611989	105611989	uncharacterized LOC105611989
oar-miR-107	LOC105612995	105612995	-
oar-miR-107	LOC105613341	105613341	-
oar-miR-107	LOC105615038	105615038	-
oar-miR-107	LOC105615264	105615264	uncharacterized LOC105615264
oar-miR-107	LOC105616320	105616320	uncharacterized LOC105616320
oar-miR-107	BAMBI	443242	BMP and activin membrane-bound inhibitor homolog (Xenopus laevis)
oar-miR-107	PPIB	554319	peptidylprolyl isomerase B (cyclophilin B)
oar-miR-10a	FKBP2	101101847	FK506 binding protein 2 13kDa
oar-miR-10a	TMEM167B	101102351	transmembrane protein 167B
oar-miR-10a	LOC101107356	101107356	nucleosome assembly protein 1-like 1
oar-miR-10a	MIR487B	102464659	microRNA mir-487b
oar-miR-10a	LOC105604384	105604384	uncharacterized LOC105604384
oar-miR-10b	C15H11orf97	101103419	chromosome 15 open reading frame human C11orf97
oar-miR-10b	FAM196B	101105025	family with sequence similarity 196 member B
oar-miR-10b	LOC101107356	101107356	nucleosome assembly protein 1-like 1
oar-miR-10b	ZNF329	101118894	zinc finger protein 329
oar-miR-10b	MIR487A	102464662	microRNA mir-487a
oar-miR-10b	LOC105608969	105608969	SLAM family member 8-like
oar-miR-1185-3p	TAF8	101109836	TAF8 RNA polymerase II TATA box binding protein (TBP)-associated factor 43kDa
oar-miR-1185-4p	ZNF683	101111348	zinc finger protein 683
oar-miR-1185-5p	LOC105615049	105615049	uncharacterized LOC105615049
oar-miR-1185-5p	TTC14	101105376	tetratricopeptide repeat domain 14
oar-miR-1185-5p	LOC101108278	101108278	-
oar-miR-1185-5p	GNB3	101110493	guanine nucleotide binding protein (G protein) beta polypeptide 3
oar-miR-1185-5p	LOC101110527	101110527	-
oar-miR-1185-5p	SIT1	101116704	signaling threshold regulating transmembrane adaptor 1
oar-miR-1185-5p	TCEB2	101118496	transcription elongation factor B (SIII) polypeptide 2 (18kDa elongin B)
oar-miR-1185-5p	LOC105601951	105601951	SIGLEC family-like protein 1
oar-miR-1197-3p	RAB8A	100302063	RAB8A member RAS oncogene family
oar-miR-1197-3p	ENTHD1	101101885	ENTH domain containing 1
oar-miR-1197-3p	MAT2A	101102380	methionine adenosyltransferase II alpha
oar-miR-1197-3p	LOC101103455	101103455	-
oar-miR-1197-3p	LRP11	101104759	low density lipoprotein receptor-related protein 11
oar-miR-1197-3p	LOC101105092	101105092	-
oar-miR-1197-3p	LOC101105395	101105395	-
oar-miR-1197-3p	LMX1B	101105482	LIM homeobox transcription factor 1 beta
oar-miR-1197-3p	LOC101105483	101105483	DLA class II histocompatibility antigen DR-1 beta chain-like
oar-miR-1197-3p	DNAL4	101106580	dynein axonemal light chain 4
oar-miR-1197-3p	PPP1R26	101107271	protein phosphatase 1 regulatory subunit 26
oar-miR-1197-3p	STRA13	101107297	stimulated by retinoic acid 13
oar-miR-1197-3p	AGRN	101107299	agrin
oar-miR-1197-3p	LOC101107520	101107520	-
oar-miR-1197-3p	RRAS	101107545	related RAS viral (r-ras) oncogene homolog
oar-miR-1197-3p	PRPF4	101107843	pre-mRNA processing factor 4
oar-miR-1197-3p	TFPT	101108076	TCF3 (E2A) fusion partner (in childhood Leukemia)
oar-miR-1197-3p	GABRG3	101108521	gamma-aminobutyric acid (GABA) A receptor gamma 3
oar-miR-1197-3p	LOC101109780	101109780	melanoma-associated antigen 9-like
oar-miR-1197-3p	EXT2	101110867	exostosin glycosyltransferase 2
oar-miR-1197-3p	LOC101113384	101113384	CD5 antigen-like
oar-miR-1197-3p	HEMK1	101114910	HemK methyltransferase family member 1
oar-miR-1197-3p	ZRANB1	101114991	zinc finger RAN-binding domain containing 1
oar-miR-1197-3p	STK11IP	101115102	serine/threonine kinase 11 interacting protein
oar-miR-1197-3p	LOC101115435	101115435	myotubularin-related protein 9
oar-miR-1197-3p	ACTL7A	101115937	actin-like 7A
oar-miR-1197-3p	LOC101117475	101117475	-
oar-miR-1197-3p	NFKBIE	101118312	nuclear factor of kappa light polypeptide gene enhancer in B-cells inhibitor epsilon
oar-miR-1197-3p	PEA15	101118912	phosphoprotein enriched in astrocytes 15
oar-miR-1197-3p	NUDT7	101119328	nudix (nucleoside diphosphate linked moiety X)-type motif 7
oar-miR-1197-3p	CPZ	101120411	carboxypeptidase Z
oar-miR-1197-3p	CABLES2	101121191	Cdk5 and Abl enzyme substrate 2
oar-miR-1197-3p	TMEM150B	101121193	transmembrane protein 150B
oar-miR-1197-3p	LOC101121410	101121410	cationic amino acid transporter 3-like
oar-miR-1197-3p	ATG7	101121977	autophagy related 7
oar-miR-1197-3p	LOC101122792	101122792	-
oar-miR-1197-3p	HMGCS1	101122979	3-hydroxy-3-methylglutaryl-CoA synthase 1 (soluble)
oar-miR-1197-3p	LOC105602056	105602056	-
oar-miR-1197-3p	LOC105603936	105603936	olfactory receptor 2G6-like
oar-miR-1197-3p	LOC105603938	105603938	putative olfactory receptor 2B8
oar-miR-1197-3p	LOC105604488	105604488	uncharacterized LOC105604488
oar-miR-1197-3p	LOC105604550	105604550	uncharacterized LOC105604550
oar-miR-1197-3p	PRM3	105604855	protamine 3
oar-miR-1197-3p	LOC105604980	105604980	uncharacterized LOC105604980
oar-miR-1197-3p	LOC105605792	105605792	uncharacterized LOC105605792
oar-miR-1197-3p	LOC105606461	105606461	uncharacterized LOC105606461
oar-miR-1197-3p	LOC105606886	105606886	uncharacterized LOC105606886
oar-miR-1197-3p	LOC105606979	105606979	uncharacterized LOC105606979
oar-miR-1197-3p	LOC105607222	105607222	collagen alpha-1(III) chain
oar-miR-1197-3p	ZNF562	105609426	zinc finger protein 562
oar-miR-1197-3p	LOC105609881	105609881	-
oar-miR-1197-3p	LOC105611959	105611959	-
oar-miR-1197-3p	LOC443162	443162	galectin-14
oar-miR-125b	RABL2B	100145873	RAB member of RAS oncogene family-like 2A
oar-miR-126b	TRNAC-GCA	101101824	tRNA-Cys
oar-miR-127b	RAB44	101102185	RAB44 member RAS oncogene family
oar-miR-128b	LOC101102295	101102295	spermatogenesis-associated protein 31C2-like
oar-miR-129b	LOC101102377	101102377	cytochrome P450 11B1 mitochondrial-like
oar-miR-130b	GPR107	101102382	G protein-coupled receptor 107
oar-miR-131b	SMG5	101102770	SMG5 nonsense mediated mRNA decay factor
oar-miR-132b	ZNF629	101102863	zinc finger protein 629
oar-miR-133b	GGT6	101102912	gamma-glutamyltransferase 6
oar-miR-134b	LOC101103011	101103011	olfactory receptor 10A3-like
oar-miR-135b	EFEMP2	101103198	EGF containing fibulin-like extracellular matrix protein 2
oar-miR-136b	LOC101103316	101103316	uncharacterized LOC101103316
oar-miR-137b	SLC25A22	101103435	solute carrier family 25 (mitochondrial carrier: glutamate) member 22
oar-miR-138b	LOC101103705	101103705	histone-lysine N-methyltransferase PRDM9-like
oar-miR-139b	ATG16L2	101103839	autophagy related 16-like 2 (S. cerevisiae)
oar-miR-140b	PSRC1	101103854	proline/serine-rich coiled-coil 1
oar-miR-141b	RAB31	101104195	RAB31 member RAS oncogene family
oar-miR-142b	TMEM82	101104384	transmembrane protein 82
oar-miR-143b	LOC101104426	101104426	olfactory receptor 52A5-like
oar-miR-144b	LOC101105069	101105069	apolipoprotein L3-like
oar-miR-145b	GPRC5C	101105426	G protein-coupled receptor class C group 5 member C
oar-miR-146b	SLC38A7	101105770	solute carrier family 38 member 7
oar-miR-147b	WDR45	101105885	WD repeat domain 45
oar-miR-148b	ZSCAN20	101106119	zinc finger and SCAN domain containing 20
oar-miR-149b	MEF2BNB	101106256	MEF2B neighbor
oar-miR-150b	HDDC3	101106548	HD domain containing 3
oar-miR-151b	AURKAIP1	101106608	aurora kinase A interacting protein 1
oar-miR-152b	LOC101106954	101106954	protein sidekick-2
oar-miR-153b	LOC101107003	101107003	leukocyte immunoglobulin-like receptor subfamily A member 6
oar-miR-154b	FCHSD1	101107351	FCH and double SH3 domains 1
oar-miR-155b	CD207	101107427	CD207 molecule langerin
oar-miR-156b	AMMECR1L	101107573	AMMECR1-like
oar-miR-157b	GRAP2	101107589	GRB2-related adaptor protein 2
oar-miR-158b	LOC101107851	101107851	-
oar-miR-159b	CCKAR	101108047	cholecystokinin A receptor
oar-miR-160b	KXD1	101108222	KxDL motif containing 1
oar-miR-161b	WDR33	101108367	WD repeat domain 33
oar-miR-162b	PAN2	101108473	PAN2 poly(A) specific ribonuclease subunit
oar-miR-163b	PER2	101108799	period circadian clock 2
oar-miR-164b	MAP3K11	101108969	mitogen-activated protein kinase kinase kinase 11
oar-miR-165b	DTX1	101109123	deltex 1 E3 ubiquitin ligase
oar-miR-166b	LOC101109207	101109207	olfactory receptor 10A3-like
oar-miR-167b	MTMR3	101109302	myotubularin related protein 3
oar-miR-168b	LOC101109479	101109479	olfactory receptor 10A3-like
oar-miR-169b	CITED1	101109515	Cbp/p300-interacting transactivator with Glu/Asp-rich carboxy-terminal domain 1
oar-miR-170b	LOC101109735	101109735	olfactory receptor 10A3-like
oar-miR-171b	LOC101109996	101109996	olfactory receptor 10A3
oar-miR-172b	MED22	101110402	mediator complex subunit 22
oar-miR-173b	MLF2	101110749	myeloid leukemia factor 2
oar-miR-174b	CASP9	101110953	caspase 9 apoptosis-related cysteine peptidase
oar-miR-175b	LOC101111174	101111174	NKG2D ligand 1-like
oar-miR-176b	LOC101111674	101111674	-
oar-miR-177b	PPP1R3F	101111782	protein phosphatase 1 regulatory subunit 3F
oar-miR-178b	FANCA	101111995	Fanconi anemia complementation group A
oar-miR-179b	LOC101112366	101112366	olfactory receptor 226-like
oar-miR-180b	PMEL	101112637	premelanosome protein
oar-miR-181b	TMEM101	101112911	transmembrane protein 101
oar-miR-182b	CHMP7	101113461	charged multivesicular body protein 7
oar-miR-183b	SKIV2L	101114145	superkiller viralicidic activity 2-like (S. cerevisiae)
oar-miR-184b	SPATA24	101114953	spermatogenesis associated 24
oar-miR-185b	LOC101115225	101115225	sialic acid-binding Ig-like lectin 5
oar-miR-186b	B4GALNT3	101115274	beta-14-N-acetyl-galactosaminyl transferase 3
oar-miR-187b	ANK2	101115623	ankyrin 2 neuronal
oar-miR-188b	CACTIN	101115790	cactin spliceosome C complex subunit
oar-miR-189b	BIK	101116389	BCL2-interacting killer (apoptosis-inducing)
oar-miR-190b	LOC101116534	101116534	histone-lysine N-methyltransferase PRDM9-like
oar-miR-191b	SMOC2	101116580	SPARC related modular calcium binding 2
oar-miR-192b	GNG8	101116593	guanine nucleotide binding protein (G protein) gamma 8
oar-miR-193b	TNR	101117435	tenascin R
oar-miR-194b	LOC101117564	101117564	striated muscle preferentially expressed protein kinase
oar-miR-195b	SLC22A12	101117630	solute carrier family 22 (organic anion/urate transporter) member 12
oar-miR-196b	SIDT2	101118299	SID1 transmembrane family member 2
oar-miR-197b	EHD1	101118911	EH-domain containing 1
oar-miR-198b	MAPKAPK3	101118996	mitogen-activated protein kinase-activated protein kinase 3
oar-miR-199b	SH3TC1	101119138	SH3 domain and tetratricopeptide repeats 1
oar-miR-200b	SYMPK	101119155	symplekin
oar-miR-201b	KIAA0355	101119330	KIAA0355 ortholog
oar-miR-202b	FOXA3	101119414	forkhead box A3
oar-miR-203b	ZNF263	101119524	zinc finger protein 263
oar-miR-204b	SMPD4	101119587	sphingomyelin phosphodiesterase 4 neutral membrane (neutral sphingomyelinase-3)
oar-miR-205b	SAMD7	101119779	sterile alpha motif domain containing 7
oar-miR-206b	GOSR2	101119834	golgi SNAP receptor complex member 2
oar-miR-207b	NUP93	101120350	nucleoporin 93kDa
oar-miR-208b	LOC101120447	101120447	histone H2A type 1-H
oar-miR-209b	LOC101120702	101120702	histone H2A type 1
oar-miR-210b	COL14A1	101120758	collagen type XIV alpha 1
oar-miR-211b	TEAD1	101120947	TEA domain family member 1 (SV40 transcriptional enhancer factor)
oar-miR-212b	MRPL13	101121019	mitochondrial ribosomal protein L13
oar-miR-213b	TMEM86A	101121641	transmembrane protein 86A
oar-miR-214b	TCEAL6	101121754	transcription elongation factor A (SII)-like 6
oar-miR-215b	PBX2	101122392	pre-B-cell leukemia homeobox 2
oar-miR-216b	LOC101122778	101122778	GTPase IMAP family member 5-like
oar-miR-217b	CFAP74	101122804	cilia and flagella associated protein 74
oar-miR-218b	LOC101123281	101123281	ankyrin repeat and BTB/POZ domain-containing protein 1-like
oar-miR-219b	LOC105602370	105602370	uncharacterized LOC105602370
oar-miR-220b	LOC105602776	105602776	uncharacterized LOC105602776
oar-miR-221b	LOC105602910	105602910	uncharacterized LOC105602910
oar-miR-222b	LOC105603510	105603510	uncharacterized LOC105603510
oar-miR-223b	LOC105603995	105603995	uncharacterized LOC105603995
oar-miR-224b	LOC105604472	105604472	uncharacterized LOC105604472
oar-miR-225b	LOC105605341	105605341	uncharacterized LOC105605341
oar-miR-226b	NXT2	105605624	nuclear transport factor 2-like export factor 2
oar-miR-227b	LOC105605704	105605704	melanoma-associated antigen 8-like
oar-miR-228b	LOC105605812	105605812	-
oar-miR-229b	LOC105605969	105605969	kinase suppressor of Ras 1-like
oar-miR-230b	LOC105606306	105606306	CMRF35-like molecule 1
oar-miR-231b	LOC105606715	105606715	serine/arginine repetitive matrix protein 1-like
oar-miR-232b	LOC105607297	105607297	RNA polymerase-associated protein LEO1-like
oar-miR-233b	LOC105609719	105609719	uncharacterized LOC105609719
oar-miR-234b	LOC105610487	105610487	uncharacterized LOC105610487
oar-miR-235b	LOC105610518	105610518	uncharacterized LOC105610518
oar-miR-236b	LOC105611191	105611191	uncharacterized LOC105611191
oar-miR-237b	CCNI2	105611485	cyclin I family member 2
oar-miR-238b	LOC105613903	105613903	-
oar-miR-239b	LOC105615196	105615196	basic proline-rich protein
oar-miR-240b	LOC105615881	105615881	uncharacterized LOC105615881
oar-miR-241b	FRMD1	105615948	FERM domain containing 1
oar-miR-242b	LOC105616365	105616365	uncharacterized LOC105616365
oar-miR-243b	EP4A	443153	EP4a protein
oar-miR-127	SFXN1	100145864	sideroflexin 1
oar-miR-127	SLC25A20	100147786	solute carrier family 25 (carnitine/acylcarnitine translocase) member 20
oar-miR-127	PRR15	100913167	proline rich 15
oar-miR-127	TRNAQ-UUG	101101813	tRNA-Gln
oar-miR-127	TRNAQ-CUG	101101814	tRNA-Gln
oar-miR-127	SLC12A9	101102115	solute carrier family 12 member 9
oar-miR-127	VCPKMT	101102313	valosin containing protein lysine (K) methyltransferase
oar-miR-127	RPS9	101102330	ribosomal protein S9
oar-miR-127	XRN2	101102410	5'-3' exoribonuclease 2
oar-miR-127	BTN2A2	101103021	butyrophilin subfamily 2 member A2
oar-miR-127	MRPL36	101103507	mitochondrial ribosomal protein L36
oar-miR-127	TREH	101103668	trehalase (brush-border membrane glycoprotein)
oar-miR-127	FKBP11	101103798	FK506 binding protein 11 19 kDa
oar-miR-127	ABCF2	101103804	ATP-binding cassette sub-family F (GCN20) member 2
oar-miR-127	EBNA1BP2	101105871	EBNA1 binding protein 2
oar-miR-127	HOXD10	101106824	homeobox D10
oar-miR-127	EFCAB12	101107051	EF-hand calcium binding domain 12
oar-miR-127	PABPC1L	101107378	poly(A) binding protein cytoplasmic 1-like
oar-miR-127	TOMM5	101107412	translocase of outer mitochondrial membrane 5 homolog (yeast)
oar-miR-127	RANBP3	101107519	RAN binding protein 3
oar-miR-127	KIAA0825	101107863	KIAA0825 ortholog
oar-miR-127	BBS7	101107867	Bardet-Biedl syndrome 7
oar-miR-127	TMCO4	101107935	transmembrane and coiled-coil domains 4
oar-miR-127	SMG9	101108336	SMG9 nonsense mediated mRNA decay factor
oar-miR-127	NMB	101108605	neuromedin B
oar-miR-127	CACNA1S	101108767	calcium channel voltage-dependent L type alpha 1S subunit
oar-miR-127	DIP2C	101109113	DIP2 disco-interacting protein 2 homolog C (Drosophila)
oar-miR-127	AVEN	101111025	apoptosis caspase activation inhibitor
oar-miR-127	PPFIBP2	101111828	PTPRF interacting protein binding protein 2 (liprin beta 2)
oar-miR-127	ALOX12	101113685	arachidonate 12-lipoxygenase
oar-miR-127	RUVBL1	101113802	RuvB-like AAA ATPase 1
oar-miR-127	KRAS	101114005	Kirsten rat sarcoma viral oncogene homolog
oar-miR-127	ACVRL1	101114095	activin A receptor type II-like 1
oar-miR-127	LOC101114373	101114373	-
oar-miR-127	CCDC8	101116079	coiled-coil domain containing 8
oar-miR-127	SMOC2	101116580	SPARC related modular calcium binding 2
oar-miR-127	TNN	101116748	tenascin N
oar-miR-127	REXO1	101117249	REX1 RNA exonuclease 1 homolog (S. cerevisiae)
oar-miR-127	MYZAP	101117934	myocardial zonula adherens protein
oar-miR-127	LOC101118212	101118212	carbohydrate sulfotransferase 6
oar-miR-127	LBX2	101118683	ladybird homeobox 2
oar-miR-127	ILF3	101118785	interleukin enhancer binding factor 3 90kDa
oar-miR-127	PHLPP1	101119357	PH domain and leucine rich repeat protein phosphatase 1
oar-miR-127	AKAP8L	101119556	A kinase (PRKA) anchor protein 8-like
oar-miR-127	PAGR1	101119691	PAXIP1 associated glutamate-rich protein 1
oar-miR-127	HPCAL4	101119857	hippocalcin like 4
oar-miR-127	GPD1	101119894	glycerol-3-phosphate dehydrogenase 1 (soluble)
oar-miR-127	LOC101120434	101120434	zinc finger protein 446
oar-miR-127	CUEDC1	101120504	CUE domain containing 1
oar-miR-127	AKR1B1	101120824	aldo-keto reductase family 1 member B1 (aldose reductase)
oar-miR-127	CCDC86	101121127	coiled-coil domain containing 86
oar-miR-127	LRRC48	101121436	leucine rich repeat containing 48
oar-miR-127	TRMT1	101121680	tRNA methyltransferase 1 homolog (S. cerevisiae)
oar-miR-127	PPP1R12C	101122546	protein phosphatase 1 regulatory subunit 12C
oar-miR-127	LOC101122718	101122718	uncharacterized LOC101122718
oar-miR-127	NECAB2	101122809	N-terminal EF-hand calcium binding protein 2
oar-miR-127	ACBD6	101123137	acyl-CoA binding domain containing 6
oar-miR-127	PCGF5	101123250	polycomb group ring finger 5
oar-miR-127	PRR29	101123314	proline rich 29
oar-miR-127	MIR99A	102466863	microRNA mir-99a
oar-miR-127	LOC105603092	105603092	uncharacterized LOC105603092
oar-miR-127	LOC105604993	105604993	uncharacterized LOC105604993
oar-miR-127	LOC105605100	105605100	zinc finger protein 596-like
oar-miR-127	LOC105605863	105605863	uncharacterized LOC105605863
oar-miR-127	LOC105610883	105610883	-
oar-miR-127	LOC105615044	105615044	uncharacterized LOC105615044
oar-miR-127	LOC105615285	105615285	uncharacterized LOC105615285
oar-miR-127	LOC105616228	105616228	uncharacterized LOC105616228
oar-miR-133	ADRA2B	100170318	adrenoceptor alpha 2B
oar-miR-133	ODC1	100192423	ornithine decarboxylase 1
oar-miR-133	TIMP3	100217407	TIMP metallopeptidase inhibitor 3
oar-miR-133	FOXP3	100240742	forkhead box P3
oar-miR-133	RILPL2	100302076	Rab interacting lysosomal protein-like 2
oar-miR-133	ARFIP2	100302307	ADP-ribosylation factor interacting protein 2
oar-miR-133	PLAUR	100302564	plasminogen activator urokinase receptor
oar-miR-133	CIB3	100302745	calcium and integrin binding family member 3
oar-miR-133	NDUFB8	100415906	NADH dehydrogenase (ubiquinone) 1 beta subcomplex 8 19kDa
oar-miR-133	IL25	100499506	interleukin 25
oar-miR-133	CCS	100846985	copper chaperone for superoxide dismutase
oar-miR-133	EML6	101101879	echinoderm microtubule associated protein like 6
oar-miR-133	LOC101101923	101101923	SEC14-like protein 4
oar-miR-133	NME1	101102072	NME/NM23 nucleoside diphosphate kinase 1
oar-miR-133	CRTC2	101102117	CREB regulated transcription coactivator 2
oar-miR-133	MPDU1	101102251	mannose-P-dolichol utilization defect 1
oar-miR-133	LOC101102296	101102296	capZ-interacting protein-like
oar-miR-133	CORO1C	101102337	coronin actin binding protein 1C
oar-miR-133	RIMS3	101102435	regulating synaptic membrane exocytosis 3
oar-miR-133	LRRC43	101102515	leucine rich repeat containing 43
oar-miR-133	TTC21B	101102621	tetratricopeptide repeat domain 21B
oar-miR-133	LOC101102711	101102711	E3 ubiquitin-protein ligase MYLIP
oar-miR-133	LYRM9	101102823	LYR motif containing 9
oar-miR-133	LOC101102830	101102830	-
oar-miR-133	ACTRT2	101102916	actin-related protein T2
oar-miR-133	ZNF526	101103006	zinc finger protein 526
oar-miR-133	LIMD2	101103078	LIM domain containing 2
oar-miR-133	LOC101103090	101103090	lysine-specific demethylase 4D-like
oar-miR-133	DAAM2	101103274	dishevelled associated activator of morphogenesis 2
oar-miR-133	KDM4D	101103347	lysine (K)-specific demethylase 4D
oar-miR-133	WDR90	101103368	WD repeat domain 90
oar-miR-133	PMM1	101103393	phosphomannomutase 1
oar-miR-133	ATP1B2	101103490	ATPase Na+/K+ transporting beta 2 polypeptide
oar-miR-133	OTOL1	101103524	otolin 1
oar-miR-133	RAB11B	101103562	RAB11B member RAS oncogene family
oar-miR-133	TMEM9	101103661	transmembrane protein 9
oar-miR-133	PLA2G6	101103799	phospholipase A2 group VI (cytosolic calcium-independent)
oar-miR-133	LMNTD2	101103856	lamin tail domain containing 2
oar-miR-133	TMEM130	101103866	transmembrane protein 130
oar-miR-133	PAPLN	101103901	papilin proteoglycan-like sulfated glycoprotein
oar-miR-133	PMEPA1	101103913	prostate transmembrane protein androgen induced 1
oar-miR-133	DDX6	101103918	DEAD (Asp-Glu-Ala-Asp) box helicase 6
oar-miR-133	SFI1	101103925	Sfi1 homolog spindle assembly associated (yeast)
oar-miR-133	CATSPER1	101103937	cation channel sperm associated 1
oar-miR-133	FBRS	101103943	fibrosin
oar-miR-133	NTSR2	101104053	neurotensin receptor 2
oar-miR-133	SEMA4D	101104121	sema domain immunoglobulin domain (Ig) transmembrane domain (TM) and short cytoplasmic domain (semaphorin) 4D
oar-miR-133	REM2	101104154	RAS (RAD and GEM)-like GTP binding 2
oar-miR-133	IMP4	101104207	IMP4 U3 small nucleolar ribonucleoprotein
oar-miR-133	VPS26A	101104294	vacuolar protein sorting 26 homolog A (S. pombe)
oar-miR-133	SMARCD2	101104326	SWI/SNF related matrix associated actin dependent regulator of chromatin subfamily d member 2
oar-miR-133	PRCD	101104327	progressive rod-cone degeneration
oar-miR-133	NFKBIL1	101104353	nuclear factor of kappa light polypeptide gene enhancer in B-cells inhibitor-like 1
oar-miR-133	SREBF2	101104393	sterol regulatory element binding transcription factor 2
oar-miR-133	TNNT3	101104467	troponin T type 3 (skeletal fast)
oar-miR-133	S100A5	101104541	S100 calcium binding protein A5
oar-miR-133	AGFG2	101104547	ArfGAP with FG repeats 2
oar-miR-133	CACNA1F	101104552	calcium channel voltage-dependent L type alpha 1F subunit
oar-miR-133	NADK	101104592	NAD kinase
oar-miR-133	SDR9C7	101104649	short chain dehydrogenase/reductase family 9C member 7
oar-miR-133	SLBP	101104663	stem-loop binding protein
oar-miR-133	DDX3X	101104719	DEAD (Asp-Glu-Ala-Asp) box helicase 3 X-linked
oar-miR-133	LOC101104726	101104726	-
oar-miR-133	LOC101104793	101104793	-
oar-miR-133	FUS	101104799	FUS RNA binding protein
oar-miR-133	LOC101104838	101104838	-
oar-miR-133	CACNB3	101104978	calcium channel voltage-dependent beta 3 subunit
oar-miR-133	SMPDL3B	101105058	sphingomyelin phosphodiesterase acid-like 3B
oar-miR-133	C1QTNF7	101105159	C1q and tumor necrosis factor related protein 7
oar-miR-133	LAMB3	101105176	laminin beta 3
oar-miR-133	LOC101105265	101105265	testis-expressed protein 19.2-like
oar-miR-133	LOC101105463	101105463	olfactory receptor 12-like
oar-miR-133	ADARB1	101105469	adenosine deaminase RNA-specific B1
oar-miR-133	LOC101105632	101105632	-
oar-miR-133	LOC101105731	101105731	mucin-5AC-like
oar-miR-133	MSC	101105828	musculin
oar-miR-133	DNA2	101105877	DNA replication helicase/nuclease 2
oar-miR-133	ALDH4A1	101105895	aldehyde dehydrogenase 4 family member A1
oar-miR-133	LOC101106071	101106071	-
oar-miR-133	AMIGO1	101106213	adhesion molecule with Ig-like domain 1
oar-miR-133	MEF2BNB	101106256	MEF2B neighbor
oar-miR-133	CPN2	101106297	carboxypeptidase N polypeptide 2
oar-miR-133	ZBTB32	101106354	zinc finger and BTB domain containing 32
oar-miR-133	NEIL1	101106367	nei endonuclease VIII-like 1 (E. coli)
oar-miR-133	LOC101106445	101106445	protein tweety homolog 2
oar-miR-133	COMMD9	101106458	COMM domain containing 9
oar-miR-133	PLA1A	101106480	phospholipase A1 member A
oar-miR-133	ABHD12	101106539	abhydrolase domain containing 12
oar-miR-133	LOC101106542	101106542	leukocyte immunoglobulin-like receptor subfamily A member 6
oar-miR-133	HDDC3	101106548	HD domain containing 3
oar-miR-133	C11H17orf59	101106602	chromosome 11 open reading frame human C17orf59
oar-miR-133	LRRC75A	101106699	leucine rich repeat containing 75A
oar-miR-133	LOC101106719	101106719	laminin subunit beta-2
oar-miR-133	CDKL2	101106773	cyclin-dependent kinase-like 2 (CDC2-related kinase)
oar-miR-133	PCBD1	101106822	pterin-4 alpha-carbinolamine dehydratase/dimerization cofactor of hepatocyte nuclear factor 1 alpha
oar-miR-133	DCXR	101107035	dicarbonyl/L-xylulose reductase
oar-miR-133	LOC101107072	101107072	-
oar-miR-133	C24H16orf58	101107249	chromosome 24 open reading frame human C16orf58
oar-miR-133	RCC2	101107424	regulator of chromosome condensation 2
oar-miR-133	SPTAN1	101107431	spectrin alpha non-erythrocytic 1
oar-miR-133	PPM1J	101107494	protein phosphatase Mg2+/Mn2+ dependent 1J
oar-miR-133	HDAC7	101107515	histone deacetylase 7
oar-miR-133	KIFC2	101107533	kinesin family member C2
oar-miR-133	RRAS	101107545	related RAS viral (r-ras) oncogene homolog
oar-miR-133	FGD3	101107664	FYVE RhoGEF and PH domain containing 3
oar-miR-133	MGAT5	101107672	mannosyl (alpha-16-)-glycoprotein beta-16-N-acetyl-glucosaminyltransferase
oar-miR-133	SMIM15	101107733	small integral membrane protein 15
oar-miR-133	MRPL24	101107747	mitochondrial ribosomal protein L24
oar-miR-133	TLL2	101107749	tolloid-like 2
oar-miR-133	NOTUM	101107806	notum pectinacetylesterase homolog (Drosophila)
oar-miR-133	PLEKHN1	101107808	pleckstrin homology domain containing family N member 1
oar-miR-133	CDC34	101107962	cell division cycle 34
oar-miR-133	TCF15	101107981	transcription factor 15 (basic helix-loop-helix)
oar-miR-133	LOC101108009	101108009	-
oar-miR-133	LOC101108034	101108034	granzyme B(GH)-like
oar-miR-133	FAM3D	101108169	family with sequence similarity 3 member D
oar-miR-133	SLC25A45	101108175	solute carrier family 25 member 45
oar-miR-133	NUBP1	101108182	nucleotide binding protein 1
oar-miR-133	PADI1	101108201	peptidyl arginine deiminase type I
oar-miR-133	GZMM	101108227	granzyme M (lymphocyte met-ase 1)
oar-miR-133	TREML2	101108263	triggering receptor expressed on myeloid cells-like 2
oar-miR-133	ZNF512B	101108330	zinc finger protein 512B
oar-miR-133	GUCA1A	101108346	guanylate cyclase activator 1A (retina)
oar-miR-133	URB2	101108361	URB2 ribosome biogenesis 2 homolog (S. cerevisiae)
oar-miR-133	CPLX3	101108426	complexin 3
oar-miR-133	ESAM	101108435	endothelial cell adhesion molecule
oar-miR-133	GUCA1B	101108609	guanylate cyclase activator 1B (retina)
oar-miR-133	FAM183A	101108699	family with sequence similarity 183 member A
oar-miR-133	RBP2	101108710	retinol binding protein 2 cellular
oar-miR-133	PAX5	101108719	paired box 5
oar-miR-133	PLBD2	101108861	phospholipase B domain containing 2
oar-miR-133	LOC101108911	101108911	olfactory receptor 24
oar-miR-133	CRLF1	101108913	cytokine receptor-like factor 1
oar-miR-133	PENK	101109024	proenkephalin
oar-miR-133	GPR162	101109088	G protein-coupled receptor 162
oar-miR-133	C11H17orf64	101109192	chromosome 11 open reading frame human C17orf64
oar-miR-133	PCNXL3	101109226	pecanex-like 3 (Drosophila)
oar-miR-133	TMEM53	101109235	transmembrane protein 53
oar-miR-133	FSTL3	101109272	follistatin-like 3 (secreted glycoprotein)
oar-miR-133	RASAL1	101109393	RAS protein activator like 1 (GAP1 like)
oar-miR-133	KRT1	101109430	keratin 1 type II
oar-miR-133	MMD2	101109506	monocyte to macrophage differentiation-associated 2
oar-miR-133	SYTL3	101109544	synaptotagmin-like 3
oar-miR-133	ZNF677	101109994	zinc finger protein 677
oar-miR-133	LOC101110002	101110002	-
oar-miR-133	DECR2	101110109	24-dienoyl CoA reductase 2 peroxisomal
oar-miR-133	VAV2	101110137	vav 2 guanine nucleotide exchange factor
oar-miR-133	SOWAHC	101110138	sosondowah ankyrin repeat domain family member C
oar-miR-133	CEACAM20	101110170	carcinoembryonic antigen-related cell adhesion molecule 20
oar-miR-133	RIPK1	101110186	receptor (TNFRSF)-interacting serine-threonine kinase 1
oar-miR-133	HCLS1	101110196	hematopoietic cell-specific Lyn substrate 1
oar-miR-133	STX8	101110251	syntaxin 8
oar-miR-133	LRRC71	101110294	leucine rich repeat containing 71
oar-miR-133	BRD9	101110363	bromodomain containing 9
oar-miR-133	ARID3B	101110365	AT rich interactive domain 3B (BRIGHT-like)
oar-miR-133	RP1L1	101110397	retinitis pigmentosa 1-like 1
oar-miR-133	LOC101110404	101110404	-
oar-miR-133	P2RX5	101110429	purinergic receptor P2X ligand gated ion channel 5
oar-miR-133	KRT74	101110490	keratin 74 type II
oar-miR-133	TRIP13	101110620	thyroid hormone receptor interactor 13
oar-miR-133	MFSD6	101110650	major facilitator superfamily domain containing 6
oar-miR-133	NECAP2	101110655	NECAP endocytosis associated 2
oar-miR-133	LRSAM1	101110831	leucine rich repeat and sterile alpha motif containing 1
oar-miR-133	FCHO1	101110837	FCH domain only 1
oar-miR-133	AHNAK	101110887	AHNAK nucleoprotein
oar-miR-133	HS6ST3	101110949	heparan sulfate 6-O-sulfotransferase 3
oar-miR-133	PSMB6	101110950	proteasome (prosome macropain) subunit beta type 6
oar-miR-133	CASP9	101110953	caspase 9 apoptosis-related cysteine peptidase
oar-miR-133	GNMT	101111134	glycine N-methyltransferase
oar-miR-133	S100A13	101111171	S100 calcium binding protein A13
oar-miR-133	LOC101111343	101111343	-
oar-miR-133	MAP4K1	101111480	mitogen-activated protein kinase kinase kinase kinase 1
oar-miR-133	UBAC1	101111530	UBA domain containing 1
oar-miR-133	SLC30A3	101111534	solute carrier family 30 (zinc transporter) member 3
oar-miR-133	RBM19	101111577	RNA binding motif protein 19
oar-miR-133	ACTN4	101111737	actinin alpha 4
oar-miR-133	TEKT2	101111755	tektin 2 (testicular)
oar-miR-133	STOML1	101111834	stomatin (EPB72)-like 1
oar-miR-133	ARID3A	101111883	AT rich interactive domain 3A (BRIGHT-like)
oar-miR-133	IFT43	101111886	intraflagellar transport 43
oar-miR-133	ALDH16A1	101111900	aldehyde dehydrogenase 16 family member A1
oar-miR-133	EFCC1	101112006	EF-hand and coiled-coil domain containing 1
oar-miR-133	CBLN2	101112017	cerebellin 2 precursor
oar-miR-133	PRR12	101112157	proline rich 12
oar-miR-133	LOC101112166	101112166	putative SEC14-like protein 6
oar-miR-133	SH2B1	101112187	SH2B adaptor protein 1
oar-miR-133	GLT8D2	101112212	glycosyltransferase 8 domain containing 2
oar-miR-133	MAPK15	101112234	mitogen-activated protein kinase 15
oar-miR-133	TMEM131	101112388	transmembrane protein 131
oar-miR-133	REXO4	101112473	REX4 RNA exonuclease 4 homolog (S. cerevisiae)
oar-miR-133	DZIP1L	101112535	DAZ interacting zinc finger protein 1-like
oar-miR-133	FCRL4	101112622	Fc receptor-like 4
oar-miR-133	LOC101112800	101112800	ADP-ribosylation factor GTPase-activating protein 1
oar-miR-133	FIG4	101113245	FIG4 phosphoinositide 5-phosphatase
oar-miR-133	PPP2R2B	101113409	protein phosphatase 2 regulatory subunit B beta
oar-miR-133	TMEM215	101113464	transmembrane protein 215
oar-miR-133	CIDEB	101113497	cell death-inducing DFFA-like effector b
oar-miR-133	IL17REL	101113671	interleukin 17 receptor E-like
oar-miR-133	PDHA2	101113677	pyruvate dehydrogenase (lipoamide) alpha 2
oar-miR-133	LOC101113680	101113680	olfactory receptor 4E2
oar-miR-133	RIN1	101113711	Ras and Rab interactor 1
oar-miR-133	TRAPPC12	101113733	trafficking protein particle complex 12
oar-miR-133	LOC101113775	101113775	probable low-specificity L-threonine aldolase 2
oar-miR-133	GFRAL	101113803	GDNF family receptor alpha like
oar-miR-133	GPR4	101113876	G protein-coupled receptor 4
oar-miR-133	CRB2	101113926	crumbs family member 2
oar-miR-133	ANKRD23	101113927	ankyrin repeat domain 23
oar-miR-133	FCAMR	101113948	Fc receptor IgA IgM high affinity
oar-miR-133	TAPBPL	101114006	TAP binding protein-like
oar-miR-133	SEC61A1	101114060	Sec61 alpha 1 subunit (S. cerevisiae)
oar-miR-133	GRIK3	101114065	glutamate receptor ionotropic kainate 3
oar-miR-133	TPGS1	101114106	tubulin polyglutamylase complex subunit 1
oar-miR-133	GLI2	101114169	GLI family zinc finger 2
oar-miR-133	SLC23A3	101114171	solute carrier family 23 member 3
oar-miR-133	RBM15B	101114396	RNA binding motif protein 15B
oar-miR-133	EDN3	101114458	endothelin 3
oar-miR-133	LOC101114499	101114499	RNA-binding protein FUS-like
oar-miR-133	GSS	101114544	glutathione synthetase
oar-miR-133	DOCK3	101114650	dedicator of cytokinesis 3
oar-miR-133	PANX2	101114697	pannexin 2
oar-miR-133	NDUFS7	101114702	NADH dehydrogenase (ubiquinone) Fe-S protein 7 20kDa (NADH-coenzyme Q reductase)
oar-miR-133	EGFL7	101114767	EGF-like-domain multiple 7
oar-miR-133	SLC41A3	101114819	solute carrier family 41 member 3
oar-miR-133	B4GALT2	101114825	UDP-Gal:betaGlcNAc beta 14- galactosyltransferase polypeptide 2
oar-miR-133	CELF4	101114837	CUGBP Elav-like family member 4
oar-miR-133	GALNT6	101114859	polypeptide N-acetylgalactosaminyltransferase 6
oar-miR-133	TMEM221	101114867	transmembrane protein 221
oar-miR-133	CTIF	101114917	CBP80/20-dependent translation initiation factor
oar-miR-133	ZNF488	101114928	zinc finger protein 488
oar-miR-133	DNM2	101115027	dynamin 2
oar-miR-133	ITPK1	101115161	inositol-tetrakisphosphate 1-kinase
oar-miR-133	FAM167B	101115189	family with sequence similarity 167 member B
oar-miR-133	LOC101115225	101115225	sialic acid-binding Ig-like lectin 5
oar-miR-133	B4GALNT3	101115274	beta-14-N-acetyl-galactosaminyl transferase 3
oar-miR-133	TNRC6C	101115294	trinucleotide repeat containing 6C
oar-miR-133	DNASE1L2	101115336	deoxyribonuclease I-like 2
oar-miR-133	PI4K2A	101115415	phosphatidylinositol 4-kinase type 2 alpha
oar-miR-133	LKAAEAR1	101115560	LKAAEAR motif containing 1
oar-miR-133	C1QTNF2	101115622	C1q and tumor necrosis factor related protein 2
oar-miR-133	GFOD2	101115644	glucose-fructose oxidoreductase domain containing 2
oar-miR-133	AVPI1	101115666	arginine vasopressin-induced 1
oar-miR-133	FAM71A	101115812	family with sequence similarity 71 member A
oar-miR-133	PSMB9	101115834	proteasome (prosome macropain) subunit beta type 9
oar-miR-133	ANKRD24	101115875	ankyrin repeat domain 24
oar-miR-133	HS3ST2	101116370	heparan sulfate (glucosamine) 3-O-sulfotransferase 2
oar-miR-133	FAM171A2	101116415	family with sequence similarity 171 member A2
oar-miR-133	TCF3	101116477	transcription factor 3
oar-miR-133	HIGD1B	101116490	HIG1 hypoxia inducible domain family member 1B
oar-miR-133	GDF5	101116499	growth differentiation factor 5
oar-miR-133	B3GAT1	101116508	beta-13-glucuronyltransferase 1
oar-miR-133	LOC101116551	101116551	GTPase IMAP family member 1-like
oar-miR-133	ABCA7	101116568	ATP-binding cassette sub-family A (ABC1) member 7
oar-miR-133	DENND6B	101116722	DENN/MADD domain containing 6B
oar-miR-133	DLG4	101116743	discs large homolog 4 (Drosophila)
oar-miR-133	CCDC88B	101116874	coiled-coil domain containing 88B
oar-miR-133	GOLGA7B	101116877	golgin A7 family member B
oar-miR-133	TXLNA	101116887	taxilin alpha
oar-miR-133	LOC101116994	101116994	uncharacterized protein C15orf43 homolog
oar-miR-133	WDR81	101116999	WD repeat domain 81
oar-miR-133	CCDC103	101117001	coiled-coil domain containing 103
oar-miR-133	LOC101117065	101117065	-
oar-miR-133	LOC101117066	101117066	uncharacterized LOC101117066
oar-miR-133	NCOA5	101117267	nuclear receptor coactivator 5
oar-miR-133	MADD	101117276	MAP-kinase activating death domain
oar-miR-133	IAH1	101117317	isoamyl acetate-hydrolyzing esterase 1 homolog (S. cerevisiae)
oar-miR-133	CLTB	101117328	clathrin light chain B
oar-miR-133	ZBTB22	101117373	zinc finger and BTB domain containing 22
oar-miR-133	SNAI1	101117440	snail family zinc finger 1
oar-miR-133	SNX17	101117487	sorting nexin 17
oar-miR-133	RAD51D	101117517	RAD51 paralog D
oar-miR-133	ADGRB1	101117595	adhesion G protein-coupled receptor B1
oar-miR-133	PRSS22	101117723	protease serine 22
oar-miR-133	SLC35C2	101117780	solute carrier family 35 (GDP-fucose transporter) member C2
oar-miR-133	FAM120C	101117820	family with sequence similarity 120C
oar-miR-133	GALNT16	101117847	polypeptide N-acetylgalactosaminyltransferase 16
oar-miR-133	N6AMT2	101117856	N-6 adenine-specific DNA methyltransferase 2 (putative)
oar-miR-133	SYNGAP1	101117886	synaptic Ras GTPase activating protein 1
oar-miR-133	LOC101117963	101117963	activating molecule in BECN1-regulated autophagy protein 1
oar-miR-133	LOC101118019	101118019	PWWP domain-containing protein MUM1
oar-miR-133	SFT2D2	101118149	SFT2 domain containing 2
oar-miR-133	TBC1D13	101118173	TBC1 domain family member 13
oar-miR-133	LOC101118177	101118177	-
oar-miR-133	LOC101118198	101118198	-
oar-miR-133	SYT12	101118234	synaptotagmin XII
oar-miR-133	ACOT11	101118240	acyl-CoA thioesterase 11
oar-miR-133	LOC101118241	101118241	testisin-like
oar-miR-133	COL26A1	101118329	collagen type XXVI alpha 1
oar-miR-133	GEMIN6	101118517	gem (nuclear organelle) associated protein 6
oar-miR-133	LOC101118624	101118624	coagulation factor X
oar-miR-133	CRYL1	101118708	crystallin lambda 1
oar-miR-133	TBX21	101118711	T-box 21
oar-miR-133	FIZ1	101118724	FLT3-interacting zinc finger 1
oar-miR-133	SEC24A	101118786	SEC24 family member A
oar-miR-133	ABHD16A	101118906	abhydrolase domain containing 16A
oar-miR-133	SEBOX	101118969	SEBOX homeobox
oar-miR-133	ACBD4	101118970	acyl-CoA binding domain containing 4
oar-miR-133	TRIM35	101119023	tripartite motif containing 35
oar-miR-133	AHSA2	101119030	AHA1 activator of heat shock 90kDa protein ATPase homolog 2 (yeast)
oar-miR-133	LOC101119057	101119057	-
oar-miR-133	CARS	101119091	cysteinyl-tRNA synthetase
oar-miR-133	YRDC	101119101	yrdC N(6)-threonylcarbamoyltransferase domain containing
oar-miR-133	GAST	101119230	gastrin
oar-miR-133	LOC101119263	101119263	olfactory receptor 2H2-like
oar-miR-133	TMEM61	101119272	transmembrane protein 61
oar-miR-133	MUTYH	101119344	mutY homolog
oar-miR-133	FXR2	101119406	fragile X mental retardation autosomal homolog 2
oar-miR-133	LOC101119622	101119622	-
oar-miR-133	HS3ST4	101119692	heparan sulfate (glucosamine) 3-O-sulfotransferase 4
oar-miR-133	DCTN2	101119807	dynactin 2 (p50)
oar-miR-133	MAVS	101119838	mitochondrial antiviral signaling protein
oar-miR-133	CHD3	101119918	chromodomain helicase DNA binding protein 3
oar-miR-133	PRRT2	101119953	proline-rich transmembrane protein 2
oar-miR-133	GPR84	101119970	G protein-coupled receptor 84
oar-miR-133	XPNPEP2	101120054	X-prolyl aminopeptidase (aminopeptidase P) 2 membrane-bound
oar-miR-133	NSFL1C	101120101	NSFL1 (p97) cofactor (p47)
oar-miR-133	GPANK1	101120117	G patch domain and ankyrin repeats 1
oar-miR-133	TSSC4	101120122	tumor suppressing subtransferable candidate 4
oar-miR-133	COL9A3	101120183	collagen type IX alpha 3
oar-miR-133	LOC101120194	101120194	-
oar-miR-133	TMPRSS2	101120216	transmembrane protease serine 2
oar-miR-133	LRGUK	101120321	leucine-rich repeats and guanylate kinase domain containing
oar-miR-133	LOC101120322	101120322	-
oar-miR-133	LOC101120329	101120329	-
oar-miR-133	CMTM5	101120333	CKLF-like MARVEL transmembrane domain containing 5
oar-miR-133	OTULIN	101120357	OTU deubiquitinase with linear linkage specificity
oar-miR-133	PICK1	101120406	protein interacting with PRKCA 1
oar-miR-133	OGFR	101120430	opioid growth factor receptor
oar-miR-133	THAP3	101120509	THAP domain containing apoptosis associated protein 3
oar-miR-133	GLI1	101120651	GLI family zinc finger 1
oar-miR-133	TSEN54	101120680	TSEN54 tRNA splicing endonuclease subunit
oar-miR-133	LOC101120719	101120719	-
oar-miR-133	LOC101120785	101120785	cathelicidin-3-like
oar-miR-133	C24H16orf90	101121056	chromosome 24 open reading frame human C16orf90
oar-miR-133	OC90	101121180	otoconin 90
oar-miR-133	LOC101121216	101121216	serum amyloid A protein-like
oar-miR-133	TMPRSS3	101121487	transmembrane protease serine 3
oar-miR-133	PLEKHJ1	101121516	pleckstrin homology domain containing family J member 1
oar-miR-133	LOC101121611	101121611	-
oar-miR-133	SLC25A25	101121668	solute carrier family 25 (mitochondrial carrier%3B phosphate carrier) member 25
oar-miR-133	TRMT1	101121680	tRNA methyltransferase 1 homolog (S. cerevisiae)
oar-miR-133	BCO1	101121875	beta-carotene oxygenase 1
oar-miR-133	LOC101121936	101121936	olfactory receptor 2T6
oar-miR-133	FGF11	101122038	fibroblast growth factor 11
oar-miR-133	CRABP1	101122057	cellular retinoic acid binding protein 1
oar-miR-133	OTOS	101122143	otospiralin
oar-miR-133	DGAT2L6	101122168	diacylglycerol O-acyltransferase 2-like 6
oar-miR-133	C1QTNF1	101122202	C1q and tumor necrosis factor related protein 1
oar-miR-133	XAB2	101122353	XPA binding protein 2
oar-miR-133	PDIA2	101122403	protein disulfide isomerase family A member 2
oar-miR-133	LAMC3	101122429	laminin gamma 3
oar-miR-133	HMGXB3	101122520	HMG box domain containing 3
oar-miR-133	PPP1R12C	101122546	protein phosphatase 1 regulatory subunit 12C
oar-miR-133	GUK1	101122598	guanylate kinase 1
oar-miR-133	RANBP1	101122630	RAN binding protein 1
oar-miR-133	LOC101122633	101122633	myeloid-associated differentiation marker-like
oar-miR-133	LUZP1	101122671	leucine zipper protein 1
oar-miR-133	SLC24A3	101122806	solute carrier family 24 (sodium/potassium/calcium exchanger) member 3
oar-miR-133	HPD	101122814	4-hydroxyphenylpyruvate dioxygenase
oar-miR-133	TCP11L1	101122886	t-complex 11 testis-specific-like 1
oar-miR-133	MAP2K3	101122959	mitogen-activated protein kinase kinase 3
oar-miR-133	TRPT1	101122992	tRNA phosphotransferase 1
oar-miR-133	GGA1	101123025	golgi-associated gamma adaptin ear containing ARF binding protein 1
oar-miR-133	ASF1B	101123293	anti-silencing function 1B histone chaperone
oar-miR-133	BRD4	101123297	bromodomain containing 4
oar-miR-133	MED12L	101123345	mediator complex subunit 12-like
oar-miR-133	RNF215	101123498	ring finger protein 215
oar-miR-133	PCP2	101123631	Purkinje cell protein 2
oar-miR-133	ARHGAP23	101123648	Rho GTPase activating protein 23
oar-miR-133	MIR544	102464660	microRNA mir-544
oar-miR-133	LOC105601851	105601851	antigen WC1.1-like
oar-miR-133	LOC105601867	105601867	serum amyloid A protein
oar-miR-133	LOC105601883	105601883	granzyme B-like
oar-miR-133	LOC105601929	105601929	uncharacterized LOC105601929
oar-miR-133	LOC105602068	105602068	interferon lambda-4-like
oar-miR-133	LOC105602235	105602235	uncharacterized LOC105602235
oar-miR-133	LOC105602349	105602349	uncharacterized LOC105602349
oar-miR-133	LOC105602840	105602840	-
oar-miR-133	LOC105602914	105602914	uncharacterized LOC105602914
oar-miR-133	LOC105603158	105603158	uncharacterized LOC105603158
oar-miR-133	CCDC85C	105603308	coiled-coil domain containing 85C
oar-miR-133	LOC105603519	105603519	uncharacterized LOC105603519
oar-miR-133	LOC105603609	105603609	uncharacterized LOC105603609
oar-miR-133	LOC105603635	105603635	-
oar-miR-133	LOC105603655	105603655	uncharacterized LOC105603655
oar-miR-133	LOC105603753	105603753	-
oar-miR-133	LOC105603894	105603894	uncharacterized LOC105603894
oar-miR-133	LOC105603915	105603915	uncharacterized LOC105603915
oar-miR-133	LOC105603946	105603946	uncharacterized LOC105603946
oar-miR-133	LOC105604249	105604249	uncharacterized LOC105604249
oar-miR-133	LOC105604355	105604355	uncharacterized LOC105604355
oar-miR-133	LOC105604658	105604658	uncharacterized LOC105604658
oar-miR-133	LOC105604659	105604659	uncharacterized LOC105604659
oar-miR-133	LOC105604780	105604780	uncharacterized LOC105604780
oar-miR-133	LOC105604856	105604856	apolipophorins-like
oar-miR-133	LOC105604895	105604895	uncharacterized LOC105604895
oar-miR-133	LOC105605114	105605114	XK-related protein 5-like
oar-miR-133	LOC105605313	105605313	granulocyte-macrophage colony-stimulating factor receptor subunit alpha-like
oar-miR-133	LOC105605452	105605452	uncharacterized LOC105605452
oar-miR-133	LOC105605781	105605781	-
oar-miR-133	LOC105605820	105605820	-
oar-miR-133	LOC105605824	105605824	obscurin-like
oar-miR-133	LOC105605863	105605863	uncharacterized LOC105605863
oar-miR-133	LOC105606058	105606058	transcriptional activator GLI3-like
oar-miR-133	LOC105606059	105606059	transcriptional activator GLI3-like
oar-miR-133	LOC105606101	105606101	leukemia inhibitory factor receptor-like
oar-miR-133	LOC105606312	105606312	uncharacterized LOC105606312
oar-miR-133	LOC105606442	105606442	uncharacterized LOC105606442
oar-miR-133	LOC105606473	105606473	uncharacterized LOC105606473
oar-miR-133	LOC105606607	105606607	uncharacterized LOC105606607
oar-miR-133	LOC105606758	105606758	uncharacterized LOC105606758
oar-miR-133	LOC105607027	105607027	uncharacterized LOC105607027
oar-miR-133	LOC105607222	105607222	collagen alpha-1(III) chain
oar-miR-133	LOC105607663	105607663	uncharacterized LOC105607663
oar-miR-133	LOC105607978	105607978	uncharacterized LOC105607978
oar-miR-133	LOC105608227	105608227	uncharacterized LOC105608227
oar-miR-133	LOC105608411	105608411	uncharacterized LOC105608411
oar-miR-133	LOC105608817	105608817	interferon lambda-4-like
oar-miR-133	LOC105609260	105609260	uncharacterized LOC105609260
oar-miR-133	LOC105609437	105609437	-
oar-miR-133	LOC105609467	105609467	uncharacterized LOC105609467
oar-miR-133	LOC105610031	105610031	leiomodin-1-like
oar-miR-133	LOC105610079	105610079	-
oar-miR-133	LOC105610673	105610673	uncharacterized LOC105610673
oar-miR-133	LOC105610740	105610740	uncharacterized LOC105610740
oar-miR-133	LOC105612097	105612097	uncharacterized LOC105612097
oar-miR-133	LOC105612392	105612392	uncharacterized LOC105612392
oar-miR-133	LOC105615003	105615003	uncharacterized LOC105615003
oar-miR-133	LOC105615563	105615563	uncharacterized LOC105615563
oar-miR-133	LOC105615565	105615565	uncharacterized LOC105615565
oar-miR-133	LOC105615969	105615969	uncharacterized LOC105615969
oar-miR-133	USH1G	105616433	Usher syndrome 1G (autosomal recessive)
oar-miR-133	LOC105616620	105616620	uncharacterized LOC105616620
oar-miR-133	LOC105616728	105616728	uncharacterized LOC105616728
oar-miR-133	LOC105616729	105616729	uncharacterized LOC105616729
oar-miR-133	LOC105616860	105616860	uncharacterized LOC105616860
oar-miR-133	IFNAR1	443126	type I interferon receptor 1e
oar-miR-133	PFKL	443164	phosphofructokinase liver
oar-miR-133	IL2RA	443435	interleukin 2 receptor alpha
oar-miR-133	CNN1	443517	calponin 1 basic smooth muscle
oar-miR-133	CTSF	780471	cathepsin F
oar-miR-136	GNL3L	101108370	guanine nucleotide binding protein-like 3 (nucleolar)-like
oar-miR-136	GNL3	101110004	guanine nucleotide binding protein-like 3 (nucleolar)
oar-miR-136	PDZK1	101116106	PDZ domain containing 1
oar-miR-136	OFCC1	101117887	orofacial cleft 1 candidate 1
oar-miR-136	MIR496	102464667	microRNA mir-496
oar-miR-136	LOC105605820	105605820	-
oar-miR-136	LOC105606021	105606021	uncharacterized LOC105606021
oar-miR-143	CDK2	100216433	cyclin-dependent kinase 2
oar-miR-143	MAPK14	100217411	mitogen-activated protein kinase 14
oar-miR-143	RILPL2	100302076	Rab interacting lysosomal protein-like 2
oar-miR-143	EML6	101101879	echinoderm microtubule associated protein like 6
oar-miR-143	LOC101102610	101102610	uncharacterized LOC101102610
oar-miR-143	LOC101103730	101103730	trace amine-associated receptor 7a-like
oar-miR-143	SLBP	101104663	stem-loop binding protein
oar-miR-143	AMPD2	101107149	adenosine monophosphate deaminase 2
oar-miR-143	CEP135	101108311	centrosomal protein 135kDa
oar-miR-143	C25H10orf99	101110297	chromosome 25 open reading frame human C10orf99
oar-miR-143	NECAP2	101110655	NECAP endocytosis associated 2
oar-miR-143	CALN1	101111598	calneuron 1
oar-miR-143	GLYCTK	101111913	glycerate kinase
oar-miR-143	GPS1	101112147	G protein pathway suppressor 1
oar-miR-143	CKAP2L	101112209	cytoskeleton associated protein 2-like
oar-miR-143	LOC101115009	101115009	vomeronasal type-1 receptor 1-like
oar-miR-143	FNDC3A	101115134	fibronectin type III domain containing 3A
oar-miR-143	LOC101116391	101116391	natural resistance-associated macrophage protein 2-like
oar-miR-143	TUBA3E	101118307	tubulin alpha 3e
oar-miR-143	LOC101118705	101118705	trace amine-associated receptor 7a-like
oar-miR-143	LOC101118960	101118960	trace amine-associated receptor 7a-like
oar-miR-143	LOC101119086	101119086	-
oar-miR-143	LOC101119225	101119225	trace amine-associated receptor 7a-like
oar-miR-143	LOC101120322	101120322	-
oar-miR-143	MIR3956	102464658	microRNA mir-3956
oar-miR-143	LOC105602164	105602164	uncharacterized LOC105602164
oar-miR-143	LOC105603799	105603799	olfactory receptor 2W3-like
oar-miR-143	LOC105606662	105606662	uncharacterized LOC105606662
oar-miR-148a	GLRX	100147797	glutaredoxin (thioltransferase)
oar-miR-148a	LOC101106319	101106319	-
oar-miR-148a	STYXL1	101118326	serine/threonine/tyrosine interacting-like 1
oar-miR-148a	DQA	101120148	SLA class II histocompatibility antigen DQ haplotype D alpha chain
oar-miR-148a	RPP25L	101121490	ribonuclease P/MRP 25kDa subunit-like
oar-miR-148a	LOC105606937	105606937	uncharacterized LOC105606937
oar-miR-148a	LOC105616740	105616740	uncharacterized LOC105616740
oar-miR-148a	FST	443323	follistatin
oar-miR-150	EML6	101101879	echinoderm microtubule associated protein like 6
oar-miR-150	MSI2	101102321	musashi RNA-binding protein 2
oar-miR-150	TEC	101102485	tec protein tyrosine kinase
oar-miR-150	CASK	101102544	calcium/calmodulin-dependent serine protein kinase (MAGUK family)
oar-miR-150	HAS1	101102585	hyaluronan synthase 1
oar-miR-150	LOC101102656	101102656	uncharacterized LOC101102656
oar-miR-150	SMG5	101102770	SMG5 nonsense mediated mRNA decay factor
oar-miR-150	ATP6V1C2	101103310	ATPase H+ transporting lysosomal 42kDa V1 subunit C2
oar-miR-150	RND1	101104473	Rho family GTPase 1
oar-miR-150	GSDMB	101105086	gasdermin B
oar-miR-150	LOC101105300	101105300	RNA binding protein fox-1 homolog 1
oar-miR-150	RSAD1	101105341	radical S-adenosyl methionine domain containing 1
oar-miR-150	JPH2	101105592	junctophilin 2
oar-miR-150	LOC101105609	101105609	BOLA class I histocompatibility antigen alpha chain BL3-7
oar-miR-150	SETD5	101105693	SET domain containing 5
oar-miR-150	PSD4	101105738	pleckstrin and Sec7 domain containing 4
oar-miR-150	SLC38A7	101105770	solute carrier family 38 member 7
oar-miR-150	PPTC7	101105779	PTC7 protein phosphatase homolog (S. cerevisiae)
oar-miR-150	ARAP3	101105821	ArfGAP with RhoGAP domain ankyrin repeat and PH domain 3
oar-miR-150	PTPN9	101105855	protein tyrosine phosphatase non-receptor type 9
oar-miR-150	LOC101105946	101105946	-
oar-miR-150	SOX8	101106132	SRY (sex determining region Y)-box 8
oar-miR-150	CLSTN3	101106761	calsyntenin 3
oar-miR-150	MRPL27	101106861	mitochondrial ribosomal protein L27
oar-miR-150	FAM212B	101107251	family with sequence similarity 212 member B
oar-miR-150	PPM1J	101107494	protein phosphatase Mg2+/Mn2+ dependent 1J
oar-miR-150	MRPS33	101107696	mitochondrial ribosomal protein S33
oar-miR-150	SMIM15	101107733	small integral membrane protein 15
oar-miR-150	TLL2	101107749	tolloid-like 2
oar-miR-150	WDR38	101107940	WD repeat domain 38
oar-miR-150	LAMA4	101107969	laminin alpha 4
oar-miR-150	LOC101108525	101108525	-
oar-miR-150	ETV3	101108528	ets variant 3
oar-miR-150	CAPZB	101108893	capping protein (actin filament) muscle Z-line beta
oar-miR-150	MAP3K11	101108969	mitogen-activated protein kinase kinase kinase 11
oar-miR-150	ALG13	101109593	ALG13 UDP-N-acetylglucosaminyltransferase subunit
oar-miR-150	ADORA1	101109816	adenosine A1 receptor
oar-miR-150	SLC22A31	101109903	solute carrier family 22 member 31
oar-miR-150	PRKCA	101110074	protein kinase C alpha
oar-miR-150	LOC101110166	101110166	-
oar-miR-150	LOC101110173	101110173	olfactory receptor 5AN1-like
oar-miR-150	FADS3	101110466	fatty acid desaturase 3
oar-miR-150	HAO2	101110803	hydroxyacid oxidase 2 (long chain)
oar-miR-150	CDC14B	101110906	cell division cycle 14B
oar-miR-150	KIAA1683	101111020	KIAA1683 ortholog
oar-miR-150	CD82	101111121	CD82 molecule
oar-miR-150	SPINT1	101111287	serine peptidase inhibitor Kunitz type 1
oar-miR-150	ISLR2	101111321	immunoglobulin superfamily containing leucine-rich repeat 2
oar-miR-150	RTP1	101111333	receptor (chemosensory) transporter protein 1
oar-miR-150	GANAB	101111759	glucosidase alpha%3B neutral AB
oar-miR-150	CCDC88C	101112005	coiled-coil domain containing 88C
oar-miR-150	MAS1	101112233	MAS1 proto-oncogene G protein-coupled receptor
oar-miR-150	NOC4L	101112347	nucleolar complex associated 4 homolog (S. cerevisiae)
oar-miR-150	LOXHD1	101112528	lipoxygenase homology domains 1
oar-miR-150	ZNF593	101112632	zinc finger protein 593
oar-miR-150	KHNYN	101112733	KH and NYN domain containing
oar-miR-150	CNPPD1	101112796	cyclin Pas1/PHO80 domain containing 1
oar-miR-150	PTPRS	101112817	protein tyrosine phosphatase receptor type S
oar-miR-150	TTLL4	101112884	tubulin tyrosine ligase-like family member 4
oar-miR-150	ABR	101112992	active BCR-related
oar-miR-150	WDR19	101113150	WD repeat domain 19
oar-miR-150	NR4A1	101113222	nuclear receptor subfamily 4 group A member 1
oar-miR-150	NCAPD2	101113225	non-SMC condensin I complex subunit D2
oar-miR-150	GRIPAP1	101113568	GRIP1 associated protein 1
oar-miR-150	DMGDH	101113594	dimethylglycine dehydrogenase
oar-miR-150	QKI	101113765	QKI KH domain containing RNA binding
oar-miR-150	PCSK1N	101113828	proprotein convertase subtilisin/kexin type 1 inhibitor
oar-miR-150	MSRB1	101113899	methionine sulfoxide reductase B1
oar-miR-150	PPP1R37	101114047	protein phosphatase 1 regulatory subunit 37
oar-miR-150	POU2F1	101114403	POU class 2 homeobox 1
oar-miR-150	LOC101114535	101114535	C-C motif chemokine 3
oar-miR-150	CHRM4	101114554	cholinergic receptor muscarinic 4
oar-miR-150	TSC22D3	101114590	TSC22 domain family member 3
oar-miR-150	PELI3	101114654	pellino E3 ubiquitin protein ligase family member 3
oar-miR-150	LOC101114897	101114897	iron/zinc purple acid phosphatase-like protein
oar-miR-150	ATF5	101114972	activating transcription factor 5
oar-miR-150	C3H2orf61	101115021	chromosome 3 open reading frame human C2orf61
oar-miR-150	EFNA3	101115414	ephrin-A3
oar-miR-150	VPS26B	101115482	vacuolar protein sorting 26 homolog B (S. pombe)
oar-miR-150	STX5	101115585	syntaxin 5
oar-miR-150	FRMPD2	101115935	FERM and PDZ domain containing 2
oar-miR-150	TTC5	101116233	tetratricopeptide repeat domain 5
oar-miR-150	FAM171A2	101116415	family with sequence similarity 171 member A2
oar-miR-150	ALS2CL	101116432	ALS2 C-terminal like
oar-miR-150	RAD23B	101116451	RAD23 homolog B (S. cerevisiae)
oar-miR-150	ZPR1	101116504	ZPR1 zinc finger
oar-miR-150	TPD52L2	101116591	tumor protein D52-like 2
oar-miR-150	DIP2B	101116899	DIP2 disco-interacting protein 2 homolog B (Drosophila)
oar-miR-150	LMF2	101117495	lipase maturation factor 2
oar-miR-150	OFCC1	101117887	orofacial cleft 1 candidate 1
oar-miR-150	LOC101118174	101118174	-
oar-miR-150	LOC101118202	101118202	galectin-9-like
oar-miR-150	CCDC64B	101118239	coiled-coil domain containing 64B
oar-miR-150	CASQ1	101118652	calsequestrin 1 (fast-twitch skeletal muscle)
oar-miR-150	RIF1	101118926	replication timing regulatory factor 1
oar-miR-150	AP1G2	101119310	adaptor-related protein complex 1 gamma 2 subunit
oar-miR-150	HEYL	101119343	hes-related family bHLH transcription factor with YRPW motif-like
oar-miR-150	B4GALNT1	101119388	beta-14-N-acetyl-galactosaminyl transferase 1
oar-miR-150	ULK3	101119510	unc-51 like kinase 3
oar-miR-150	SF3B5	101119646	splicing factor 3b subunit 5 10kDa
oar-miR-150	LOC101119949	101119949	neuroblastoma breakpoint family member 6-like protein
oar-miR-150	RALGAPA1	101120113	Ral GTPase activating protein alpha subunit 1 (catalytic)
oar-miR-150	C5H19orf57	101120162	chromosome 5 open reading frame human C19orf57
oar-miR-150	LOC101120326	101120326	-
oar-miR-150	PTPN5	101121131	protein tyrosine phosphatase non-receptor type 5 (striatum-enriched)
oar-miR-150	KDM5C	101121317	lysine (K)-specific demethylase 5C
oar-miR-150	SYT8	101121388	synaptotagmin VIII
oar-miR-150	PTGIR	101121448	prostaglandin I2 (prostacyclin) receptor (IP)
oar-miR-150	GPR55	101121499	G protein-coupled receptor 55
oar-miR-150	ADAP2	101121946	ArfGAP with dual PH domains 2
oar-miR-150	C7H14orf37	101122031	chromosome 7 open reading frame human C14orf37
oar-miR-150	GPR173	101122079	G protein-coupled receptor 173
oar-miR-150	R3HDM2	101122095	R3H domain containing 2
oar-miR-150	VAMP2	101122451	vesicle-associated membrane protein 2 (synaptobrevin 2)
oar-miR-150	C14H19orf84	101122623	chromosome 14 open reading frame human C19orf84
oar-miR-150	RBPMS2	101122793	RNA binding protein with multiple splicing 2
oar-miR-150	LOC101123289	101123289	indolethylamine N-methyltransferase-like
oar-miR-150	TIMM22	101123313	translocase of inner mitochondrial membrane 22 homolog (yeast)
oar-miR-150	APOOL	101123352	apolipoprotein O-like
oar-miR-150	MIR125B	102466056	microRNA mir-125b
oar-miR-150	MIR143	102466856	microRNA mir-143
oar-miR-150	MIR200C	102466859	microRNA mir-200c
oar-miR-150	LOC105601846	105601846	steroid 17-alpha-hydroxylase/1720 lyase
oar-miR-150	LOC105601901	105601901	-
oar-miR-150	LOC105601998	105601998	uncharacterized LOC105601998
oar-miR-150	CACNG8	105602094	calcium channel voltage-dependent gamma subunit 8
oar-miR-150	C1QTNF5	105602415	C1q and tumor necrosis factor related protein 5
oar-miR-150	LOC105603025	105603025	dynein heavy chain 9 axonemal-like
oar-miR-150	LOC105603343	105603343	uncharacterized LOC105603343
oar-miR-150	LOC105603817	105603817	-
oar-miR-150	LOC105604325	105604325	-
oar-miR-150	LOC105605041	105605041	uncharacterized LOC105605041
oar-miR-150	LOC105605626	105605626	uncharacterized LOC105605626
oar-miR-150	LOC105605855	105605855	ninein-like protein
oar-miR-150	LOC105606051	105606051	uncharacterized LOC105606051
oar-miR-150	LOC105606221	105606221	uncharacterized LOC105606221
oar-miR-150	LOC105606413	105606413	uncharacterized LOC105606413
oar-miR-150	LOC105607291	105607291	uncharacterized LOC105607291
oar-miR-150	LOC105608437	105608437	uncharacterized LOC105608437
oar-miR-150	LOC105609450	105609450	RNA-binding protein with serine-rich domain 1-like
oar-miR-150	LOC105609567	105609567	uncharacterized LOC105609567
oar-miR-150	LOC105609774	105609774	uncharacterized LOC105609774
oar-miR-150	LOC105610397	105610397	uncharacterized LOC105610397
oar-miR-150	LOC105610497	105610497	uncharacterized LOC105610497
oar-miR-150	LOC105614340	105614340	ADP-ribosyl cyclase/cyclic ADP-ribose hydrolase 1-like
oar-miR-150	LOC105615033	105615033	uncharacterized LOC105615033
[truncated: 2,880 more rows]
