# Supplementary material for: Screening and validation of key microRNAs regulating muscle development in Hanper sheep
Source: PLoS One. 2025 Jun 12;20(6):e0325054. doi: 10.1371/journal.pone.0325054 (PMC12161547; doi:10.1371/journal.pone.0325054)
Supplement: S3 Table — Sheet 1 shows the top 15 differentially expressed miRNAs in the three groups of M1vsM7, M7vsM13, and M13vsM1, including 22 miRNAs after deduplication. Sheet 2 shows the top 15 differentially expressed miRNAs in the three groups of M1vsM7, M7vsM13, and M13vsM1. (XLSX) [file pone.0325054.s003.xlsx]

## Sheet:  22miRNAs
novel_101
oar-let-7a
oar-miR-127
oar-miR-136
oar-miR-16b
oar-miR-191
oar-miR-26a
oar-miR-299-3p
oar-miR-299-5p
oar-miR-29a
oar-miR-29b
oar-miR-30a-3p
oar-miR-329b-3p
oar-miR-369-3p
oar-miR-381-3p
oar-miR-3958-3p
oar-miR-3959-5p
oar-miR-410-3p
oar-miR-411a-5p
oar-miR-432
oar-miR-495-3p
oar-miR-655-3p

## Sheet: The top15 DEMs
M1M7top15	M7M13top15	M13M1top15
oar-miR-410-3p	oar-miR-381-3p	oar-miR-127
oar-miR-136	oar-miR-3959-5p	oar-miR-369-3p
novel_101		oar-miR-136
oar-miR-411a-5p		oar-miR-655-3p
oar-miR-299-5p		oar-miR-411a-5p
oar-miR-29a		oar-miR-410-3p
oar-miR-655-3p		oar-miR-495-3p
oar-miR-299-3p		oar-miR-3958-3p
oar-miR-26a		oar-miR-381-3p
oar-miR-29b		oar-miR-329b-3p
oar-miR-191		oar-miR-29b
oar-miR-16b		novel_101
oar-miR-30a-3p		oar-miR-299-5p
oar-let-7a		oar-miR-432
oar-miR-369-3p		oar-miR-16b
