# Supplementary material for: Screening and validation of key microRNAs regulating muscle development in Hanper sheep
Source: PLoS One. 2025 Jun 12;20(6):e0325054. doi: 10.1371/journal.pone.0325054 (PMC12161547; doi:10.1371/journal.pone.0325054)
Supplement: S4 Table — Sheet 1 shows the GO enrichment of differentially expressed miRNA target genes between M1 and M7 groups. Sheet 2 shows the GO enrichment of differentially expressed miRNA target genes between M1 and M13 groups. Sheet 3 shows the GO enrichment of differentially expressed miRNA target genes between M7 and M13 groups. (XLSX) [file pone.0325054.s004.xlsx]

## Sheet: M1 vs M7
GO_accession	GO_Term	Percent	Gene Number	GO_Function
GO:0007259	JAK-STAT cascade	0.00197707	5	biological_process
GO:0008593	regulation of Notch signaling pathway	0.00197707	5	biological_process
GO:0045747	positive regulation of Notch signaling pathway	0.00197707	5	biological_process
GO:0005665	DNA-directed RNA polymerase II, core complex	0.00316331	8	cellular_component
GO:0006821	chloride transport	0.00237248	6	biological_process
GO:0006221	pyrimidine nucleotide biosynthetic process	0.00355872	9	biological_process
GO:0006289	nucleotide-excision repair	0.00355872	9	biological_process
GO:0005744	mitochondrial inner membrane presequence translocase complex	0.00118624	3	cellular_component
GO:0004367	glycerol-3-phosphate dehydrogenase [NAD+] activity	0.00118624	3	molecular_function
GO:0006072	glycerol-3-phosphate metabolic process	0.00197707	5	biological_process
GO:0046168	glycerol-3-phosphate catabolic process	0.00197707	5	biological_process
GO:0015698	inorganic anion transport	0.00553578	14	biological_process
GO:0019882	antigen processing and presentation	0.00514037	13	biological_process
GO:0030163	protein catabolic process	0.0122578	31	biological_process
GO:0006801	superoxide metabolic process	0.00158165	4	biological_process
GO:0015103	inorganic anion transmembrane transporter activity	0.00395413	10	molecular_function
GO:0006955	immune response	0.0213523	54	biological_process
GO:0015662	ATPase activity, coupled to transmembrane movement of ions, phosphorylative mechanism	0.00237248	6	molecular_function
GO:0000154	rRNA modification	0.00237248	6	biological_process
GO:0031167	rRNA methylation	0.00237248	6	biological_process
GO:0003870	5-aminolevulinate synthase activity	0.00118624	3	molecular_function
GO:0009627	systemic acquired resistance	0.00118624	3	biological_process
GO:0009814	defense response, incompatible interaction	0.00118624	3	biological_process
GO:0010112	regulation of systemic acquired resistance	0.00118624	3	biological_process
GO:0034599	cellular response to oxidative stress	0.00118624	3	biological_process
GO:0052646	alditol phosphate metabolic process	0.00197707	5	biological_process
GO:0007596	blood coagulation	0.00988533	25	biological_process
GO:0044257	cellular protein catabolic process	0.0110716	28	biological_process
GO:0051603	proteolysis involved in cellular protein catabolic process	0.0110716	28	biological_process
GO:0006220	pyrimidine nucleotide metabolic process	0.00395413	10	biological_process
GO:0006954	inflammatory response	0.00276789	7	biological_process
GO:0016311	dephosphorylation	0.0102807	26	biological_process
GO:0007599	hemostasis	0.0110716	28	biological_process
GO:0050817	coagulation	0.0110716	28	biological_process
GO:0050878	regulation of body fluid levels	0.0110716	28	biological_process
GO:0001071	nucleic acid binding transcription factor activity	0.0470542	119	molecular_function
GO:0003700	transcription factor activity, sequence-specific DNA binding	0.0470542	119	molecular_function
GO:0016903	oxidoreductase activity, acting on the aldehyde or oxo group of donors	0.00474496	12	molecular_function
GO:0005375	copper ion transmembrane transporter activity	0.00237248	6	molecular_function
GO:0035434	copper ion transmembrane transport	0.00237248	6	biological_process
GO:0008443	phosphofructokinase activity	0.00316331	8	molecular_function
GO:0044265	cellular macromolecule catabolic process	0.0130486	33	biological_process
GO:0030150	protein import into mitochondrial matrix	0.00158165	4	biological_process
GO:0008406	gonad development	0.00118624	3	biological_process
GO:0045137	development of primary sexual characteristics	0.00118624	3	biological_process
GO:0048608	reproductive structure development	0.00118624	3	biological_process
GO:0061458	reproductive system development	0.00118624	3	biological_process
GO:0005173	stem cell factor receptor binding	0.00118624	3	molecular_function
GO:0016748	succinyltransferase activity	0.00118624	3	molecular_function
GO:0016749	N-succinyltransferase activity	0.00118624	3	molecular_function
GO:0010466	negative regulation of peptidase activity	0.00237248	6	biological_process
GO:0010951	negative regulation of endopeptidase activity	0.00237248	6	biological_process
GO:0004879	RNA polymerase II transcription factor activity, ligand-activated sequence-specific DNA binding	0.00197707	5	molecular_function
GO:0004882	androgen receptor activity	0.00197707	5	molecular_function
GO:0030521	androgen receptor signaling pathway	0.00197707	5	biological_process
GO:0098531	transcription factor activity, direct ligand regulated sequence-specific DNA binding	0.00197707	5	molecular_function
GO:0016591	DNA-directed RNA polymerase II, holoenzyme	0.00790826	20	cellular_component
GO:0007283	spermatogenesis	0.00355872	9	biological_process
GO:0048232	male gamete generation	0.00355872	9	biological_process
GO:0006873	cellular ion homeostasis	0.00672202	17	biological_process
GO:0006875	cellular metal ion homeostasis	0.00672202	17	biological_process
GO:0030003	cellular cation homeostasis	0.00672202	17	biological_process
GO:0002682	regulation of immune system process	0.00514037	13	biological_process
GO:0007218	neuropeptide signaling pathway	0.00514037	13	biological_process
GO:0006470	protein dephosphorylation	0.0090945	23	biological_process
GO:0005654	nucleoplasm	0.0189798	48	cellular_component
GO:0044451	nucleoplasm part	0.0189798	48	cellular_component
GO:0000428	DNA-directed RNA polymerase complex	0.00830368	21	cellular_component
GO:0030880	RNA polymerase complex	0.00830368	21	cellular_component
GO:0055029	nuclear DNA-directed RNA polymerase complex	0.00830368	21	cellular_component
GO:0050801	ion homeostasis	0.00672202	17	biological_process
GO:0055065	metal ion homeostasis	0.00672202	17	biological_process
GO:0055080	cation homeostasis	0.00672202	17	biological_process
GO:0098771	inorganic ion homeostasis	0.00672202	17	biological_process
GO:0006415	translational termination	0.00237248	6	biological_process
GO:0006359	regulation of transcription from RNA polymerase III promoter	0.00237248	6	biological_process
GO:0005247	voltage-gated chloride channel activity	0.00158165	4	molecular_function
GO:0005254	chloride channel activity	0.00158165	4	molecular_function
GO:0008308	voltage-gated anion channel activity	0.00158165	4	molecular_function
GO:0015108	chloride transmembrane transporter activity	0.00158165	4	molecular_function
GO:0008556	potassium-transporting ATPase activity	0.00158165	4	molecular_function
GO:0072509	divalent inorganic cation transmembrane transporter activity	0.011467	29	molecular_function
GO:0004308	exo-alpha-sialidase activity	0.000790826	2	molecular_function
GO:0016997	alpha-sialidase activity	0.000790826	2	molecular_function
GO:0003856	3-dehydroquinate synthase activity	0.000790826	2	molecular_function
GO:0003872	6-phosphofructokinase activity	0.000790826	2	molecular_function
GO:0004743	pyruvate kinase activity	0.000790826	2	molecular_function
GO:0016852	sirohydrochlorin cobaltochelatase activity	0.000790826	2	molecular_function
GO:0003684	damaged DNA binding	0.00276789	7	molecular_function
GO:0002376	immune system process	0.0225386	57	biological_process
GO:0015085	calcium ion transmembrane transporter activity	0.00474496	12	molecular_function
GO:0005217	intracellular ligand-gated ion channel activity	0.00316331	8	molecular_function
GO:0005218	intracellular ligand-gated calcium channel activity	0.00316331	8	molecular_function
GO:0005219	ryanodine-sensitive calcium-release channel activity	0.00316331	8	molecular_function
GO:0006874	cellular calcium ion homeostasis	0.00316331	8	biological_process
GO:0015278	calcium-release channel activity	0.00316331	8	molecular_function
GO:0055074	calcium ion homeostasis	0.00316331	8	biological_process
GO:0072503	cellular divalent inorganic cation homeostasis	0.00316331	8	biological_process
GO:0072507	divalent inorganic cation homeostasis	0.00316331	8	biological_process
GO:0051346	negative regulation of hydrolase activity	0.00316331	8	biological_process
GO:0019062	virion attachment to host cell	0.00118624	3	biological_process
GO:0044650	adhesion of symbiont to host cell	0.00118624	3	biological_process
GO:0006890	retrograde vesicle-mediated transport, Golgi to ER	0.00118624	3	biological_process
GO:0006029	proteoglycan metabolic process	0.00118624	3	biological_process
GO:0015012	heparan sulfate proteoglycan biosynthetic process	0.00118624	3	biological_process
GO:0030166	proteoglycan biosynthetic process	0.00118624	3	biological_process
GO:0030201	heparan sulfate proteoglycan metabolic process	0.00118624	3	biological_process
GO:0050776	regulation of immune response	0.00395413	10	biological_process
GO:0009611	response to wounding	0.011467	29	biological_process
GO:0042060	wound healing	0.011467	29	biological_process
GO:0003707	steroid hormone receptor activity	0.00237248	6	molecular_function
GO:0006820	anion transport	0.0126532	32	biological_process
GO:0009607	response to biotic stimulus	0.0142349	36	biological_process
GO:0055082	cellular chemical homeostasis	0.00672202	17	biological_process
GO:0003747	translation release factor activity	0.00197707	5	molecular_function
GO:0008079	translation termination factor activity	0.00197707	5	molecular_function
GO:0030518	intracellular steroid hormone receptor signaling pathway	0.00197707	5	biological_process
GO:0030522	intracellular receptor signaling pathway	0.00197707	5	biological_process
GO:0044780	bacterial-type flagellum assembly	0.00197707	5	biological_process
GO:0016791	phosphatase activity	0.0201661	51	molecular_function
GO:0006839	mitochondrial transport	0.00276789	7	biological_process
GO:0016620	oxidoreductase activity, acting on the aldehyde or oxo group of donors, NAD or NADP as acceptor	0.00276789	7	molecular_function
GO:0072593	reactive oxygen species metabolic process	0.00158165	4	biological_process
GO:1990542	mitochondrial transmembrane transport	0.00158165	4	biological_process
GO:0005253	anion channel activity	0.00158165	4	molecular_function
GO:0030435	sporulation resulting in formation of a cellular spore	0.00158165	4	biological_process
GO:0043233	organelle lumen	0.0276789	70	cellular_component
GO:0070013	intracellular organelle lumen	0.0276789	70	cellular_component
GO:0030674	protein binding, bridging	0.00869909	22	molecular_function
GO:0060090	binding, bridging	0.00869909	22	molecular_function
GO:0016628	oxidoreductase activity, acting on the CH-CH group of donors, NAD or NADP as acceptor	0.00355872	9	molecular_function
GO:0019901	protein kinase binding	0.00355872	9	molecular_function
GO:0005577	fibrinogen complex	0.00751285	19	cellular_component
GO:0030168	platelet activation	0.00751285	19	biological_process
GO:0046915	transition metal ion transmembrane transporter activity	0.00948992	24	molecular_function
GO:0005125	cytokine activity	0.0059312	15	molecular_function
GO:0001775	cell activation	0.00830368	21	biological_process
GO:0007264	small GTPase mediated signal transduction	0.024911	63	biological_process
GO:0071806	protein transmembrane transport	0.00237248	6	biological_process
GO:0005496	steroid binding	0.00237248	6	molecular_function
GO:0019031	viral envelope	0.0166074	42	cellular_component
GO:0036338	viral membrane	0.0166074	42	cellular_component
GO:0004721	phosphoprotein phosphatase activity	0.0090945	23	molecular_function
GO:0045444	fat cell differentiation	0.00276789	7	biological_process
GO:0019200	carbohydrate kinase activity	0.00316331	8	molecular_function
GO:0006383	transcription from RNA polymerase III promoter	0.00316331	8	biological_process
GO:0009190	cyclic nucleotide biosynthetic process	0.00316331	8	biological_process
GO:0004725	protein tyrosine phosphatase activity	0.00751285	19	molecular_function
GO:0008643	carbohydrate transport	0.00474496	12	biological_process
GO:0006626	protein targeting to mitochondrion	0.00197707	5	biological_process
GO:0048584	positive regulation of response to stimulus	0.00553578	14	biological_process
GO:0051258	protein polymerization	0.0102807	26	biological_process
GO:0005770	late endosome	0.00118624	3	cellular_component
GO:0031902	late endosome membrane	0.00118624	3	cellular_component
GO:0043154	negative regulation of cysteine-type endopeptidase activity involved in apoptotic process	0.00118624	3	biological_process
GO:0045121	membrane raft	0.00118624	3	cellular_component
GO:0071986	Ragulator complex	0.00118624	3	cellular_component
GO:2000117	negative regulation of cysteine-type endopeptidase activity	0.00118624	3	biological_process
GO:0005785	signal recognition particle receptor complex	0.00118624	3	cellular_component
GO:0045088	regulation of innate immune response	0.00118624	3	biological_process
GO:0031974	membrane-enclosed lumen	0.0276789	70	cellular_component
GO:0048583	regulation of response to stimulus	0.0177936	45	biological_process
GO:0051539	4 iron, 4 sulfur cluster binding	0.00158165	4	molecular_function
GO:0002684	positive regulation of immune system process	0.00237248	6	biological_process
GO:0050778	positive regulation of immune response	0.00237248	6	biological_process
GO:0048513	organ development	0.00355872	9	biological_process
GO:0072528	pyrimidine-containing compound biosynthetic process	0.00474496	12	biological_process
GO:0098542	defense response to other organism	0.00988533	25	biological_process
GO:0006790	sulfur compound metabolic process	0.0059312	15	biological_process
GO:0019899	enzyme binding	0.00790826	20	molecular_function
GO:0032501	multicellular organismal process	0.0474496	120	biological_process
GO:0017048	Rho GTPase binding	0.00197707	5	molecular_function
GO:0019478	D-amino acid catabolic process	0.000790826	2	biological_process
GO:0046416	D-amino acid metabolic process	0.000790826	2	biological_process
GO:0008430	selenium binding	0.000790826	2	molecular_function
GO:0018492	carbon-monoxide dehydrogenase (acceptor) activity	0.000790826	2	molecular_function
GO:0005136	interleukin-4 receptor binding	0.000790826	2	molecular_function
GO:0030021	extracellular matrix structural constituent conferring compression resistance	0.000790826	2	molecular_function
GO:0030345	structural constituent of tooth enamel	0.000790826	2	molecular_function
GO:0000288	nuclear-transcribed mRNA catabolic process, deadenylation-dependent decay	0.000790826	2	biological_process
GO:0000290	deadenylation-dependent decapping of nuclear-transcribed mRNA	0.000790826	2	biological_process
GO:0000702	oxidized base lesion DNA N-glycosylase activity	0.000790826	2	molecular_function
GO:0004609	phosphatidylserine decarboxylase activity	0.000790826	2	molecular_function
GO:0008534	oxidized purine nucleobase lesion DNA N-glycosylase activity	0.000790826	2	molecular_function
GO:0004675	transmembrane receptor protein serine/threonine kinase activity	0.00355872	9	molecular_function
GO:0006511	ubiquitin-dependent protein catabolic process	0.00869909	22	biological_process
GO:0015093	ferrous iron transmembrane transporter activity	0.00632661	16	molecular_function
GO:0015684	ferrous iron transport	0.00632661	16	biological_process
GO:0005759	mitochondrial matrix	0.00237248	6	cellular_component
GO:0050790	regulation of catalytic activity	0.00948992	24	biological_process
GO:0052547	regulation of peptidase activity	0.00276789	7	biological_process
GO:0052548	regulation of endopeptidase activity	0.00276789	7	biological_process
GO:0004252	serine-type endopeptidase activity	0.0166074	42	molecular_function
GO:0007276	gamete generation	0.00751285	19	biological_process
GO:0098602	single organism cell adhesion	0.00158165	4	biological_process
GO:0008839	4-hydroxy-tetrahydrodipicolinate reductase	0.00158165	4	molecular_function
GO:0072348	sulfur compound transport	0.00158165	4	biological_process
GO:0051119	sugar transmembrane transporter activity	0.00158165	4	molecular_function
GO:0006487	protein N-linked glycosylation	0.00158165	4	biological_process
GO:0019941	modification-dependent protein catabolic process	0.00869909	22	biological_process
GO:0043632	modification-dependent macromolecule catabolic process	0.00869909	22	biological_process
GO:0044707	single-multicellular organism process	0.0403321	102	biological_process
GO:0008138	protein tyrosine/serine/threonine phosphatase activity	0.00632661	16	molecular_function
GO:0016337	single organismal cell-cell adhesion	0.00118624	3	biological_process
GO:0005047	signal recognition particle binding	0.00118624	3	molecular_function
GO:0042287	MHC protein binding	0.00118624	3	molecular_function
GO:0042289	MHC class II protein binding	0.00118624	3	molecular_function
GO:0016838	carbon-oxygen lyase activity, acting on phosphates	0.00118624	3	molecular_function
GO:0008677	2-dehydropantoate 2-reductase activity	0.00118624	3	molecular_function
GO:0003906	DNA-(apurinic or apyrimidinic site) lyase activity	0.00118624	3	molecular_function
GO:0005801	cis-Golgi network	0.00316331	8	cellular_component
GO:1901575	organic substance catabolic process	0.024911	63	biological_process
GO:0005164	tumor necrosis factor receptor binding	0.00197707	5	molecular_function
GO:0032813	tumor necrosis factor receptor superfamily binding	0.00197707	5	molecular_function
GO:0008172	S-methyltransferase activity	0.00197707	5	molecular_function
GO:0009056	catabolic process	0.0383551	97	biological_process
GO:0005262	calcium channel activity	0.00395413	10	molecular_function
GO:0006825	copper ion transport	0.00237248	6	biological_process
GO:0048878	chemical homeostasis	0.00672202	17	biological_process
GO:0042578	phosphoric ester hydrolase activity	0.0237248	60	molecular_function
GO:0031981	nuclear lumen	0.0253064	64	cellular_component
GO:0008047	enzyme activator activity	0.00711744	18	molecular_function
GO:0006366	transcription from RNA polymerase II promoter	0.0158165	40	biological_process
GO:0051726	regulation of cell cycle	0.00751285	19	biological_process
GO:0004190	aspartic-type endopeptidase activity	0.0106762	27	molecular_function
GO:0070001	aspartic-type peptidase activity	0.0106762	27	molecular_function
GO:0004672	protein kinase activity	0.0395413	100	molecular_function
GO:0030695	GTPase regulator activity	0.00632661	16	molecular_function
GO:0009187	cyclic nucleotide metabolic process	0.00316331	8	biological_process
GO:0016849	phosphorus-oxygen lyase activity	0.00395413	10	molecular_function
GO:0006778	porphyrin-containing compound metabolic process	0.00514037	13	biological_process
GO:0046849	bone remodeling	0.00158165	4	biological_process
GO:0048771	tissue remodeling	0.00158165	4	biological_process
GO:0051186	cofactor metabolic process	0.0130486	33	biological_process
GO:0015743	malate transport	0.00158165	4	biological_process
GO:0043021	ribonucleoprotein complex binding	0.00158165	4	molecular_function
GO:0009085	lysine biosynthetic process	0.00158165	4	biological_process
GO:0009089	lysine biosynthetic process via diaminopimelate	0.00158165	4	biological_process
GO:0046451	diaminopimelate metabolic process	0.00158165	4	biological_process
GO:0006952	defense response	0.0217477	55	biological_process
GO:0042168	heme metabolic process	0.00276789	7	biological_process
GO:0009057	macromolecule catabolic process	0.0154211	39	biological_process
GO:0030154	cell differentiation	0.0122578	31	biological_process
GO:0000041	transition metal ion transport	0.00988533	25	biological_process
GO:0003873	6-phosphofructo-2-kinase activity	0.00237248	6	molecular_function
GO:0006000	fructose metabolic process	0.00237248	6	biological_process
GO:0000981	RNA polymerase II transcription factor activity, sequence-specific DNA binding	0.00197707	5	molecular_function
GO:0001076	transcription factor activity, RNA polymerase II transcription factor binding	0.00869909	22	molecular_function
GO:0001104	RNA polymerase II transcription cofactor activity	0.00869909	22	molecular_function
GO:0005615	extracellular space	0.0122578	31	cellular_component
GO:0051336	regulation of hydrolase activity	0.00514037	13	biological_process
GO:0005839	proteasome core complex	0.00316331	8	cellular_component
GO:0006165	nucleoside diphosphate phosphorylation	0.00316331	8	biological_process
GO:0046939	nucleotide phosphorylation	0.00316331	8	biological_process
GO:0080134	regulation of response to stress	0.00316331	8	biological_process
GO:0044406	adhesion of symbiont to host	0.00118624	3	biological_process
GO:0009073	aromatic amino acid family biosynthetic process	0.00118624	3	biological_process
GO:0016573	histone acetylation	0.00118624	3	biological_process
GO:0006826	iron ion transport	0.00672202	17	biological_process
GO:0002526	acute inflammatory response	0.000790826	2	biological_process
GO:0006953	acute-phase response	0.000790826	2	biological_process
GO:0002694	regulation of leukocyte activation	0.000790826	2	biological_process
GO:0050865	regulation of cell activation	0.000790826	2	biological_process
GO:0051249	regulation of lymphocyte activation	0.000790826	2	biological_process
GO:0043385	mycotoxin metabolic process	0.000790826	2	biological_process
GO:0043386	mycotoxin biosynthetic process	0.000790826	2	biological_process
GO:0045122	aflatoxin biosynthetic process	0.000790826	2	biological_process
GO:0046222	aflatoxin metabolic process	0.000790826	2	biological_process
GO:1901376	organic heteropentacyclic compound metabolic process	0.000790826	2	biological_process
GO:1901378	organic heteropentacyclic compound biosynthetic process	0.000790826	2	biological_process
GO:0005129	granulocyte macrophage colony-stimulating factor receptor binding	0.000790826	2	molecular_function
GO:0006084	acetyl-CoA metabolic process	0.000790826	2	biological_process
GO:0006637	acyl-CoA metabolic process	0.000790826	2	biological_process
GO:0030177	positive regulation of Wnt signaling pathway	0.000790826	2	biological_process
GO:0035383	thioester metabolic process	0.000790826	2	biological_process
GO:0060070	canonical Wnt signaling pathway	0.000790826	2	biological_process
GO:0060828	regulation of canonical Wnt signaling pathway	0.000790826	2	biological_process
GO:0090263	positive regulation of canonical Wnt signaling pathway	0.000790826	2	biological_process
GO:0008241	peptidyl-dipeptidase activity	0.000790826	2	molecular_function
GO:0009295	nucleoid	0.000790826	2	cellular_component
GO:0003677	DNA binding	0.1293	327	molecular_function
GO:0006575	cellular modified amino acid metabolic process	0.00474496	12	biological_process
GO:0016592	mediator complex	0.00869909	22	cellular_component
GO:0016137	glycoside metabolic process	0.000395413	1	biological_process
GO:0016138	glycoside biosynthetic process	0.000395413	1	biological_process
GO:0050504	mannosyl-3-phosphoglycerate synthase activity	0.000395413	1	molecular_function
GO:0051478	mannosylglycerate metabolic process	0.000395413	1	biological_process
GO:0051479	mannosylglycerate biosynthetic process	0.000395413	1	biological_process
GO:0008733	L-arabinose isomerase activity	0.000395413	1	molecular_function
GO:0008914	leucyltransferase activity	0.000395413	1	molecular_function
GO:0006282	regulation of DNA repair	0.000395413	1	biological_process
GO:0080135	regulation of cellular response to stress	0.000395413	1	biological_process
GO:2001020	regulation of response to DNA damage stimulus	0.000395413	1	biological_process
GO:0016480	negative regulation of transcription from RNA polymerase III promoter	0.000395413	1	biological_process
GO:0000217	DNA secondary structure binding	0.000395413	1	molecular_function
GO:0000400	four-way junction DNA binding	0.000395413	1	molecular_function
GO:0007007	inner mitochondrial membrane organization	0.000395413	1	biological_process
GO:0008140	cAMP response element binding protein binding	0.000395413	1	molecular_function
GO:0015562	efflux transmembrane transporter activity	0.000395413	1	molecular_function
GO:0017003	protein-heme linkage	0.000395413	1	biological_process
GO:0034237	protein kinase A regulatory subunit binding	0.000395413	1	molecular_function
GO:0034639	L-amino acid efflux transmembrane transporter activity	0.000395413	1	molecular_function
GO:0042407	cristae formation	0.000395413	1	biological_process
GO:0044284	mitochondrial crista junction	0.000395413	1	cellular_component
GO:0046537	2,3-bisphosphoglycerate-independent phosphoglycerate mutase activity	0.000395413	1	molecular_function
GO:0051018	protein kinase A binding	0.000395413	1	molecular_function
GO:0051289	protein homotetramerization	0.000395413	1	biological_process
GO:0051499	D-aminoacyl-tRNA deacylase activity	0.000395413	1	molecular_function
GO:0061617	MICOS complex	0.000395413	1	cellular_component
GO:0004298	threonine-type endopeptidase activity	0.00237248	6	molecular_function
GO:0070003	threonine-type peptidase activity	0.00237248	6	molecular_function
GO:0000271	polysaccharide biosynthetic process	0.00237248	6	biological_process
GO:0005381	iron ion transmembrane transporter activity	0.00632661	16	molecular_function
GO:0000502	proteasome complex	0.00395413	10	cellular_component
GO:0006553	lysine metabolic process	0.00158165	4	biological_process
GO:0008176	tRNA (guanine-N7-)-methyltransferase activity	0.00158165	4	molecular_function
GO:0030269	tetrahydromethanopterin S-methyltransferase activity	0.00158165	4	molecular_function
GO:0042086	5-methyl-5,6,7,8-tetrahydromethanopterin-dependent methyltransferase activity	0.00158165	4	molecular_function
GO:0002831	regulation of response to biotic stimulus	0.00158165	4	biological_process
GO:0004869	cysteine-type endopeptidase inhibitor activity	0.00197707	5	molecular_function
GO:0070585	protein localization to mitochondrion	0.00197707	5	biological_process
GO:0072655	establishment of protein localization to mitochondrion	0.00197707	5	biological_process
GO:0044781	bacterial-type flagellum organization	0.00197707	5	biological_process
GO:0005319	lipid transporter activity	0.00197707	5	molecular_function
GO:0016569	covalent chromatin modification	0.00316331	8	biological_process
GO:0016570	histone modification	0.00316331	8	biological_process
GO:0017004	cytochrome complex assembly	0.00316331	8	biological_process
GO:0032269	negative regulation of cellular protein metabolic process	0.00474496	12	biological_process
GO:0051248	negative regulation of protein metabolic process	0.00474496	12	biological_process
GO:0072527	pyrimidine-containing compound metabolic process	0.00514037	13	biological_process
GO:0045861	negative regulation of proteolysis	0.00355872	9	biological_process
GO:0019362	pyridine nucleotide metabolic process	0.00355872	9	biological_process
GO:0046496	nicotinamide nucleotide metabolic process	0.00355872	9	biological_process
GO:0044423	virion part	0.0340055	86	cellular_component
GO:0019012	virion	0.036378	92	cellular_component
GO:0016702	oxidoreductase activity, acting on single donors with incorporation of molecular oxygen, incorporation of two atoms of oxygen	0.00395413	10	molecular_function
GO:0005576	extracellular region	0.0782918	198	cellular_component
GO:0003924	GTPase activity	0.022934	58	molecular_function
GO:0043623	cellular protein complex assembly	0.018189	46	biological_process
GO:0043934	sporulation	0.00237248	6	biological_process
GO:0005096	GTPase activator activity	0.00553578	14	molecular_function
GO:0031225	anchored component of membrane	0.00118624	3	cellular_component
GO:0034593	phosphatidylinositol bisphosphate phosphatase activity	0.00118624	3	molecular_function
GO:0034596	phosphatidylinositol phosphate 4-phosphatase activity	0.00118624	3	molecular_function
GO:0034597	phosphatidylinositol-4,5-bisphosphate 4-phosphatase activity	0.00118624	3	molecular_function
GO:0046839	phospholipid dephosphorylation	0.00118624	3	biological_process
GO:0046856	phosphatidylinositol dephosphorylation	0.00118624	3	biological_process
GO:0052866	phosphatidylinositol phosphate phosphatase activity	0.00118624	3	molecular_function
GO:0016615	malate dehydrogenase activity	0.00118624	3	molecular_function
GO:0006473	protein acetylation	0.00118624	3	biological_process
GO:0006475	internal protein amino acid acetylation	0.00118624	3	biological_process
GO:0018393	internal peptidyl-lysine acetylation	0.00118624	3	biological_process
GO:0018394	peptidyl-lysine acetylation	0.00118624	3	biological_process
GO:0043543	protein acylation	0.00118624	3	biological_process
GO:0015718	monocarboxylic acid transport	0.00197707	5	biological_process
GO:0051181	cofactor transport	0.00197707	5	biological_process
GO:0015740	C4-dicarboxylate transport	0.00158165	4	biological_process
GO:0044743	intracellular protein transmembrane import	0.00158165	4	biological_process
GO:0065002	intracellular protein transmembrane transport	0.00158165	4	biological_process
GO:0004127	cytidylate kinase activity	0.00158165	4	molecular_function
GO:0046332	SMAD binding	0.00158165	4	molecular_function
GO:0004383	guanylate cyclase activity	0.00158165	4	molecular_function
GO:0006182	cGMP biosynthetic process	0.00158165	4	biological_process
GO:0046068	cGMP metabolic process	0.00158165	4	biological_process
GO:0006508	proteolysis	0.0514037	130	biological_process
GO:0030031	cell projection assembly	0.00276789	7	biological_process
GO:0019829	cation-transporting ATPase activity	0.00276789	7	molecular_function
GO:0042625	ATPase activity, coupled to transmembrane movement of ions	0.00276789	7	molecular_function
GO:0032259	methylation	0.00632661	16	biological_process
GO:0016055	Wnt signaling pathway	0.00474496	12	biological_process
GO:0070887	cellular response to chemical stimulus	0.00514037	13	biological_process
GO:0043207	response to external biotic stimulus	0.0110716	28	biological_process
GO:0051707	response to other organism	0.0110716	28	biological_process
GO:0044421	extracellular region part	0.0189798	48	cellular_component
GO:0030234	enzyme regulator activity	0.0253064	64	molecular_function
GO:0032101	regulation of response to external stimulus	0.00237248	6	biological_process
GO:0006096	glycolytic process	0.00237248	6	biological_process
GO:0006757	ATP generation from ADP	0.00237248	6	biological_process
GO:0009135	purine nucleoside diphosphate metabolic process	0.00237248	6	biological_process
GO:0009179	purine ribonucleoside diphosphate metabolic process	0.00237248	6	biological_process
GO:0009185	ribonucleoside diphosphate metabolic process	0.00237248	6	biological_process
GO:0046031	ADP metabolic process	0.00237248	6	biological_process
GO:0019900	kinase binding	0.00355872	9	molecular_function
GO:0072524	pyridine-containing compound metabolic process	0.00355872	9	biological_process
GO:0009317	acetyl-CoA carboxylase complex	0.000790826	2	cellular_component
GO:0005869	dynactin complex	0.000790826	2	cellular_component
GO:0004478	methionine adenosyltransferase activity	0.000790826	2	molecular_function
GO:0005388	calcium-transporting ATPase activity	0.000790826	2	molecular_function
GO:0006556	S-adenosylmethionine biosynthetic process	0.000790826	2	biological_process
GO:0008924	malate dehydrogenase (quinone) activity	0.000790826	2	molecular_function
GO:0046500	S-adenosylmethionine metabolic process	0.000790826	2	biological_process
GO:0008907	integrase activity	0.000790826	2	molecular_function
GO:0065009	regulation of molecular function	0.00948992	24	biological_process
GO:0006270	DNA replication initiation	0.00553578	14	biological_process
GO:0043086	negative regulation of catalytic activity	0.00474496	12	biological_process
GO:0044092	negative regulation of molecular function	0.00474496	12	biological_process
GO:0044057	regulation of system process	0.00276789	7	biological_process
GO:0017016	Ras GTPase binding	0.00276789	7	molecular_function
GO:0031267	small GTPase binding	0.00276789	7	molecular_function
GO:0051020	GTPase binding	0.00276789	7	molecular_function
GO:0061695	transferase complex, transferring phosphorus-containing groups	0.00869909	22	cellular_component
GO:0009063	cellular amino acid catabolic process	0.00197707	5	biological_process
GO:0016423	tRNA (guanine) methyltransferase activity	0.00197707	5	molecular_function
GO:0030414	peptidase inhibitor activity	0.00988533	25	molecular_function
GO:0061134	peptidase regulator activity	0.00988533	25	molecular_function
GO:0006886	intracellular protein transport	0.0324239	82	biological_process
GO:0043161	proteasome-mediated ubiquitin-dependent protein catabolic process	0.00316331	8	biological_process
GO:0044702	single organism reproductive process	0.0090945	23	biological_process
GO:0019033	viral tegument	0.00158165	4	cellular_component
GO:0004435	phosphatidylinositol phospholipase C activity	0.00158165	4	molecular_function
GO:0004629	phospholipase C activity	0.00158165	4	molecular_function
GO:0006897	endocytosis	0.00158165	4	biological_process
GO:0009081	branched-chain amino acid metabolic process	0.00158165	4	biological_process
GO:0009082	branched-chain amino acid biosynthetic process	0.00158165	4	biological_process
GO:0010008	endosome membrane	0.00118624	3	cellular_component
GO:0004843	ubiquitin-specific protease activity	0.00118624	3	molecular_function
GO:0019359	nicotinamide nucleotide biosynthetic process	0.00118624	3	biological_process
GO:0005402	cation:sugar symporter activity	0.00118624	3	molecular_function
GO:0008272	sulfate transport	0.00118624	3	biological_process
GO:0015116	sulfate transmembrane transporter activity	0.00118624	3	molecular_function
GO:1901682	sulfur compound transmembrane transporter activity	0.00118624	3	molecular_function
GO:0042611	MHC protein complex	0.00237248	6	cellular_component
GO:0042613	MHC class II protein complex	0.00237248	6	cellular_component
GO:0006979	response to oxidative stress	0.00237248	6	biological_process
GO:0006090	pyruvate metabolic process	0.00237248	6	biological_process
GO:0022892	substrate-specific transporter activity	0.0699881	177	molecular_function
GO:0034613	cellular protein localization	0.0355872	90	biological_process
GO:0070727	cellular macromolecule localization	0.0355872	90	biological_process
GO:0044248	cellular catabolic process	0.0308422	78	biological_process
GO:0043624	cellular protein complex disassembly	0.00276789	7	biological_process
GO:0017038	protein import	0.00988533	25	biological_process
GO:0051607	defense response to virus	0.00316331	8	biological_process
GO:0044815	DNA packaging complex	0.00316331	8	cellular_component
GO:0009132	nucleoside diphosphate metabolic process	0.00316331	8	biological_process
GO:0044272	sulfur compound biosynthetic process	0.00316331	8	biological_process
GO:0098772	molecular function regulator	0.0395413	100	molecular_function
GO:0030001	metal ion transport	0.0276789	70	biological_process
GO:0006879	cellular iron ion homeostasis	0.00355872	9	biological_process
GO:0055072	iron ion homeostasis	0.00355872	9	biological_process
GO:0008199	ferric iron binding	0.00355872	9	molecular_function
GO:0030162	regulation of proteolysis	0.00434955	11	biological_process
GO:0019199	transmembrane receptor protein kinase activity	0.00395413	10	molecular_function
GO:0007034	vacuolar transport	0.00197707	5	biological_process
GO:0009401	phosphoenolpyruvate-dependent sugar phosphotransferase system	0.00197707	5	biological_process
GO:0005242	inward rectifier potassium channel activity	0.00197707	5	molecular_function
GO:0052652	cyclic purine nucleotide metabolic process	0.00197707	5	biological_process
GO:0006468	protein phosphorylation	0.0332147	84	biological_process
GO:0032502	developmental process	0.0312376	79	biological_process
GO:0006606	protein import into nucleus	0.00830368	21	biological_process
GO:0034504	protein localization to nucleus	0.00830368	21	biological_process
GO:0044744	protein targeting to nucleus	0.00830368	21	biological_process
GO:0051170	nuclear import	0.00830368	21	biological_process
GO:1902593	single-organism nuclear import	0.00830368	21	biological_process
GO:0051382	kinetochore assembly	0.00237248	6	biological_process
GO:0051383	kinetochore organization	0.00237248	6	biological_process
GO:0072594	establishment of protein localization to organelle	0.0126532	32	biological_process
GO:0005088	Ras guanyl-nucleotide exchange factor activity	0.00514037	13	molecular_function
GO:0005089	Rho guanyl-nucleotide exchange factor activity	0.00514037	13	molecular_function
GO:0015276	ligand-gated ion channel activity	0.0090945	23	molecular_function
GO:0022834	ligand-gated channel activity	0.0090945	23	molecular_function
GO:0098589	membrane region	0.00158165	4	cellular_component
GO:0043281	regulation of cysteine-type endopeptidase activity involved in apoptotic process	0.00158165	4	biological_process
GO:2000116	regulation of cysteine-type endopeptidase activity	0.00158165	4	biological_process
GO:0022884	macromolecule transmembrane transporter activity	0.00158165	4	molecular_function
GO:1901606	alpha-amino acid catabolic process	0.00158165	4	biological_process
GO:0031347	regulation of defense response	0.00158165	4	biological_process
GO:0006304	DNA modification	0.00276789	7	biological_process
GO:0019079	viral genome replication	0.00434955	11	biological_process
GO:0051130	positive regulation of cellular component organization	0.00316331	8	biological_process
GO:0010498	proteasomal protein catabolic process	0.00316331	8	biological_process
GO:0046916	cellular transition metal ion homeostasis	0.00355872	9	biological_process
GO:0005102	receptor binding	0.0403321	102	molecular_function
GO:0004175	endopeptidase activity	0.041123	104	molecular_function
GO:0003993	acid phosphatase activity	0.00711744	18	molecular_function
GO:0019028	viral capsid	0.022934	58	cellular_component
GO:0005215	transporter activity	0.0862001	218	molecular_function
GO:0005199	structural constituent of cell wall	0.000790826	2	molecular_function
GO:0005451	monovalent cation:proton antiporter activity	0.000790826	2	molecular_function
GO:0015491	cation:cation antiporter activity	0.000790826	2	molecular_function
GO:0005811	lipid particle	0.000790826	2	cellular_component
GO:0012511	monolayer-surrounded lipid storage body	0.000790826	2	cellular_component
GO:0004514	nicotinate-nucleotide diphosphorylase (carboxylating) activity	0.000790826	2	molecular_function
GO:0008661	1-deoxy-D-xylulose-5-phosphate synthase activity	0.000790826	2	molecular_function
GO:0016744	transferase activity, transferring aldehyde or ketonic groups	0.000790826	2	molecular_function
GO:0000725	recombinational repair	0.000790826	2	biological_process
GO:0009403	toxin biosynthetic process	0.000790826	2	biological_process
GO:0008073	ornithine decarboxylase inhibitor activity	0.000790826	2	molecular_function
GO:0042979	ornithine decarboxylase regulator activity	0.000790826	2	molecular_function
GO:0033202	DNA helicase complex	0.000790826	2	cellular_component
GO:0000052	citrulline metabolic process	0.000790826	2	biological_process
GO:0004392	heme oxygenase (decyclizing) activity	0.000790826	2	molecular_function
GO:0006788	heme oxidation	0.000790826	2	biological_process
GO:0007417	central nervous system development	0.000790826	2	biological_process
GO:0007420	brain development	0.000790826	2	biological_process
GO:0009887	organ morphogenesis	0.000790826	2	biological_process
GO:0015774	polysaccharide transport	0.000790826	2	biological_process
GO:0017069	snRNA binding	0.000790826	2	molecular_function
GO:0018101	protein citrullination	0.000790826	2	biological_process
GO:0019240	citrulline biosynthetic process	0.000790826	2	biological_process
GO:0030896	checkpoint clamp complex	0.000790826	2	cellular_component
GO:0033037	polysaccharide localization	0.000790826	2	biological_process
GO:0042475	odontogenesis of dentin-containing tooth	0.000790826	2	biological_process
GO:0042476	odontogenesis	0.000790826	2	biological_process
GO:0060322	head development	0.000790826	2	biological_process
GO:0008191	metalloendopeptidase inhibitor activity	0.00118624	3	molecular_function
GO:0010576	metalloenzyme regulator activity	0.00118624	3	molecular_function
GO:0048551	metalloenzyme inhibitor activity	0.00118624	3	molecular_function
GO:0009218	pyrimidine ribonucleotide metabolic process	0.00118624	3	biological_process
GO:0009220	pyrimidine ribonucleotide biosynthetic process	0.00118624	3	biological_process
GO:0016892	endoribonuclease activity, producing 3'-phosphomonoesters	0.00118624	3	molecular_function
GO:0006284	base-excision repair	0.00118624	3	biological_process
GO:2001070	starch binding	0.00118624	3	molecular_function
GO:0005126	cytokine receptor binding	0.00869909	22	molecular_function
GO:0033365	protein localization to organelle	0.0142349	36	biological_process
GO:0009067	aspartate family amino acid biosynthetic process	0.00197707	5	biological_process
GO:0018205	peptidyl-lysine modification	0.00197707	5	biological_process
GO:0016053	organic acid biosynthetic process	0.0102807	26	biological_process
GO:0046394	carboxylic acid biosynthetic process	0.0102807	26	biological_process
GO:0009451	RNA modification	0.0110716	28	biological_process
GO:0044767	single-organism developmental process	0.029656	75	biological_process
GO:0016701	oxidoreductase activity, acting on single donors with incorporation of molecular oxygen	0.00434955	11	molecular_function
GO:0046873	metal ion transmembrane transporter activity	0.0276789	70	molecular_function
GO:0006721	terpenoid metabolic process	0.00237248	6	biological_process
GO:0016114	terpenoid biosynthetic process	0.00237248	6	biological_process
GO:0045087	innate immune response	0.00237248	6	biological_process
GO:0031334	positive regulation of protein complex assembly	0.00237248	6	biological_process
GO:0032273	positive regulation of protein polymerization	0.00237248	6	biological_process
GO:0044089	positive regulation of cellular component biogenesis	0.00237248	6	biological_process
GO:0051495	positive regulation of cytoskeleton organization	0.00237248	6	biological_process
GO:0055076	transition metal ion homeostasis	0.00355872	9	biological_process
GO:0005085	guanyl-nucleotide exchange factor activity	0.00790826	20	molecular_function
GO:0033993	response to lipid	0.00355872	9	biological_process
GO:0043401	steroid hormone mediated signaling pathway	0.00355872	9	biological_process
GO:0048545	response to steroid hormone	0.00355872	9	biological_process
GO:0071383	cellular response to steroid hormone stimulus	0.00355872	9	biological_process
GO:0071396	cellular response to lipid	0.00355872	9	biological_process
GO:0071407	cellular response to organic cyclic compound	0.00355872	9	biological_process
GO:0000786	nucleosome	0.00276789	7	cellular_component
GO:0015144	carbohydrate transmembrane transporter activity	0.00276789	7	molecular_function
GO:1901476	carbohydrate transporter activity	0.00276789	7	molecular_function
GO:0009975	cyclase activity	0.00276789	7	molecular_function
GO:0018193	peptidyl-amino acid modification	0.00553578	14	biological_process
GO:0046907	intracellular transport	0.0407276	103	biological_process
GO:0048609	multicellular organismal reproductive process	0.00751285	19	biological_process
GO:0022891	substrate-specific transmembrane transporter activity	0.0648478	164	molecular_function
GO:0006605	protein targeting	0.0142349	36	biological_process
GO:0008544	epidermis development	0.00158165	4	biological_process
GO:0008374	O-acyltransferase activity	0.00158165	4	molecular_function
GO:0030838	positive regulation of actin filament polymerization	0.00158165	4	biological_process
GO:0034314	Arp2/3 complex-mediated actin nucleation	0.00158165	4	biological_process
GO:0045010	actin nucleation	0.00158165	4	biological_process
GO:0016799	hydrolase activity, hydrolyzing N-glycosyl compounds	0.00158165	4	molecular_function
GO:0016790	thiolester hydrolase activity	0.000395413	1	molecular_function
GO:0009294	DNA mediated transformation	0.000395413	1	biological_process
GO:0030420	establishment of competence for transformation	0.000395413	1	biological_process
GO:0019784	NEDD8-specific protease activity	0.000395413	1	molecular_function
GO:0039693	viral DNA genome replication	0.000395413	1	biological_process
GO:0044034	multi-organism biosynthetic process	0.000395413	1	biological_process
GO:0008811	chloramphenicol O-acetyltransferase activity	0.000395413	1	molecular_function
GO:0004615	phosphomannomutase activity	0.000395413	1	molecular_function
GO:0009226	nucleotide-sugar biosynthetic process	0.000395413	1	biological_process
GO:0009298	GDP-mannose biosynthetic process	0.000395413	1	biological_process
GO:0019673	GDP-mannose metabolic process	0.000395413	1	biological_process
GO:0006805	xenobiotic metabolic process	0.000395413	1	biological_process
GO:0009410	response to xenobiotic stimulus	0.000395413	1	biological_process
GO:0010124	phenylacetate catabolic process	0.000395413	1	biological_process
GO:0042178	xenobiotic catabolic process	0.000395413	1	biological_process
GO:0071466	cellular response to xenobiotic stimulus	0.000395413	1	biological_process
GO:0016037	light absorption	0.000395413	1	biological_process
GO:0031404	chloride ion binding	0.000395413	1	molecular_function
GO:0050080	malonyl-CoA decarboxylase activity	0.000395413	1	molecular_function
GO:0015225	biotin transporter activity	0.000395413	1	molecular_function
GO:0015878	biotin transport	0.000395413	1	biological_process
GO:0051183	vitamin transporter activity	0.000395413	1	molecular_function
GO:0030990	intraciliary transport particle	0.000395413	1	cellular_component
GO:0030991	intraciliary transport particle A	0.000395413	1	cellular_component
GO:0045926	negative regulation of growth	0.000395413	1	biological_process
GO:0003919	FMN adenylyltransferase activity	0.000395413	1	molecular_function
GO:0004555	alpha,alpha-trehalase activity	0.000395413	1	molecular_function
GO:0015927	trehalase activity	0.000395413	1	molecular_function
GO:0004476	mannose-6-phosphate isomerase activity	0.000395413	1	molecular_function
GO:0003689	DNA clamp loader activity	0.000395413	1	molecular_function
GO:0004619	phosphoglycerate mutase activity	0.000395413	1	molecular_function
GO:0005657	replication fork	0.000395413	1	cellular_component
GO:0005663	DNA replication factor C complex	0.000395413	1	cellular_component
GO:0008115	sarcosine oxidase activity	0.000395413	1	molecular_function
GO:0008705	methionine synthase activity	0.000395413	1	molecular_function
GO:0008772	[isocitrate dehydrogenase (NADP+)] kinase activity	0.000395413	1	molecular_function
GO:0008849	enterochelin esterase activity	0.000395413	1	molecular_function
GO:0010393	galacturonan metabolic process	0.000395413	1	biological_process
GO:0015288	porin activity	0.000395413	1	molecular_function
GO:0016647	oxidoreductase activity, acting on the CH-NH group of donors, oxygen as acceptor	0.000395413	1	molecular_function
GO:0019015	viral genome	0.000395413	1	cellular_component
GO:0022829	wide pore channel activity	0.000395413	1	molecular_function
GO:0030254	protein secretion by the type III secretion system	0.000395413	1	biological_process
GO:0030257	type III protein secretion system complex	0.000395413	1	cellular_component
GO:0030259	lipid glycosylation	0.000395413	1	biological_process
GO:0030284	estrogen receptor activity	0.000395413	1	molecular_function
GO:0031360	intrinsic component of thylakoid membrane	0.000395413	1	cellular_component
GO:0031361	integral component of thylakoid membrane	0.000395413	1	cellular_component
GO:0032957	inositol trisphosphate metabolic process	0.000395413	1	biological_process
GO:0033170	protein-DNA loading ATPase activity	0.000395413	1	molecular_function
GO:0042084	5-methyltetrahydrofolate-dependent methyltransferase activity	0.000395413	1	molecular_function
GO:0043647	inositol phosphate metabolic process	0.000395413	1	biological_process
GO:0045488	pectin metabolic process	0.000395413	1	biological_process
GO:0045490	pectin catabolic process	0.000395413	1	biological_process
GO:0046653	tetrahydrofolate metabolic process	0.000395413	1	biological_process
GO:0047325	inositol tetrakisphosphate 1-kinase activity	0.000395413	1	molecular_function
GO:0050290	sphingomyelin phosphodiesterase D activity	0.000395413	1	molecular_function
GO:0051765	inositol tetrakisphosphate kinase activity	0.000395413	1	molecular_function
GO:0052725	inositol-1,3,4-trisphosphate 6-kinase activity	0.000395413	1	molecular_function
GO:0052726	inositol-1,3,4-trisphosphate 5-kinase activity	0.000395413	1	molecular_function
GO:0003885	D-arabinono-1,4-lactone oxidase activity	0.000395413	1	molecular_function
GO:0004107	chorismate synthase activity	0.000395413	1	molecular_function
GO:0008901	ferredoxin hydrogenase activity	0.000395413	1	molecular_function
GO:0016699	oxidoreductase activity, acting on hydrogen as donor, iron-sulfur protein as acceptor	0.000395413	1	molecular_function
GO:0016812	hydrolase activity, acting on carbon-nitrogen (but not peptide) bonds, in cyclic amides	0.000395413	1	molecular_function
GO:0016899	oxidoreductase activity, acting on the CH-OH group of donors, oxygen as acceptor	0.000395413	1	molecular_function
GO:0018196	peptidyl-asparagine modification	0.000395413	1	biological_process
GO:0018279	protein N-linked glycosylation via asparagine	0.000395413	1	biological_process
GO:0019008	molybdopterin synthase complex	0.000395413	1	cellular_component
GO:0019042	viral latency	0.000395413	1	biological_process
GO:0045300	acyl-[acyl-carrier-protein] desaturase activity	0.000395413	1	molecular_function
GO:0000229	cytoplasmic chromosome	0.000395413	1	cellular_component
GO:0000262	mitochondrial chromosome	0.000395413	1	cellular_component
GO:0015145	monosaccharide transmembrane transporter activity	0.000395413	1	molecular_function
GO:0015149	hexose transmembrane transporter activity	0.000395413	1	molecular_function
GO:0015153	rhamnose transmembrane transporter activity	0.000395413	1	molecular_function
GO:0042645	mitochondrial nucleoid	0.000395413	1	cellular_component
GO:0009605	response to external stimulus	0.0170028	43	biological_process
GO:0015075	ion transmembrane transporter activity	0.0620799	157	molecular_function
GO:0043436	oxoacid metabolic process	0.0260973	66	biological_process
GO:0031324	negative regulation of cellular metabolic process	0.00672202	17	biological_process
GO:0016773	phosphotransferase activity, alcohol group as acceptor	0.047845	121	molecular_function
GO:0070838	divalent metal ion transport	0.00751285	19	biological_process
GO:0006950	response to stress	0.061289	155	biological_process
GO:0003013	circulatory system process	0.00197707	5	biological_process
GO:0003018	vascular process in circulatory system	0.00197707	5	biological_process
GO:0008015	blood circulation	0.00197707	5	biological_process
GO:0035150	regulation of tube size	0.00197707	5	biological_process
GO:0050880	regulation of blood vessel size	0.00197707	5	biological_process
GO:1903522	regulation of blood circulation	0.00197707	5	biological_process
GO:0072686	mitotic spindle	0.00355872	9	cellular_component
GO:0002252	immune effector process	0.00316331	8	biological_process
GO:0008168	methyltransferase activity	0.0170028	43	molecular_function
GO:0030955	potassium ion binding	0.00237248	6	molecular_function
GO:0031420	alkali metal ion binding	0.00237248	6	molecular_function
GO:0098799	outer mitochondrial membrane protein complex	0.00237248	6	cellular_component
GO:0043066	negative regulation of apoptotic process	0.00237248	6	biological_process
GO:0043069	negative regulation of programmed cell death	0.00237248	6	biological_process
GO:0060548	negative regulation of cell death	0.00237248	6	biological_process
GO:0046434	organophosphate catabolic process	0.00237248	6	biological_process
GO:0006813	potassium ion transport	0.00790826	20	biological_process
GO:0015267	channel activity	0.0253064	64	molecular_function
GO:0022803	passive transmembrane transporter activity	0.0253064	64	molecular_function
GO:0008509	anion transmembrane transporter activity	0.00790826	20	molecular_function
GO:0060429	epithelium development	0.00474496	12	biological_process
GO:0015399	primary active transmembrane transporter activity	0.00751285	19	molecular_function
GO:0015405	P-P-bond-hydrolysis-driven transmembrane transporter activity	0.00751285	19	molecular_function
GO:0007548	sex differentiation	0.00118624	3	biological_process
GO:0044550	secondary metabolite biosynthetic process	0.00118624	3	biological_process
GO:0005768	endosome	0.00118624	3	cellular_component
GO:0044440	endosomal part	0.00118624	3	cellular_component
GO:0030261	chromosome condensation	0.00118624	3	biological_process
GO:0019363	pyridine nucleotide biosynthetic process	0.00118624	3	biological_process
GO:0071555	cell wall organization	0.00118624	3	biological_process
GO:0000096	sulfur amino acid metabolic process	0.00118624	3	biological_process
GO:0000077	DNA damage checkpoint	0.00118624	3	biological_process
GO:0031570	DNA integrity checkpoint	0.00118624	3	biological_process
GO:0042302	structural constituent of cuticle	0.00118624	3	molecular_function
GO:0060589	nucleoside-triphosphatase regulator activity	0.00830368	21	molecular_function
GO:0051287	NAD binding	0.00553578	14	molecular_function
GO:0014070	response to organic cyclic compound	0.00395413	10	biological_process
GO:0005488	binding	0.591934	1497	molecular_function
GO:0000794	condensed nuclear chromosome	0.00514037	13	cellular_component
GO:0006732	coenzyme metabolic process	0.00790826	20	biological_process
GO:0019222	regulation of metabolic process	0.117833	298	biological_process
GO:0006733	oxidoreduction coenzyme metabolic process	0.00355872	9	biological_process
GO:0009967	positive regulation of signal transduction	0.00316331	8	biological_process
GO:0010647	positive regulation of cell communication	0.00316331	8	biological_process
GO:0023056	positive regulation of signaling	0.00316331	8	biological_process
GO:0051246	regulation of protein metabolic process	0.00751285	19	biological_process
GO:0009306	protein secretion	0.00316331	8	biological_process
GO:0042398	cellular modified amino acid biosynthetic process	0.00316331	8	biological_process
GO:0006783	heme biosynthetic process	0.00158165	4	biological_process
GO:0010883	regulation of lipid storage	0.00158165	4	biological_process
GO:0010884	positive regulation of lipid storage	0.00158165	4	biological_process
GO:0065008	regulation of biological quality	0.0324239	82	biological_process
GO:0030976	thiamine pyrophosphate binding	0.00158165	4	molecular_function
GO:0015886	heme transport	0.00158165	4	biological_process
GO:1901678	iron coordination entity transport	0.00158165	4	biological_process
GO:0035556	intracellular signal transduction	0.0434955	110	biological_process
GO:0033743	peptide-methionine (R)-S-oxide reductase activity	0.000790826	2	molecular_function
GO:0030193	regulation of blood coagulation	0.000790826	2	biological_process
GO:0050818	regulation of coagulation	0.000790826	2	biological_process
GO:0061041	regulation of wound healing	0.000790826	2	biological_process
GO:1900046	regulation of hemostasis	0.000790826	2	biological_process
GO:1903034	regulation of response to wounding	0.000790826	2	biological_process
GO:0042537	benzene-containing compound metabolic process	0.000790826	2	biological_process
GO:0009435	NAD biosynthetic process	0.000790826	2	biological_process
GO:0019674	NAD metabolic process	0.000790826	2	biological_process
GO:0005984	disaccharide metabolic process	0.000790826	2	biological_process
GO:0008653	lipopolysaccharide metabolic process	0.000790826	2	biological_process
GO:0009103	lipopolysaccharide biosynthetic process	0.000790826	2	biological_process
GO:0033227	dsRNA transport	0.000790826	2	biological_process
GO:0051032	nucleic acid transmembrane transporter activity	0.000790826	2	molecular_function
GO:0051033	RNA transmembrane transporter activity	0.000790826	2	molecular_function
GO:0006633	fatty acid biosynthetic process	0.00276789	7	biological_process
GO:0019887	protein kinase regulator activity	0.00276789	7	molecular_function
GO:0042558	pteridine-containing compound metabolic process	0.00197707	5	biological_process
GO:0043648	dicarboxylic acid metabolic process	0.00197707	5	biological_process
GO:0070851	growth factor receptor binding	0.00197707	5	molecular_function
GO:0008134	transcription factor binding	0.0106762	27	molecular_function
GO:0090066	regulation of anatomical structure size	0.00395413	10	biological_process
GO:0019898	extrinsic component of membrane	0.0059312	15	cellular_component
GO:0005216	ion channel activity	0.024911	63	molecular_function
GO:0022838	substrate-specific channel activity	0.024911	63	molecular_function
GO:0019752	carboxylic acid metabolic process	0.024911	63	biological_process
GO:0004857	enzyme inhibitor activity	0.0138395	35	molecular_function
GO:0006082	organic acid metabolic process	0.0260973	66	biological_process
GO:0005515	protein binding	0.303282	767	molecular_function
GO:0005543	phospholipid binding	0.00711744	18	molecular_function
GO:0034508	centromere complex assembly	0.00316331	8	biological_process
GO:0016741	transferase activity, transferring one-carbon groups	0.0173982	44	molecular_function
GO:0071702	organic substance transport	0.0557533	141	biological_process
GO:0051213	dioxygenase activity	0.00514037	13	molecular_function
GO:0001510	RNA methylation	0.00276789	7	biological_process
GO:0016482	cytoplasmic transport	0.0170028	43	biological_process
GO:0044711	single-organism biosynthetic process	0.041123	104	biological_process
GO:0019354	siroheme biosynthetic process	0.00118624	3	biological_process
GO:0043115	precorrin-2 dehydrogenase activity	0.00118624	3	molecular_function
GO:0046156	siroheme metabolic process	0.00118624	3	biological_process
GO:1901264	carbohydrate derivative transport	0.00118624	3	biological_process
GO:0005885	Arp2/3 protein complex	0.00118624	3	cellular_component
GO:0015749	monosaccharide transport	0.00118624	3	biological_process
GO:0006278	RNA-dependent DNA replication	0.00118624	3	biological_process
GO:0015925	galactosidase activity	0.00118624	3	molecular_function
GO:0008236	serine-type peptidase activity	0.0185844	47	molecular_function
GO:0017171	serine hydrolase activity	0.0185844	47	molecular_function
GO:0005506	iron ion binding	0.0122578	31	molecular_function
GO:0030029	actin filament-based process	0.00474496	12	biological_process
GO:0030036	actin cytoskeleton organization	0.00474496	12	biological_process
GO:0010876	lipid localization	0.00711744	18	biological_process
GO:0016788	hydrolase activity, acting on ester bonds	0.0498221	126	molecular_function
GO:0009982	pseudouridine synthase activity	0.00197707	5	molecular_function
GO:0033013	tetrapyrrole metabolic process	0.00632661	16	biological_process
GO:0006261	DNA-dependent DNA replication	0.00632661	16	biological_process
GO:0009066	aspartate family amino acid metabolic process	0.00197707	5	biological_process
GO:0009061	anaerobic respiration	0.00197707	5	biological_process
GO:0015948	methanogenesis	0.00197707	5	biological_process
GO:0015975	energy derivation by oxidation of reduced inorganic compounds	0.00197707	5	biological_process
GO:0043447	alkane biosynthetic process	0.00197707	5	biological_process
GO:0009072	aromatic amino acid family metabolic process	0.00197707	5	biological_process
GO:0003854	3-beta-hydroxy-delta5-steroid dehydrogenase activity	0.00158165	4	molecular_function
GO:0016229	steroid dehydrogenase activity	0.00158165	4	molecular_function
GO:0033764	steroid dehydrogenase activity, acting on the CH-OH group of donors, NAD or NADP as acceptor	0.00158165	4	molecular_function
GO:0060255	regulation of macromolecule metabolic process	0.11032	279	biological_process
GO:0006793	phosphorus metabolic process	0.066034	167	biological_process
GO:0010605	negative regulation of macromolecule metabolic process	0.00672202	17	biological_process
GO:0007275	multicellular organismal development	0.0177936	45	biological_process
GO:0043565	sequence-specific DNA binding	0.0272835	69	molecular_function
GO:0016835	carbon-oxygen lyase activity	0.0059312	15	molecular_function
GO:0006913	nucleocytoplasmic transport	0.00988533	25	biological_process
GO:0008289	lipid binding	0.0150257	38	molecular_function
GO:0016765	transferase activity, transferring alkyl or aryl (other than methyl) groups	0.00316331	8	molecular_function
GO:0033036	macromolecule localization	0.0502175	127	biological_process
GO:0070925	organelle assembly	0.00632661	16	biological_process
GO:0006720	isoprenoid metabolic process	0.00276789	7	biological_process
GO:0008299	isoprenoid biosynthetic process	0.00276789	7	biological_process
GO:0051641	cellular localization	0.047845	121	biological_process
GO:0005669	transcription factor TFIID complex	0.00237248	6	cellular_component
GO:0008175	tRNA methyltransferase activity	0.00237248	6	molecular_function
GO:0051056	regulation of small GTPase mediated signal transduction	0.0059312	15	biological_process
GO:0035091	phosphatidylinositol binding	0.00434955	11	molecular_function
GO:0015074	DNA integration	0.00434955	11	biological_process
GO:0008217	regulation of blood pressure	0.000790826	2	biological_process
GO:0042311	vasodilation	0.000790826	2	biological_process
GO:0042312	regulation of vasodilation	0.000790826	2	biological_process
GO:0016538	cyclin-dependent protein serine/threonine kinase regulator activity	0.000790826	2	molecular_function
GO:0006493	protein O-linked glycosylation	0.000790826	2	biological_process
GO:0009496	plastoquinol--plastocyanin reductase activity	0.000790826	2	molecular_function
GO:0052880	oxidoreductase activity, acting on diphenols and related substances as donors, with copper protein as acceptor	0.000790826	2	molecular_function
GO:0000213	tRNA-intron endonuclease activity	0.000790826	2	molecular_function
GO:0019902	phosphatase binding	0.000790826	2	molecular_function
GO:0000245	spliceosomal complex assembly	0.000790826	2	biological_process
GO:0004668	protein-arginine deiminase activity	0.000790826	2	molecular_function
GO:0005351	sugar:proton symporter activity	0.000790826	2	molecular_function
GO:0006892	post-Golgi vesicle-mediated transport	0.000790826	2	biological_process
GO:0015295	solute:proton symporter activity	0.000790826	2	molecular_function
GO:0018195	peptidyl-arginine modification	0.000790826	2	biological_process
GO:0030248	cellulose binding	0.000790826	2	molecular_function
GO:0035257	nuclear hormone receptor binding	0.000790826	2	molecular_function
GO:0050829	defense response to Gram-negative bacterium	0.000790826	2	biological_process
GO:0051427	hormone receptor binding	0.000790826	2	molecular_function
GO:0004866	endopeptidase inhibitor activity	0.00711744	18	molecular_function
GO:0061135	endopeptidase regulator activity	0.00711744	18	molecular_function
GO:0032268	regulation of cellular protein metabolic process	0.00711744	18	biological_process
GO:0005742	mitochondrial outer membrane translocase complex	0.00197707	5	cellular_component
GO:0015947	methane metabolic process	0.00197707	5	biological_process
GO:0043446	cellular alkane metabolic process	0.00197707	5	biological_process
GO:0051239	regulation of multicellular organismal process	0.00632661	16	biological_process
GO:0048869	cellular developmental process	0.0138395	35	biological_process
GO:0051235	maintenance of location	0.00316331	8	biological_process
GO:0004520	endodeoxyribonuclease activity	0.00316331	8	molecular_function
GO:0051649	establishment of localization in cell	0.0446817	113	biological_process
GO:0000922	spindle pole	0.00158165	4	cellular_component
GO:0008242	omega peptidase activity	0.00158165	4	molecular_function
GO:0006006	glucose metabolic process	0.00158165	4	biological_process
GO:0000394	RNA splicing, via endonucleolytic cleavage and ligation	0.00118624	3	biological_process
GO:0006388	tRNA splicing, via endonucleolytic cleavage and ligation	0.00118624	3	biological_process
GO:0007631	feeding behavior	0.00118624	3	biological_process
GO:0016894	endonuclease activity, active with either ribo- or deoxyribonucleic acids and producing 3'-phosphomonoesters	0.00118624	3	molecular_function
GO:0072525	pyridine-containing compound biosynthetic process	0.00118624	3	biological_process
GO:0016593	Cdc73/Paf1 complex	0.00118624	3	cellular_component
GO:0000956	nuclear-transcribed mRNA catabolic process	0.00118624	3	biological_process
GO:0007131	reciprocal meiotic recombination	0.00118624	3	biological_process
GO:0035825	reciprocal DNA recombination	0.00118624	3	biological_process
GO:0072511	divalent inorganic cation transport	0.00790826	20	biological_process
GO:0072330	monocarboxylic acid biosynthetic process	0.00276789	7	biological_process
GO:0043241	protein complex disassembly	0.00276789	7	biological_process
GO:0032993	protein-DNA complex	0.00276789	7	cellular_component
GO:0016301	kinase activity	0.0553578	140	molecular_function
GO:0006351	transcription, DNA-templated	0.11981	303	biological_process
GO:0097659	nucleic acid-templated transcription	0.11981	303	biological_process
GO:0001664	G-protein coupled receptor binding	0.00355872	9	molecular_function
GO:0007266	Rho protein signal transduction	0.00434955	11	biological_process
GO:0035023	regulation of Rho protein signal transduction	0.00434955	11	biological_process
GO:0030855	epithelial cell differentiation	0.00355872	9	biological_process
GO:0016491	oxidoreductase activity	0.0699881	177	molecular_function
GO:0010851	cyclase regulator activity	0.000395413	1	molecular_function
GO:0010853	cyclase activator activity	0.000395413	1	molecular_function
GO:0030249	guanylate cyclase regulator activity	0.000395413	1	molecular_function
GO:0030250	guanylate cyclase activator activity	0.000395413	1	molecular_function
GO:0016756	glutathione gamma-glutamylcysteinyltransferase activity	0.000395413	1	molecular_function
GO:0046937	phytochelatin metabolic process	0.000395413	1	biological_process
GO:0046938	phytochelatin biosynthetic process	0.000395413	1	biological_process
GO:0008092	cytoskeletal protein binding	0.0260973	66	molecular_function
GO:0004089	carbonate dehydratase activity	0.000395413	1	molecular_function
GO:0006729	tetrahydrobiopterin biosynthetic process	0.000395413	1	biological_process
GO:0008124	4-alpha-hydroxytetrahydrobiopterin dehydratase activity	0.000395413	1	molecular_function
GO:0046146	tetrahydrobiopterin metabolic process	0.000395413	1	biological_process
GO:0009292	genetic transfer	0.000395413	1	biological_process
GO:0015109	chromate transmembrane transporter activity	0.000395413	1	molecular_function
GO:0015703	chromate transport	0.000395413	1	biological_process
GO:0005092	GDP-dissociation inhibitor activity	0.000395413	1	molecular_function
GO:0005094	Rho GDP-dissociation inhibitor activity	0.000395413	1	molecular_function
GO:0043484	regulation of RNA splicing	0.000395413	1	biological_process
GO:0048024	regulation of mRNA splicing, via spliceosome	0.000395413	1	biological_process
GO:0050684	regulation of mRNA processing	0.000395413	1	biological_process
GO:1903311	regulation of mRNA metabolic process	0.000395413	1	biological_process
GO:0009678	hydrogen-translocating pyrophosphatase activity	0.000395413	1	molecular_function
GO:0003725	double-stranded RNA binding	0.000395413	1	molecular_function
GO:0005991	trehalose metabolic process	0.000395413	1	biological_process
GO:0000790	nuclear chromatin	0.000395413	1	cellular_component
GO:0031011	Ino80 complex	0.000395413	1	cellular_component
GO:0097346	INO80-type complex	0.000395413	1	cellular_component
GO:0015649	2-keto-3-deoxygluconate:proton symporter activity	0.000395413	1	molecular_function
GO:0046411	2-keto-3-deoxygluconate transport	0.000395413	1	biological_process
GO:0006230	TMP biosynthetic process	0.000395413	1	biological_process
GO:0009173	pyrimidine ribonucleoside monophosphate metabolic process	0.000395413	1	biological_process
GO:0009174	pyrimidine ribonucleoside monophosphate biosynthetic process	0.000395413	1	biological_process
GO:0046044	TMP metabolic process	0.000395413	1	biological_process
GO:0004661	protein geranylgeranyltransferase activity	0.000395413	1	molecular_function
GO:0004663	Rab geranylgeranyltransferase activity	0.000395413	1	molecular_function
GO:0000323	lytic vacuole	0.000395413	1	cellular_component
GO:0000444	MIS12/MIND type complex	0.000395413	1	cellular_component
GO:0003830	beta-1,4-mannosylglycoprotein 4-beta-N-acetylglucosaminyltransferase activity	0.000395413	1	molecular_function
GO:0003953	NAD+ nucleosidase activity	0.000395413	1	molecular_function
GO:0004348	glucosylceramidase activity	0.000395413	1	molecular_function
GO:0004408	holocytochrome-c synthase activity	0.000395413	1	molecular_function
GO:0004411	homogentisate 1,2-dioxygenase activity	0.000395413	1	molecular_function
GO:0004421	hydroxymethylglutaryl-CoA synthase activity	0.000395413	1	molecular_function
GO:0004557	alpha-galactosidase activity	0.000395413	1	molecular_function
GO:0004819	glutamine-tRNA ligase activity	0.000395413	1	molecular_function
GO:0005751	mitochondrial respiratory chain complex IV	0.000395413	1	cellular_component
GO:0005764	lysosome	0.000395413	1	cellular_component
GO:0005780	extrinsic component of intraperoxisomal membrane	0.000395413	1	cellular_component
GO:0006425	glutaminyl-tRNA aminoacylation	0.000395413	1	biological_process
GO:0006559	L-phenylalanine catabolic process	0.000395413	1	biological_process
GO:0008746	NAD(P)+ transhydrogenase activity	0.000395413	1	molecular_function
GO:0008750	NAD(P)+ transhydrogenase (AB-specific) activity	0.000395413	1	molecular_function
GO:0009086	methionine biosynthetic process	0.000395413	1	biological_process
GO:0009733	response to auxin	0.000395413	1	biological_process
GO:0009913	epidermal cell differentiation	0.000395413	1	biological_process
GO:0015105	arsenite transmembrane transporter activity	0.000395413	1	molecular_function
GO:0015179	L-amino acid transmembrane transporter activity	0.000395413	1	molecular_function
GO:0015700	arsenite transport	0.000395413	1	biological_process
GO:0016652	oxidoreductase activity, acting on NAD(P)H, NAD(P) as acceptor	0.000395413	1	molecular_function
GO:0016717	oxidoreductase activity, acting on paired donors, with oxidation of a pair of donors resulting in the reduction of molecular oxygen to two molecules of water	0.000395413	1	molecular_function
GO:0017006	protein-tetrapyrrole linkage	0.000395413	1	biological_process
GO:0017070	U6 snRNA binding	0.000395413	1	molecular_function
GO:0021537	telencephalon development	0.000395413	1	biological_process
GO:0021543	pallium development	0.000395413	1	biological_process
GO:0021987	cerebral cortex development	0.000395413	1	biological_process
GO:0030216	keratinocyte differentiation	0.000395413	1	biological_process
GO:0030623	U5 snRNA binding	0.000395413	1	molecular_function
GO:0030900	forebrain development	0.000395413	1	biological_process
GO:0031312	extrinsic component of organelle membrane	0.000395413	1	cellular_component
GO:0042618	poly-hydroxybutyrate metabolic process	0.000395413	1	biological_process
GO:0042619	poly-hydroxybutyrate biosynthetic process	0.000395413	1	biological_process
GO:0042974	retinoic acid receptor binding	0.000395413	1	molecular_function
GO:0043588	skin development	0.000395413	1	biological_process
GO:0045033	peroxisome inheritance	0.000395413	1	biological_process
GO:0045277	respiratory chain complex IV	0.000395413	1	cellular_component
GO:0097196	Shu complex	0.000395413	1	cellular_component
GO:1901440	poly(hydroxyalkanoate) metabolic process	0.000395413	1	biological_process
GO:1901441	poly(hydroxyalkanoate) biosynthetic process	0.000395413	1	biological_process
GO:1902222	erythrose 4-phosphate/phosphoenolpyruvate family amino acid catabolic process	0.000395413	1	biological_process
GO:1990391	DNA repair complex	0.000395413	1	cellular_component
GO:0006898	receptor-mediated endocytosis	0.000395413	1	biological_process
GO:0004677	DNA-dependent protein kinase activity	0.000395413	1	molecular_function
GO:0010638	positive regulation of organelle organization	0.00237248	6	biological_process
GO:0042626	ATPase activity, coupled to transmembrane movement of substances	0.00672202	17	molecular_function
GO:0043492	ATPase activity, coupled to movement of substances	0.00672202	17	molecular_function
GO:0000988	transcription factor activity, protein binding	0.0122578	31	molecular_function
GO:0080090	regulation of primary metabolic process	0.109134	276	biological_process
GO:0006400	tRNA modification	0.00711744	18	biological_process
GO:0008652	cellular amino acid biosynthetic process	0.00711744	18	biological_process
GO:0006796	phosphate-containing compound metabolic process	0.0648478	164	biological_process
GO:0008121	ubiquinol-cytochrome-c reductase activity	0.00197707	5	molecular_function
GO:0016681	oxidoreductase activity, acting on diphenols and related substances as donors, cytochrome as acceptor	0.00197707	5	molecular_function
GO:0030076	light-harvesting complex	0.00197707	5	cellular_component
GO:0006402	mRNA catabolic process	0.00197707	5	biological_process
GO:0006914	autophagy	0.0138395	35	biological_process
GO:1902580	single-organism cellular localization	0.0138395	35	biological_process
GO:0032504	multicellular organism reproduction	0.00751285	19	biological_process
GO:0006310	DNA recombination	0.0106762	27	biological_process
GO:0016310	phosphorylation	0.0371688	94	biological_process
GO:0016614	oxidoreductase activity, acting on CH-OH group of donors	0.00790826	20	molecular_function
GO:0022857	transmembrane transporter activity	0.0735469	186	molecular_function
GO:0008276	protein methyltransferase activity	0.00355872	9	molecular_function
GO:0009378	four-way junction helicase activity	0.00355872	9	molecular_function
GO:0032984	macromolecular complex disassembly	0.00276789	7	biological_process
GO:0010468	regulation of gene expression	0.103994	263	biological_process
GO:0004601	peroxidase activity	0.00158165	4	molecular_function
GO:0030077	plasma membrane light-harvesting complex	0.00158165	4	cellular_component
GO:0042716	plasma membrane-derived chromatophore	0.00158165	4	cellular_component
GO:0044413	avoidance of host defenses	0.00158165	4	biological_process
GO:0044415	evasion or tolerance of host defenses	0.00158165	4	biological_process
GO:0051832	avoidance of defenses of other organism involved in symbiotic interaction	0.00158165	4	biological_process
GO:0051834	evasion or tolerance of defenses of other organism involved in symbiotic interaction	0.00158165	4	biological_process
GO:0052173	response to defenses of other organism involved in symbiotic interaction	0.00158165	4	biological_process
GO:0052200	response to host defenses	0.00158165	4	biological_process
GO:0075136	response to host	0.00158165	4	biological_process
GO:0001816	cytokine production	0.00158165	4	biological_process
GO:0001817	regulation of cytokine production	0.00158165	4	biological_process
GO:0001819	positive regulation of cytokine production	0.00158165	4	biological_process
GO:0006787	porphyrin-containing compound catabolic process	0.00158165	4	biological_process
GO:0007127	meiosis I	0.00158165	4	biological_process
GO:0033015	tetrapyrrole catabolic process	0.00158165	4	biological_process
GO:0016616	oxidoreductase activity, acting on the CH-OH group of donors, NAD or NADP as acceptor	0.00711744	18	molecular_function
GO:0044454	nuclear chromosome part	0.0059312	15	cellular_component
GO:0009966	regulation of signal transduction	0.0122578	31	biological_process
GO:0006357	regulation of transcription from RNA polymerase II promoter	0.0090945	23	biological_process
GO:0007265	Ras protein signal transduction	0.00514037	13	biological_process
GO:0046578	regulation of Ras protein signal transduction	0.00514037	13	biological_process
GO:0000413	protein peptidyl-prolyl isomerization	0.00237248	6	biological_process
GO:0003755	peptidyl-prolyl cis-trans isomerase activity	0.00237248	6	molecular_function
GO:0016859	cis-trans isomerase activity	0.00237248	6	molecular_function
GO:0018208	peptidyl-proline modification	0.00237248	6	biological_process
GO:0005976	polysaccharide metabolic process	0.00316331	8	biological_process
GO:0005516	calmodulin binding	0.00237248	6	molecular_function
GO:0022610	biological adhesion	0.0205615	52	biological_process
GO:0006915	apoptotic process	0.00948992	24	biological_process
GO:0012501	programmed cell death	0.00948992	24	biological_process
GO:0032774	RNA biosynthetic process	0.120601	305	biological_process
GO:0006094	gluconeogenesis	0.00118624	3	biological_process
GO:0019319	hexose biosynthetic process	0.00118624	3	biological_process
GO:0046364	monosaccharide biosynthetic process	0.00118624	3	biological_process
GO:0045229	external encapsulating structure organization	0.00118624	3	biological_process
GO:0000149	SNARE binding	0.00118624	3	molecular_function
GO:0019905	syntaxin binding	0.00118624	3	molecular_function
GO:0030111	regulation of Wnt signaling pathway	0.00118624	3	biological_process
GO:0031984	organelle subcompartment	0.00118624	3	cellular_component
GO:0098791	Golgi subcompartment	0.00118624	3	cellular_component
GO:1902582	single-organism intracellular transport	0.0241202	61	biological_process
GO:0005525	GTP binding	0.0284698	72	molecular_function
GO:0006520	cellular amino acid metabolic process	0.0162119	41	biological_process
GO:0006848	pyruvate transport	0.000790826	2	biological_process
GO:0006850	mitochondrial pyruvate transport	0.000790826	2	biological_process
GO:0005816	spindle pole body	0.000790826	2	cellular_component
GO:0005823	central plaque of spindle pole body	0.000790826	2	cellular_component
GO:0044450	microtubule organizing center part	0.000790826	2	cellular_component
GO:0004550	nucleoside diphosphate kinase activity	0.000790826	2	molecular_function
GO:0006183	GTP biosynthetic process	0.000790826	2	biological_process
GO:0006228	UTP biosynthetic process	0.000790826	2	biological_process
GO:0006241	CTP biosynthetic process	0.000790826	2	biological_process
GO:0009148	pyrimidine nucleoside triphosphate biosynthetic process	0.000790826	2	biological_process
GO:0009208	pyrimidine ribonucleoside triphosphate metabolic process	0.000790826	2	biological_process
GO:0009209	pyrimidine ribonucleoside triphosphate biosynthetic process	0.000790826	2	biological_process
GO:0046036	CTP metabolic process	0.000790826	2	biological_process
GO:0046039	GTP metabolic process	0.000790826	2	biological_process
GO:0046051	UTP metabolic process	0.000790826	2	biological_process
GO:0046132	pyrimidine ribonucleoside biosynthetic process	0.000790826	2	biological_process
GO:0046134	pyrimidine nucleoside biosynthetic process	0.000790826	2	biological_process
GO:0003989	acetyl-CoA carboxylase activity	0.000790826	2	molecular_function
GO:0016421	CoA carboxylase activity	0.000790826	2	molecular_function
GO:0016885	ligase activity, forming carbon-carbon bonds	0.000790826	2	molecular_function
GO:0008277	regulation of G-protein coupled receptor protein signaling pathway	0.000790826	2	biological_process
GO:0031411	gas vesicle	0.000790826	2	cellular_component
GO:0044441	ciliary part	0.000790826	2	cellular_component
GO:0007172	signal complex assembly	0.000790826	2	biological_process
GO:0022618	ribonucleoprotein complex assembly	0.000790826	2	biological_process
GO:0017089	glycolipid transporter activity	0.000790826	2	molecular_function
GO:0046836	glycolipid transport	0.000790826	2	biological_process
GO:0002097	tRNA wobble base modification	0.000790826	2	biological_process
GO:0002098	tRNA wobble uridine modification	0.000790826	2	biological_process
GO:0070403	NAD+ binding	0.000790826	2	molecular_function
GO:0010563	negative regulation of phosphorus metabolic process	0.000790826	2	biological_process
GO:0045936	negative regulation of phosphate metabolic process	0.000790826	2	biological_process
GO:0003012	muscle system process	0.000790826	2	biological_process
GO:0006305	DNA alkylation	0.000790826	2	biological_process
GO:0006306	DNA methylation	0.000790826	2	biological_process
GO:0006936	muscle contraction	0.000790826	2	biological_process
GO:0006937	regulation of muscle contraction	0.000790826	2	biological_process
GO:0006939	smooth muscle contraction	0.000790826	2	biological_process
GO:0006940	regulation of smooth muscle contraction	0.000790826	2	biological_process
GO:0008376	acetylgalactosaminyltransferase activity	0.000790826	2	molecular_function
GO:0009074	aromatic amino acid family catabolic process	0.000790826	2	biological_process
GO:0019104	DNA N-glycosylase activity	0.000790826	2	molecular_function
GO:0031985	Golgi cisterna	0.000790826	2	cellular_component
GO:0032580	Golgi cisterna membrane	0.000790826	2	cellular_component
GO:0044728	DNA methylation or demethylation	0.000790826	2	biological_process
GO:0090257	regulation of muscle system process	0.000790826	2	biological_process
GO:0016627	oxidoreductase activity, acting on the CH-CH group of donors	0.00553578	14	molecular_function
GO:0006869	lipid transport	0.00553578	14	biological_process
GO:0051252	regulation of RNA metabolic process	0.101621	257	biological_process
GO:0008324	cation transmembrane transporter activity	0.0438909	111	molecular_function
GO:0009892	negative regulation of metabolic process	0.00711744	18	biological_process
GO:0090575	RNA polymerase II transcription factor complex	0.00355872	9	cellular_component
GO:0000785	chromatin	0.00355872	9	cellular_component
GO:0006835	dicarboxylic acid transport	0.00197707	5	biological_process
GO:0016866	intramolecular transferase activity	0.00276789	7	molecular_function
GO:0016861	intramolecular oxidoreductase activity, interconverting aldoses and ketoses	0.00197707	5	molecular_function
GO:0017119	Golgi transport complex	0.00197707	5	cellular_component
GO:0010340	carboxyl-O-methyltransferase activity	0.00197707	5	molecular_function
GO:0051998	protein carboxyl O-methyltransferase activity	0.00197707	5	molecular_function
GO:0001503	ossification	0.00197707	5	biological_process
GO:0034637	cellular carbohydrate biosynthetic process	0.00197707	5	biological_process
GO:0043531	ADP binding	0.00276789	7	molecular_function
GO:0031323	regulation of cellular metabolic process	0.111902	283	biological_process
GO:0019219	regulation of nucleobase-containing compound metabolic process	0.102412	259	biological_process
GO:0000778	condensed nuclear chromosome kinetochore	0.00395413	10	cellular_component
GO:0000780	condensed nuclear chromosome, centromeric region	0.00395413	10	cellular_component
GO:0000942	condensed nuclear chromosome outer kinetochore	0.00395413	10	cellular_component
GO:0042729	DASH complex	0.00395413	10	cellular_component
GO:0000989	transcription factor activity, transcription factor binding	0.0102807	26	molecular_function
GO:0003712	transcription cofactor activity	0.0102807	26	molecular_function
GO:0032787	monocarboxylic acid metabolic process	0.00711744	18	biological_process
GO:0015079	potassium ion transmembrane transporter activity	0.00711744	18	molecular_function
GO:0004129	cytochrome-c oxidase activity	0.00434955	11	molecular_function
GO:0016675	oxidoreductase activity, acting on a heme group of donors	0.00434955	11	molecular_function
GO:0016676	oxidoreductase activity, acting on a heme group of donors, oxygen as acceptor	0.00434955	11	molecular_function
GO:0043414	macromolecule methylation	0.00434955	11	biological_process
GO:2001141	regulation of RNA biosynthetic process	0.101226	256	biological_process
GO:0051171	regulation of nitrogen compound metabolic process	0.103598	262	biological_process
GO:0044765	single-organism transport	0.108739	275	biological_process
GO:0042651	thylakoid membrane	0.00158165	4	cellular_component
GO:0019915	lipid storage	0.00158165	4	biological_process
GO:0008408	3'-5' exonuclease activity	0.00237248	6	molecular_function
GO:0016054	organic acid catabolic process	0.00237248	6	biological_process
GO:0046395	carboxylic acid catabolic process	0.00237248	6	biological_process
GO:0044724	single-organism carbohydrate catabolic process	0.00237248	6	biological_process
GO:0051169	nuclear transport	0.00988533	25	biological_process
GO:0050662	coenzyme binding	0.0150257	38	molecular_function
GO:0015849	organic acid transport	0.00632661	16	biological_process
GO:0046942	carboxylic acid transport	0.00632661	16	biological_process
GO:0032561	guanyl ribonucleotide binding	0.0284698	72	molecular_function
GO:0008017	microtubule binding	0.00672202	17	molecular_function
GO:0019439	aromatic compound catabolic process	0.00514037	13	biological_process
GO:0002949	tRNA threonylcarbamoyladenosine modification	0.00395413	10	biological_process
GO:0070525	tRNA threonylcarbamoyladenosine metabolic process	0.00395413	10	biological_process
GO:0016568	chromatin modification	0.00395413	10	biological_process
GO:0022411	cellular component disassembly	0.00276789	7	biological_process
GO:0000075	cell cycle checkpoint	0.00276789	7	biological_process
GO:0051536	iron-sulfur cluster binding	0.00751285	19	molecular_function
GO:0051540	metal cluster binding	0.00751285	19	molecular_function
GO:0006355	regulation of transcription, DNA-templated	0.10083	255	biological_process
GO:1903506	regulation of nucleic acid-templated transcription	0.10083	255	biological_process
GO:0005834	heterotrimeric G-protein complex	0.00118624	3	cellular_component
GO:0009898	cytoplasmic side of plasma membrane	0.00118624	3	cellular_component
GO:0019897	extrinsic component of plasma membrane	0.00118624	3	cellular_component
GO:0031234	extrinsic component of cytoplasmic side of plasma membrane	0.00118624	3	cellular_component
GO:0098552	side of membrane	0.00118624	3	cellular_component
GO:0098562	cytoplasmic side of membrane	0.00118624	3	cellular_component
GO:0019229	regulation of vasoconstriction	0.00118624	3	biological_process
GO:0042310	vasoconstriction	0.00118624	3	biological_process
GO:0005791	rough endoplasmic reticulum	0.00118624	3	cellular_component
GO:0030867	rough endoplasmic reticulum membrane	0.00118624	3	cellular_component
GO:0019049	evasion or tolerance of host defenses by virus	0.00118624	3	biological_process
GO:0006099	tricarboxylic acid cycle	0.00118624	3	biological_process
GO:0006101	citrate metabolic process	0.00118624	3	biological_process
GO:0003964	RNA-directed DNA polymerase activity	0.00118624	3	molecular_function
GO:0007217	tachykinin receptor signaling pathway	0.00118624	3	biological_process
GO:0043412	macromolecule modification	0.0822459	208	biological_process
GO:0005667	transcription factor complex	0.00434955	11	cellular_component
GO:0071949	FAD binding	0.00197707	5	molecular_function
GO:0003006	developmental process involved in reproduction	0.00434955	11	biological_process
GO:0008284	positive regulation of cell proliferation	0.00197707	5	biological_process
GO:1901363	heterocyclic compound binding	0.284698	720	molecular_function
GO:0003678	DNA helicase activity	0.00632661	16	molecular_function
GO:0097159	organic cyclic compound binding	0.284698	720	molecular_function
GO:0019001	guanyl nucleotide binding	0.0284698	72	molecular_function
GO:0030312	external encapsulating structure	0.00672202	17	cellular_component
GO:0005261	cation channel activity	0.0122578	31	molecular_function
GO:0048731	system development	0.00514037	13	biological_process
GO:0048646	anatomical structure formation involved in morphogenesis	0.00514037	13	biological_process
GO:0005044	scavenger receptor activity	0.00355872	9	molecular_function
GO:0038024	cargo receptor activity	0.00355872	9	molecular_function
GO:0009755	hormone-mediated signaling pathway	0.00355872	9	biological_process
GO:0032870	cellular response to hormone stimulus	0.00355872	9	biological_process
GO:0071495	cellular response to endogenous stimulus	0.00355872	9	biological_process
GO:0008219	cell death	0.00988533	25	biological_process
GO:0016265	death	0.00988533	25	biological_process
GO:0008009	chemokine activity	0.00237248	6	molecular_function
GO:0042379	chemokine receptor binding	0.00237248	6	molecular_function
GO:0044282	small molecule catabolic process	0.00237248	6	biological_process
GO:1902578	single-organism localization	0.110716	280	biological_process
GO:0008104	protein localization	0.0407276	103	biological_process
GO:0048037	cofactor binding	0.0185844	47	molecular_function
GO:0008239	dipeptidyl-peptidase activity	0.000790826	2	molecular_function
GO:0046131	pyrimidine ribonucleoside metabolic process	0.000790826	2	biological_process
GO:0005861	troponin complex	0.000790826	2	cellular_component
GO:0005865	striated muscle thin filament	0.000790826	2	cellular_component
GO:0030016	myofibril	0.000790826	2	cellular_component
GO:0030017	sarcomere	0.000790826	2	cellular_component
GO:0036379	myofilament	0.000790826	2	cellular_component
GO:0043292	contractile fiber	0.000790826	2	cellular_component
GO:0044449	contractile fiber part	0.000790826	2	cellular_component
GO:0046649	lymphocyte activation	0.000790826	2	biological_process
GO:0016868	intramolecular transferase activity, phosphotransferases	0.000790826	2	molecular_function
GO:0071826	ribonucleoprotein complex subunit organization	0.000790826	2	biological_process
GO:0006777	Mo-molybdopterin cofactor biosynthetic process	0.000790826	2	biological_process
GO:0016901	oxidoreductase activity, acting on the CH-OH group of donors, quinone or similar compound as acceptor	0.000790826	2	molecular_function
GO:0019050	suppression by virus of host apoptotic process	0.000790826	2	biological_process
GO:0019720	Mo-molybdopterin cofactor metabolic process	0.000790826	2	biological_process
GO:0033668	negative regulation by symbiont of host apoptotic process	0.000790826	2	biological_process
GO:0045595	regulation of cell differentiation	0.000790826	2	biological_process
GO:0052041	negative regulation by symbiont of host programmed cell death	0.000790826	2	biological_process
GO:0052490	negative regulation by organism of programmed cell death in other organism involved in symbiotic interaction	0.000790826	2	biological_process
GO:0015031	protein transport	0.0375643	95	biological_process
GO:0030474	spindle pole body duplication	0.00158165	4	biological_process
GO:0051300	spindle pole body organization	0.00158165	4	biological_process
GO:0007605	sensory perception of sound	0.00158165	4	biological_process
GO:0050954	sensory perception of mechanical stimulus	0.00158165	4	biological_process
GO:0040008	regulation of growth	0.00158165	4	biological_process
GO:0043085	positive regulation of catalytic activity	0.00158165	4	biological_process
GO:0010181	FMN binding	0.00158165	4	molecular_function
GO:0051187	cofactor catabolic process	0.00158165	4	biological_process
GO:0015711	organic anion transport	0.00632661	16	biological_process
GO:0015002	heme-copper terminal oxidase activity	0.00474496	12	molecular_function
GO:0009617	response to bacterium	0.00474496	12	biological_process
GO:0042742	defense response to bacterium	0.00474496	12	biological_process
GO:0046813	receptor-mediated virion attachment to host cell	0.000395413	1	biological_process
GO:0015627	type II protein secretion system complex	0.000395413	1	cellular_component
GO:0015628	protein secretion by the type II secretion system	0.000395413	1	biological_process
GO:0098776	protein transport across the cell outer membrane	0.000395413	1	biological_process
GO:0004807	triose-phosphate isomerase activity	0.000395413	1	molecular_function
GO:0006449	regulation of translational termination	0.000395413	1	biological_process
GO:0006452	translational frameshifting	0.000395413	1	biological_process
GO:0034250	positive regulation of cellular amide metabolic process	0.000395413	1	biological_process
GO:0043243	positive regulation of protein complex disassembly	0.000395413	1	biological_process
GO:0045727	positive regulation of translation	0.000395413	1	biological_process
GO:0045901	positive regulation of translational elongation	0.000395413	1	biological_process
GO:0045905	positive regulation of translational termination	0.000395413	1	biological_process
GO:0004583	dolichyl-phosphate-glucose-glycolipid alpha-glucosyltransferase activity	0.000395413	1	molecular_function
GO:0006488	dolichol-linked oligosaccharide biosynthetic process	0.000395413	1	biological_process
GO:0016413	O-acetyltransferase activity	0.000395413	1	molecular_function
GO:0003917	DNA topoisomerase type I activity	0.000395413	1	molecular_function
GO:0036126	sperm flagellum	0.000395413	1	cellular_component
GO:0097228	sperm principal piece	0.000395413	1	cellular_component
GO:0031122	cytoplasmic microtubule organization	0.000395413	1	biological_process
GO:0035058	nonmotile primary cilium assembly	0.000395413	1	biological_process
GO:0097546	ciliary base	0.000395413	1	cellular_component
GO:0016533	cyclin-dependent protein kinase 5 holoenzyme complex	0.000395413	1	cellular_component
GO:0016534	cyclin-dependent protein kinase 5 activator activity	0.000395413	1	molecular_function
GO:0019209	kinase activator activity	0.000395413	1	molecular_function
GO:0030295	protein kinase activator activity	0.000395413	1	molecular_function
GO:0043539	protein serine/threonine kinase activator activity	0.000395413	1	molecular_function
GO:0000724	double-strand break repair via homologous recombination	0.000395413	1	biological_process
GO:0033897	ribonuclease T2 activity	0.000395413	1	molecular_function
GO:0003880	protein C-terminal carboxyl O-methyltransferase activity	0.000395413	1	molecular_function
GO:0004671	protein C-terminal S-isoprenylcysteine carboxyl O-methyltransferase activity	0.000395413	1	molecular_function
GO:0006481	C-terminal protein methylation	0.000395413	1	biological_process
GO:0018410	C-terminal protein amino acid modification	0.000395413	1	biological_process
GO:0043687	post-translational protein modification	0.000395413	1	biological_process
GO:0000098	sulfur amino acid catabolic process	0.000395413	1	biological_process
GO:0030328	prenylcysteine catabolic process	0.000395413	1	biological_process
GO:0030329	prenylcysteine metabolic process	0.000395413	1	biological_process
GO:0042219	cellular modified amino acid catabolic process	0.000395413	1	biological_process
GO:0044273	sulfur compound catabolic process	0.000395413	1	biological_process
GO:0009129	pyrimidine nucleoside monophosphate metabolic process	0.000395413	1	biological_process
GO:0009130	pyrimidine nucleoside monophosphate biosynthetic process	0.000395413	1	biological_process
GO:0009157	deoxyribonucleoside monophosphate biosynthetic process	0.000395413	1	biological_process
GO:0009176	pyrimidine deoxyribonucleoside monophosphate metabolic process	0.000395413	1	biological_process
GO:0009177	pyrimidine deoxyribonucleoside monophosphate biosynthetic process	0.000395413	1	biological_process
GO:0009221	pyrimidine deoxyribonucleotide biosynthetic process	0.000395413	1	biological_process
GO:0009263	deoxyribonucleotide biosynthetic process	0.000395413	1	biological_process
GO:0009265	2'-deoxyribonucleotide biosynthetic process	0.000395413	1	biological_process
GO:0046385	deoxyribose phosphate biosynthetic process	0.000395413	1	biological_process
GO:0003951	NAD+ kinase activity	0.000395413	1	molecular_function
GO:0006741	NADP biosynthetic process	0.000395413	1	biological_process
GO:0010167	response to nitrate	0.000395413	1	biological_process
GO:0015706	nitrate transport	0.000395413	1	biological_process
GO:0000002	mitochondrial genome maintenance	0.000395413	1	biological_process
GO:0000014	single-stranded DNA endodeoxyribonuclease activity	0.000395413	1	molecular_function
GO:0000097	sulfur amino acid biosynthetic process	0.000395413	1	biological_process
GO:0003840	gamma-glutamyltransferase activity	0.000395413	1	molecular_function
GO:0004359	glutaminase activity	0.000395413	1	molecular_function
GO:0004506	squalene monooxygenase activity	0.000395413	1	molecular_function
GO:0004809	tRNA (guanine-N2-)-methyltransferase activity	0.000395413	1	molecular_function
GO:0004827	proline-tRNA ligase activity	0.000395413	1	molecular_function
GO:0005245	voltage-gated calcium channel activity	0.000395413	1	molecular_function
GO:0005802	trans-Golgi network	0.000395413	1	cellular_component
GO:0005977	glycogen metabolic process	0.000395413	1	biological_process
GO:0005978	glycogen biosynthetic process	0.000395413	1	biological_process
GO:0006433	prolyl-tRNA aminoacylation	0.000395413	1	biological_process
GO:0006893	Golgi to plasma membrane transport	0.000395413	1	biological_process
GO:0008144	drug binding	0.000395413	1	molecular_function
GO:0009379	Holliday junction helicase complex	0.000395413	1	cellular_component
GO:0010374	stomatal complex development	0.000395413	1	biological_process
GO:0010923	negative regulation of phosphatase activity	0.000395413	1	biological_process
GO:0015018	galactosylgalactosylxylosylprotein 3-beta-glucuronosyltransferase activity	0.000395413	1	molecular_function
GO:0015020	glucuronosyltransferase activity	0.000395413	1	molecular_function
GO:0015321	sodium-dependent phosphate transmembrane transporter activity	0.000395413	1	molecular_function
GO:0015716	organic phosphonate transport	0.000395413	1	biological_process
GO:0016437	tRNA cytidylyltransferase activity	0.000395413	1	molecular_function
GO:0017172	cysteine dioxygenase activity	0.000395413	1	molecular_function
GO:0019700	organic phosphonate catabolic process	0.000395413	1	biological_process
GO:0021549	cerebellum development	0.000395413	1	biological_process
GO:0022037	metencephalon development	0.000395413	1	biological_process
GO:0030902	hindbrain development	0.000395413	1	biological_process
GO:0032386	regulation of intracellular transport	0.000395413	1	biological_process
GO:0032388	positive regulation of intracellular transport	0.000395413	1	biological_process
GO:0032865	ERMES complex	0.000395413	1	cellular_component
GO:0033157	regulation of intracellular protein transport	0.000395413	1	biological_process
GO:0033313	meiotic cell cycle checkpoint	0.000395413	1	biological_process
GO:0035305	negative regulation of dephosphorylation	0.000395413	1	biological_process
GO:0035308	negative regulation of protein dephosphorylation	0.000395413	1	biological_process
GO:0040020	regulation of meiotic nuclear division	0.000395413	1	biological_process
GO:0042173	regulation of sporulation resulting in formation of a cellular spore	0.000395413	1	biological_process
GO:0042916	alkylphosphonate transport	0.000395413	1	biological_process
GO:0042996	regulation of Golgi to plasma membrane protein transport	0.000395413	1	biological_process
GO:0042998	positive regulation of Golgi to plasma membrane protein transport	0.000395413	1	biological_process
GO:0043001	Golgi to plasma membrane protein transport	0.000395413	1	biological_process
GO:0043937	regulation of sporulation	0.000395413	1	biological_process
GO:0043938	positive regulation of sporulation	0.000395413	1	biological_process
GO:0044232	organelle membrane contact site	0.000395413	1	cellular_component
GO:0044233	ER-mitochondrion membrane contact site	0.000395413	1	cellular_component
GO:0044341	sodium-dependent phosphate transport	0.000395413	1	biological_process
GO:0045597	positive regulation of cell differentiation	0.000395413	1	biological_process
GO:0045835	negative regulation of meiotic nuclear division	0.000395413	1	biological_process
GO:0045881	positive regulation of sporulation resulting in formation of a cellular spore	0.000395413	1	biological_process
GO:0046429	4-hydroxy-3-methylbut-2-en-1-yl diphosphate synthase activity	0.000395413	1	molecular_function
GO:0046439	L-cysteine metabolic process	0.000395413	1	biological_process
GO:0046782	regulation of viral transcription	0.000395413	1	biological_process
GO:0048476	Holliday junction resolvase complex	0.000395413	1	cellular_component
GO:0048580	regulation of post-embryonic development	0.000395413	1	biological_process
GO:0048582	positive regulation of post-embryonic development	0.000395413	1	biological_process
GO:0051222	positive regulation of protein transport	0.000395413	1	biological_process
GO:0051445	regulation of meiotic cell cycle	0.000395413	1	biological_process
GO:0051447	negative regulation of meiotic cell cycle	0.000395413	1	biological_process
GO:0051598	meiotic recombination checkpoint	0.000395413	1	biological_process
GO:0052592	oxidoreductase activity, acting on CH or CH2 groups, with an iron-sulfur protein as acceptor	0.000395413	1	molecular_function
GO:0071253	connexin binding	0.000395413	1	molecular_function
GO:0072659	protein localization to plasma membrane	0.000395413	1	biological_process
GO:0090002	establishment of protein localization to plasma membrane	0.000395413	1	biological_process
GO:0090003	regulation of establishment of protein localization to plasma membrane	0.000395413	1	biological_process
GO:0090004	positive regulation of establishment of protein localization to plasma membrane	0.000395413	1	biological_process
GO:0090316	positive regulation of intracellular protein transport	0.000395413	1	biological_process
GO:0090558	plant epidermis development	0.000395413	1	biological_process
GO:1903076	regulation of protein localization to plasma membrane	0.000395413	1	biological_process
GO:1903078	positive regulation of protein localization to plasma membrane	0.000395413	1	biological_process
GO:1903649	regulation of cytoplasmic transport	0.000395413	1	biological_process
GO:1903651	positive regulation of cytoplasmic transport	0.000395413	1	biological_process
GO:1903729	regulation of plasma membrane organization	0.000395413	1	biological_process
GO:1903827	regulation of cellular protein localization	0.000395413	1	biological_process
GO:1903829	positive regulation of cellular protein localization	0.000395413	1	biological_process
GO:1903900	regulation of viral life cycle	0.000395413	1	biological_process
GO:1904375	regulation of protein localization to cell periphery	0.000395413	1	biological_process
GO:1904377	positive regulation of protein localization to cell periphery	0.000395413	1	biological_process
GO:1990778	protein localization to cell periphery	0.000395413	1	biological_process
GO:2000038	regulation of stomatal complex development	0.000395413	1	biological_process
GO:2000123	positive regulation of stomatal complex development	0.000395413	1	biological_process
GO:0004560	alpha-L-fucosidase activity	0.000395413	1	molecular_function
GO:0005727	extrachromosomal circular DNA	0.000395413	1	cellular_component
GO:0007213	G-protein coupled acetylcholine receptor signaling pathway	0.000395413	1	biological_process
GO:0015928	fucosidase activity	0.000395413	1	molecular_function
GO:0016762	xyloglucan:xyloglucosyl transferase activity	0.000395413	1	molecular_function
GO:0016837	carbon-oxygen lyase activity, acting on polysaccharides	0.000395413	1	molecular_function
GO:0031505	fungal-type cell wall organization	0.000395413	1	biological_process
GO:0043113	receptor clustering	0.000395413	1	biological_process
GO:0043236	laminin binding	0.000395413	1	molecular_function
GO:0046821	extrachromosomal DNA	0.000395413	1	cellular_component
GO:0048046	apoplast	0.000395413	1	cellular_component
GO:0071852	fungal-type cell wall organization or biogenesis	0.000395413	1	biological_process
GO:0022836	gated channel activity	0.0142349	36	molecular_function
GO:0007155	cell adhesion	0.0197707	50	biological_process
GO:0034622	cellular macromolecular complex assembly	0.0201661	51	biological_process
GO:0010556	regulation of macromolecule biosynthetic process	0.102807	260	biological_process
GO:0031326	regulation of cellular biosynthetic process	0.102807	260	biological_process
GO:0034654	nucleobase-containing compound biosynthetic process	0.130486	330	biological_process
GO:0002064	epithelial cell development	0.00316331	8	biological_process
GO:0002065	columnar/cuboidal epithelial cell differentiation	0.00316331	8	biological_process
GO:0002066	columnar/cuboidal epithelial cell development	0.00316331	8	biological_process
GO:0005213	structural constituent of chorion	0.00316331	8	molecular_function
GO:0007292	female gamete generation	0.00316331	8	biological_process
GO:0007304	chorion-containing eggshell formation	0.00316331	8	biological_process
GO:0030703	eggshell formation	0.00316331	8	biological_process
GO:0030707	ovarian follicle cell development	0.00316331	8	biological_process
GO:0048477	oogenesis	0.00316331	8	biological_process
GO:0009889	regulation of biosynthetic process	0.102807	260	biological_process
GO:0008135	translation factor activity, RNA binding	0.00553578	14	molecular_function
GO:0000279	M phase	0.00197707	5	biological_process
GO:0022403	cell cycle phase	0.00197707	5	biological_process
GO:0044848	biological phase	0.00197707	5	biological_process
GO:0019835	cytolysis	0.00197707	5	biological_process
GO:0005815	microtubule organizing center	0.00355872	9	cellular_component
GO:1901362	organic cyclic compound biosynthetic process	0.139976	354	biological_process
GO:0044428	nuclear part	0.0324239	82	cellular_component
GO:0019438	aromatic compound biosynthetic process	0.136813	346	biological_process
GO:1901681	sulfur compound binding	0.00395413	10	molecular_function
GO:0016860	intramolecular oxidoreductase activity	0.00237248	6	molecular_function
GO:0007166	cell surface receptor signaling pathway	0.0110716	28	biological_process
GO:0019842	vitamin binding	0.00237248	6	molecular_function
GO:0016829	lyase activity	0.0177936	45	molecular_function
GO:0006464	cellular protein modification process	0.0723606	183	biological_process
GO:0036211	protein modification process	0.0723606	183	biological_process
GO:0016108	tetraterpenoid metabolic process	0.00118624	3	biological_process
GO:0016109	tetraterpenoid biosynthetic process	0.00118624	3	biological_process
GO:0016116	carotenoid metabolic process	0.00118624	3	biological_process
GO:0016117	carotenoid biosynthetic process	0.00118624	3	biological_process
GO:0017053	transcriptional repressor complex	0.00118624	3	cellular_component
GO:0006024	glycosaminoglycan biosynthetic process	0.00118624	3	biological_process
GO:0005234	extracellular-glutamate-gated ion channel activity	0.00118624	3	molecular_function
GO:0050830	defense response to Gram-positive bacterium	0.00118624	3	biological_process
GO:2000112	regulation of cellular macromolecule biosynthetic process	0.102412	259	biological_process
GO:0010646	regulation of cell communication	0.0122578	31	biological_process
GO:0015631	tubulin binding	0.00790826	20	molecular_function
GO:0003779	actin binding	0.0138395	35	molecular_function
GO:0032271	regulation of protein polymerization	0.00276789	7	biological_process
GO:0043254	regulation of protein complex assembly	0.00276789	7	biological_process
GO:0016679	oxidoreductase activity, acting on diphenols and related substances as donors	0.00316331	8	molecular_function
GO:0000228	nuclear chromosome	0.00632661	16	cellular_component
GO:0023051	regulation of signaling	0.0122578	31	biological_process
GO:0044798	nuclear transcription factor complex	0.00355872	9	cellular_component
GO:0045156	electron transporter, transferring electrons within the cyclic electron transport pathway of photosynthesis activity	0.00158165	4	molecular_function
GO:0032507	maintenance of protein location in cell	0.00158165	4	biological_process
GO:0045185	maintenance of protein location	0.00158165	4	biological_process
GO:0051651	maintenance of location in cell	0.00158165	4	biological_process
GO:0055114	oxidation-reduction process	0.0632661	160	biological_process
GO:0022890	inorganic cation transmembrane transporter activity	0.0399367	101	molecular_function
GO:0007219	Notch signaling pathway	0.00197707	5	biological_process
GO:0022414	reproductive process	0.00948992	24	biological_process
GO:0004620	phospholipase activity	0.00197707	5	molecular_function
GO:0000990	transcription factor activity, core RNA polymerase binding	0.00197707	5	molecular_function
GO:0000996	core DNA-dependent RNA polymerase binding promoter specificity activity	0.00197707	5	molecular_function
GO:0006401	RNA catabolic process	0.00197707	5	biological_process
GO:0016987	sigma factor activity	0.00197707	5	molecular_function
GO:0005882	intermediate filament	0.00988533	25	cellular_component
GO:0045111	intermediate filament cytoskeleton	0.00988533	25	cellular_component
GO:0007005	mitochondrion organization	0.00514037	13	biological_process
GO:0044283	small molecule biosynthetic process	0.0118624	30	biological_process
GO:0009888	tissue development	0.00553578	14	biological_process
GO:0022804	active transmembrane transporter activity	0.0122578	31	molecular_function
GO:0006779	porphyrin-containing compound biosynthetic process	0.00237248	6	biological_process
GO:0048856	anatomical structure development	0.0150257	38	biological_process
GO:0018130	heterocycle biosynthetic process	0.137604	348	biological_process
GO:0009289	pilus	0.000790826	2	cellular_component
GO:0004602	glutathione peroxidase activity	0.000790826	2	molecular_function
GO:0004312	fatty acid synthase activity	0.000790826	2	molecular_function
GO:0016149	translation release factor activity, codon specific	0.000790826	2	molecular_function
GO:0016671	oxidoreductase activity, acting on a sulfur group of donors, disulfide as acceptor	0.000790826	2	molecular_function
GO:0004143	diacylglycerol kinase activity	0.000790826	2	molecular_function
GO:0009791	post-embryonic development	0.000790826	2	biological_process
GO:0005912	adherens junction	0.000790826	2	cellular_component
GO:0005924	cell-substrate adherens junction	0.000790826	2	cellular_component
GO:0005925	focal adhesion	0.000790826	2	cellular_component
GO:0030055	cell-substrate junction	0.000790826	2	cellular_component
GO:0070161	anchoring junction	0.000790826	2	cellular_component
GO:0005891	voltage-gated calcium channel complex	0.000790826	2	cellular_component
GO:0034704	calcium channel complex	0.000790826	2	cellular_component
GO:0018342	protein prenylation	0.000790826	2	biological_process
GO:0097354	prenylation	0.000790826	2	biological_process
GO:0030291	protein serine/threonine kinase inhibitor activity	0.000790826	2	molecular_function
GO:0047396	glycosylphosphatidylinositol diacylglycerol-lyase activity	0.000790826	2	molecular_function
GO:0004611	phosphoenolpyruvate carboxykinase activity	0.000790826	2	molecular_function
GO:0034227	tRNA thio-modification	0.000790826	2	biological_process
GO:0046912	transferase activity, transferring acyl groups, acyl groups converted into alkyl on transfer	0.000790826	2	molecular_function
GO:0005666	DNA-directed RNA polymerase III complex	0.000790826	2	cellular_component
GO:0008645	hexose transport	0.000790826	2	biological_process
GO:0000439	core TFIIH complex	0.000790826	2	cellular_component
GO:0001533	cornified envelope	0.000790826	2	cellular_component
GO:0004565	beta-galactosidase activity	0.000790826	2	molecular_function
GO:0016813	hydrolase activity, acting on carbon-nitrogen (but not peptide) bonds, in linear amidines	0.000790826	2	molecular_function
GO:0031589	cell-substrate adhesion	0.000790826	2	biological_process
GO:0040029	regulation of gene expression, epigenetic	0.000790826	2	biological_process
GO:0070588	calcium ion transmembrane transport	0.000790826	2	biological_process
GO:0070972	protein localization to endoplasmic reticulum	0.00276789	7	biological_process
GO:0019725	cellular homeostasis	0.00869909	22	biological_process
GO:0007281	germ cell development	0.00316331	8	biological_process
GO:0044262	cellular carbohydrate metabolic process	0.00316331	8	biological_process
GO:0044087	regulation of cellular component biogenesis	0.00316331	8	biological_process
GO:0008033	tRNA processing	0.011467	29	biological_process
GO:0019318	hexose metabolic process	0.00395413	10	biological_process
GO:0004812	aminoacyl-tRNA ligase activity	0.00395413	10	molecular_function
GO:0006399	tRNA metabolic process	0.0158165	40	biological_process
GO:0005509	calcium ion binding	0.0276789	70	molecular_function
GO:0006631	fatty acid metabolic process	0.00434955	11	biological_process
GO:1901361	organic cyclic compound catabolic process	0.00474496	12	biological_process
GO:0016051	carbohydrate biosynthetic process	0.00514037	13	biological_process
GO:0044462	external encapsulating structure part	0.00118624	3	cellular_component
GO:0009147	pyrimidine nucleoside triphosphate metabolic process	0.00118624	3	biological_process
GO:0055036	virion membrane	0.00118624	3	cellular_component
GO:0051220	cytoplasmic sequestering of protein	0.00118624	3	biological_process
GO:0005618	cell wall	0.00118624	3	cellular_component
GO:0019239	deaminase activity	0.00118624	3	molecular_function
GO:0045184	establishment of protein localization	0.0379597	96	biological_process
GO:0016705	oxidoreductase activity, acting on paired donors, with incorporation or reduction of molecular oxygen	0.00988533	25	molecular_function
GO:0003746	translation elongation factor activity	0.00158165	4	molecular_function
GO:0004719	protein-L-isoaspartate (D-aspartate) O-methyltransferase activity	0.00158165	4	molecular_function
GO:0048518	positive regulation of biological process	0.018189	46	biological_process
GO:0008023	transcription elongation factor complex	0.00158165	4	cellular_component
GO:0030258	lipid modification	0.00158165	4	biological_process
GO:0005231	excitatory extracellular ligand-gated ion channel activity	0.00158165	4	molecular_function
GO:0042127	regulation of cell proliferation	0.00197707	5	biological_process
GO:0006614	SRP-dependent cotranslational protein targeting to membrane	0.00237248	6	biological_process
GO:0045047	protein targeting to ER	0.00237248	6	biological_process
GO:0072599	establishment of protein localization to endoplasmic reticulum	0.00237248	6	biological_process
GO:1901136	carbohydrate derivative catabolic process	0.00237248	6	biological_process
GO:0016052	carbohydrate catabolic process	0.00316331	8	biological_process
GO:0006418	tRNA aminoacylation for protein translation	0.00395413	10	biological_process
GO:0016410	N-acyltransferase activity	0.00434955	11	molecular_function
GO:0000793	condensed chromosome	0.0059312	15	cellular_component
GO:0008083	growth factor activity	0.00632661	16	molecular_function
GO:0005212	structural constituent of eye lens	0.000395413	1	molecular_function
GO:0005788	endoplasmic reticulum lumen	0.000395413	1	cellular_component
GO:0004318	enoyl-[acyl-carrier-protein] reductase (NADH) activity	0.000395413	1	molecular_function
GO:0008320	protein transmembrane transporter activity	0.000395413	1	molecular_function
GO:0015450	P-P-bond-hydrolysis-driven protein transmembrane transporter activity	0.000395413	1	molecular_function
GO:0005956	protein kinase CK2 complex	0.000395413	1	cellular_component
GO:0004045	aminoacyl-tRNA hydrolase activity	0.000395413	1	molecular_function
GO:0009581	detection of external stimulus	0.000395413	1	biological_process
GO:0009582	detection of abiotic stimulus	0.000395413	1	biological_process
GO:0009583	detection of light stimulus	0.000395413	1	biological_process
GO:0009664	plant-type cell wall organization	0.000395413	1	biological_process
GO:0071669	plant-type cell wall organization or biogenesis	0.000395413	1	biological_process
GO:0015858	nucleoside transport	0.000395413	1	biological_process
GO:0034257	nicotinamide riboside transmembrane transporter activity	0.000395413	1	molecular_function
GO:0034258	nicotinamide riboside transport	0.000395413	1	biological_process
GO:0008028	monocarboxylic acid transmembrane transporter activity	0.000395413	1	molecular_function
GO:0015128	gluconate transmembrane transporter activity	0.000395413	1	molecular_function
GO:0042873	aldonate transport	0.000395413	1	biological_process
GO:0042879	aldonate transmembrane transporter activity	0.000395413	1	molecular_function
GO:0004470	malic enzyme activity	0.000395413	1	molecular_function
GO:0004471	malate dehydrogenase (decarboxylating) (NAD+) activity	0.000395413	1	molecular_function
GO:0030288	outer membrane-bounded periplasmic space	0.000395413	1	cellular_component
GO:0009162	deoxyribonucleoside monophosphate metabolic process	0.000395413	1	biological_process
GO:0009424	bacterial-type flagellum hook	0.000395413	1	cellular_component
GO:0000079	regulation of cyclin-dependent protein serine/threonine kinase activity	0.000395413	1	biological_process
GO:0001772	immunological synapse	0.000395413	1	cellular_component
GO:0003883	CTP synthase activity	0.000395413	1	molecular_function
GO:0003942	N-acetyl-gamma-glutamyl-phosphate reductase activity	0.000395413	1	molecular_function
GO:0004074	biliverdin reductase activity	0.000395413	1	molecular_function
GO:0004649	poly(ADP-ribose) glycohydrolase activity	0.000395413	1	molecular_function
GO:0004833	tryptophan 2,3-dioxygenase activity	0.000395413	1	molecular_function
GO:0005135	interleukin-3 receptor binding	0.000395413	1	molecular_function
GO:0005985	sucrose metabolic process	0.000395413	1	biological_process
GO:0005986	sucrose biosynthetic process	0.000395413	1	biological_process
GO:0006189	'de novo' IMP biosynthetic process	0.000395413	1	biological_process
GO:0006534	cysteine metabolic process	0.000395413	1	biological_process
GO:0006555	methionine metabolic process	0.000395413	1	biological_process
GO:0006570	tyrosine metabolic process	0.000395413	1	biological_process
GO:0006784	heme a biosynthetic process	0.000395413	1	biological_process
GO:0006895	Golgi to endosome transport	0.000395413	1	biological_process
GO:0006903	vesicle targeting	0.000395413	1	biological_process
GO:0007128	meiotic prophase I	0.000395413	1	biological_process
GO:0007162	negative regulation of cell adhesion	0.000395413	1	biological_process
GO:0009341	beta-galactosidase complex	0.000395413	1	cellular_component
GO:0010721	negative regulation of cell development	0.000395413	1	biological_process
GO:0010769	regulation of cell morphogenesis involved in differentiation	0.000395413	1	biological_process
GO:0010771	negative regulation of cell morphogenesis involved in differentiation	0.000395413	1	biological_process
GO:0010810	regulation of cell-substrate adhesion	0.000395413	1	biological_process
GO:0010812	negative regulation of cell-substrate adhesion	0.000395413	1	biological_process
GO:0016695	oxidoreductase activity, acting on hydrogen as donor	0.000395413	1	molecular_function
GO:0016708	oxidoreductase activity, acting on paired donors, with incorporation or reduction of molecular oxygen, NAD(P)H as one donor, and incorporation of two atoms of oxygen into one donor	0.000395413	1	molecular_function
GO:0030599	pectinesterase activity	0.000395413	1	molecular_function
GO:0032880	regulation of protein localization	0.000395413	1	biological_process
GO:0034315	regulation of Arp2/3 complex-mediated actin nucleation	0.000395413	1	biological_process
GO:0034446	substrate adhesion-dependent cell spreading	0.000395413	1	biological_process
GO:0035650	AP-1 adaptor complex binding	0.000395413	1	molecular_function
GO:0035737	injection of substance in to other organism	0.000395413	1	biological_process
GO:0035738	envenomation resulting in modification of morphology or physiology of other organism	0.000395413	1	biological_process
GO:0042167	heme catabolic process	0.000395413	1	biological_process
GO:0042545	cell wall modification	0.000395413	1	biological_process
GO:0044559	envenomation resulting in modulation of voltage-gated potassium channel activity in other organism	0.000395413	1	biological_process
GO:0044560	envenomation resulting in modulation of ion channel activity in other organism	0.000395413	1	biological_process
GO:0044562	envenomation resulting in negative regulation of voltage-gated potassium channel activity in other organism	0.000395413	1	biological_process
GO:0044564	envenomation resulting in occlusion of the pore of voltage-gated potassium channel in other organism	0.000395413	1	biological_process
GO:0045596	negative regulation of cell differentiation	0.000395413	1	biological_process
GO:0046160	heme a metabolic process	0.000395413	1	biological_process
GO:0048199	vesicle targeting, to, from or within Golgi	0.000395413	1	biological_process
GO:0048203	vesicle targeting, trans-Golgi to endosome	0.000395413	1	biological_process
GO:0050307	sucrose-phosphate phosphatase activity	0.000395413	1	molecular_function
GO:0051093	negative regulation of developmental process	0.000395413	1	biological_process
GO:0051125	regulation of actin nucleation	0.000395413	1	biological_process
GO:0051223	regulation of protein transport	0.000395413	1	biological_process
GO:0051324	prophase	0.000395413	1	biological_process
GO:0060284	regulation of cell development	0.000395413	1	biological_process
GO:0060341	regulation of cellular localization	0.000395413	1	biological_process
GO:0070201	regulation of establishment of protein localization	0.000395413	1	biological_process
GO:0071900	regulation of protein serine/threonine kinase activity	0.000395413	1	biological_process
GO:0097197	tetraspanin-enriched microdomain	0.000395413	1	cellular_component
GO:0098599	palmitoyl hydrolase activity	0.000395413	1	molecular_function
GO:0098762	meiotic cell cycle phase	0.000395413	1	biological_process
GO:0098764	meiosis I cell cycle phase	0.000395413	1	biological_process
GO:1900024	regulation of substrate adhesion-dependent cell spreading	0.000395413	1	biological_process
GO:1900025	negative regulation of substrate adhesion-dependent cell spreading	0.000395413	1	biological_process
GO:1904029	regulation of cyclin-dependent protein kinase activity	0.000395413	1	biological_process
GO:0098798	mitochondrial protein complex	0.00711744	18	cellular_component
GO:0006811	ion transport	0.0581257	147	biological_process
GO:0044431	Golgi apparatus part	0.00474496	12	cellular_component
GO:0000287	magnesium ion binding	0.00474496	12	molecular_function
GO:0008565	protein transporter activity	0.00434955	11	molecular_function
GO:0061630	ubiquitin protein ligase activity	0.00434955	11	molecular_function
GO:0061659	ubiquitin-like protein ligase activity	0.00434955	11	molecular_function
GO:0042440	pigment metabolic process	0.00395413	10	biological_process
GO:0003777	microtubule motor activity	0.00355872	9	molecular_function
GO:0071310	cellular response to organic substance	0.00355872	9	biological_process
GO:0007015	actin filament organization	0.00276789	7	biological_process
GO:0019072	viral genome packaging	0.000790826	2	biological_process
GO:0019904	protein domain specific binding	0.000790826	2	molecular_function
GO:0051184	cofactor transporter activity	0.000790826	2	molecular_function
GO:0043462	regulation of ATPase activity	0.000790826	2	biological_process
GO:0005795	Golgi stack	0.000790826	2	cellular_component
GO:0005921	gap junction	0.000790826	2	cellular_component
GO:0007020	microtubule nucleation	0.000790826	2	biological_process
GO:0008535	respiratory chain complex IV assembly	0.000790826	2	biological_process
GO:0010968	regulation of microtubule nucleation	0.000790826	2	biological_process
GO:0020012	evasion or tolerance of host immune response	0.000790826	2	biological_process
GO:0030436	asexual sporulation	0.000790826	2	biological_process
GO:0031112	positive regulation of microtubule polymerization or depolymerization	0.000790826	2	biological_process
GO:0031113	regulation of microtubule polymerization	0.000790826	2	biological_process
GO:0031116	positive regulation of microtubule polymerization	0.000790826	2	biological_process
GO:0032065	cortical protein anchoring	0.000790826	2	biological_process
GO:0032324	molybdopterin cofactor biosynthetic process	0.000790826	2	biological_process
GO:0033617	mitochondrial respiratory chain complex IV assembly	0.000790826	2	biological_process
GO:0043545	molybdopterin cofactor metabolic process	0.000790826	2	biological_process
GO:0046785	microtubule polymerization	0.000790826	2	biological_process
GO:0051805	evasion or tolerance of immune response of other organism involved in symbiotic interaction	0.000790826	2	biological_process
GO:0052564	response to immune response of other organism involved in symbiotic interaction	0.000790826	2	biological_process
GO:0052572	response to host immune response	0.000790826	2	biological_process
GO:0090063	positive regulation of microtubule nucleation	0.000790826	2	biological_process
GO:1901698	response to nitrogen compound	0.000790826	2	biological_process
GO:0006479	protein methylation	0.00197707	5	biological_process
GO:0008213	protein alkylation	0.00197707	5	biological_process
GO:0008064	regulation of actin polymerization or depolymerization	0.00197707	5	biological_process
GO:0008154	actin polymerization or depolymerization	0.00197707	5	biological_process
GO:0030041	actin filament polymerization	0.00197707	5	biological_process
GO:0030832	regulation of actin filament length	0.00197707	5	biological_process
GO:0030833	regulation of actin filament polymerization	0.00197707	5	biological_process
GO:0032535	regulation of cellular component size	0.00197707	5	biological_process
GO:0032956	regulation of actin cytoskeleton organization	0.00197707	5	biological_process
GO:0032970	regulation of actin filament-based process	0.00197707	5	biological_process
GO:0001871	pattern binding	0.00197707	5	molecular_function
GO:0005184	neuropeptide hormone activity	0.00197707	5	molecular_function
GO:0030247	polysaccharide binding	0.00197707	5	molecular_function
GO:0000087	mitotic M phase	0.00158165	4	biological_process
GO:0098763	mitotic cell cycle phase	0.00158165	4	biological_process
GO:0005520	insulin-like growth factor binding	0.00118624	3	molecular_function
GO:0044463	cell projection part	0.00118624	3	cellular_component
GO:0001932	regulation of protein phosphorylation	0.00118624	3	biological_process
GO:0007224	smoothened signaling pathway	0.00118624	3	biological_process
GO:0030545	receptor regulator activity	0.00118624	3	molecular_function
GO:0030547	receptor inhibitor activity	0.00118624	3	molecular_function
GO:0030548	acetylcholine receptor regulator activity	0.00118624	3	molecular_function
GO:0030550	acetylcholine receptor inhibitor activity	0.00118624	3	molecular_function
GO:0048038	quinone binding	0.00118624	3	molecular_function
GO:0019538	protein metabolic process	0.168051	425	biological_process
GO:0019953	sexual reproduction	0.00830368	21	biological_process
GO:0044703	multi-organism reproductive process	0.00830368	21	biological_process
GO:0005578	proteinaceous extracellular matrix	0.00672202	17	cellular_component
GO:0008610	lipid biosynthetic process	0.0110716	28	biological_process
GO:0030246	carbohydrate binding	0.00474496	12	molecular_function
GO:0010506	regulation of autophagy	0.00474496	12	biological_process
GO:0042600	chorion	0.00434955	11	cellular_component
GO:0006810	transport	0.140372	355	biological_process
GO:0030170	pyridoxal phosphate binding	0.00276789	7	molecular_function
GO:0008170	N-methyltransferase activity	0.00276789	7	molecular_function
GO:0009991	response to extracellular stimulus	0.00237248	6	biological_process
GO:0031668	cellular response to extracellular stimulus	0.00237248	6	biological_process
GO:0071496	cellular response to external stimulus	0.00237248	6	biological_process
GO:0017080	sodium channel regulator activity	0.00197707	5	molecular_function
GO:0019871	sodium channel inhibitor activity	0.00197707	5	molecular_function
GO:0031400	negative regulation of protein modification process	0.00197707	5	biological_process
GO:0042176	regulation of protein catabolic process	0.00197707	5	biological_process
GO:0050661	NADP binding	0.00158165	4	molecular_function
GO:0019783	ubiquitin-like protein-specific protease activity	0.00158165	4	molecular_function
GO:0004860	protein kinase inhibitor activity	0.00158165	4	molecular_function
GO:0019210	kinase inhibitor activity	0.00158165	4	molecular_function
GO:0044093	positive regulation of molecular function	0.00158165	4	biological_process
GO:0020037	heme binding	0.00869909	22	molecular_function
GO:0003724	RNA helicase activity	0.00395413	10	molecular_function
GO:0042559	pteridine-containing compound biosynthetic process	0.00118624	3	biological_process
GO:0001558	regulation of cell growth	0.00118624	3	biological_process
GO:0005544	calcium-dependent phospholipid binding	0.00118624	3	molecular_function
GO:0030119	AP-type membrane coat adaptor complex	0.00118624	3	cellular_component
GO:0006023	aminoglycan biosynthetic process	0.00118624	3	biological_process
GO:0009060	aerobic respiration	0.00118624	3	biological_process
GO:0033692	cellular polysaccharide biosynthetic process	0.00118624	3	biological_process
GO:0000746	conjugation	0.00118624	3	biological_process
GO:0009036	Type II site-specific deoxyribonuclease activity	0.00118624	3	molecular_function
GO:0015666	restriction endodeoxyribonuclease activity	0.00118624	3	molecular_function
GO:0043087	regulation of GTPase activity	0.00118624	3	biological_process
GO:0051179	localization	0.147094	372	biological_process
GO:0015931	nucleobase-containing compound transport	0.00355872	9	biological_process
GO:0051082	unfolded protein binding	0.00672202	17	molecular_function
GO:0070011	peptidase activity, acting on L-amino acid peptides	0.047845	121	molecular_function
GO:0055085	transmembrane transport	0.0470542	119	biological_process
GO:0005244	voltage-gated ion channel activity	0.0059312	15	molecular_function
GO:0022832	voltage-gated channel activity	0.0059312	15	molecular_function
GO:0046906	tetrapyrrole binding	0.0090945	23	molecular_function
GO:0016747	transferase activity, transferring acyl groups other than amino-acyl groups	0.00869909	22	molecular_function
GO:0008152	metabolic process	0.455911	1153	biological_process
GO:0006213	pyrimidine nucleoside metabolic process	0.000790826	2	biological_process
GO:0000030	mannosyltransferase activity	0.000790826	2	molecular_function
GO:0031412	gas vesicle organization	0.000790826	2	biological_process
GO:0045321	leukocyte activation	0.000790826	2	biological_process
GO:0008318	protein prenyltransferase activity	0.000790826	2	molecular_function
GO:0007050	cell cycle arrest	0.000790826	2	biological_process
GO:0016624	oxidoreductase activity, acting on the aldehyde or oxo group of donors, disulfide as acceptor	0.000790826	2	molecular_function
GO:0009219	pyrimidine deoxyribonucleotide metabolic process	0.000790826	2	biological_process
GO:0009394	2'-deoxyribonucleotide metabolic process	0.000790826	2	biological_process
GO:0019692	deoxyribose phosphate metabolic process	0.000790826	2	biological_process
GO:0051861	glycolipid binding	0.000790826	2	molecular_function
GO:0008810	cellulase activity	0.000790826	2	molecular_function
GO:0004511	tyrosine 3-monooxygenase activity	0.000790826	2	molecular_function
GO:0004535	poly(A)-specific ribonuclease activity	0.000790826	2	molecular_function
GO:0006858	extracellular transport	0.000790826	2	biological_process
GO:0008131	primary amine oxidase activity	0.000790826	2	molecular_function
GO:0018022	peptidyl-lysine methylation	0.000790826	2	biological_process
GO:0031965	nuclear membrane	0.000790826	2	cellular_component
GO:0034968	histone lysine methylation	0.000790826	2	biological_process
GO:0039526	modulation by virus of host apoptotic process	0.000790826	2	biological_process
GO:0042262	DNA protection	0.000790826	2	biological_process
GO:0044531	modulation of programmed cell death in other organism	0.000790826	2	biological_process
GO:0044532	modulation of apoptotic process in other organism	0.000790826	2	biological_process
GO:0052040	modulation by symbiont of host programmed cell death	0.000790826	2	biological_process
GO:0052150	modulation by symbiont of host apoptotic process	0.000790826	2	biological_process
GO:0052248	modulation of programmed cell death in other organism involved in symbiotic interaction	0.000790826	2	biological_process
GO:0052433	modulation by organism of apoptotic process in other organism involved in symbiotic interaction	0.000790826	2	biological_process
GO:0097034	mitochondrial respiratory chain complex IV biogenesis	0.000790826	2	biological_process
GO:0051234	establishment of localization	0.140767	356	biological_process
GO:0051240	positive regulation of multicellular organismal process	0.00197707	5	biological_process
GO:0043900	regulation of multi-organism process	0.00197707	5	biological_process
GO:0004803	transposase activity	0.00158165	4	molecular_function
GO:0050151	oleate hydratase activity	0.000395413	1	molecular_function
GO:0019685	photosynthesis, dark reaction	0.000395413	1	biological_process
GO:0006480	N-terminal protein amino acid methylation	0.000395413	1	biological_process
GO:0031365	N-terminal protein amino acid modification	0.000395413	1	biological_process
GO:0009297	pilus assembly	0.000395413	1	biological_process
GO:0043711	pilus organization	0.000395413	1	biological_process
GO:0004357	glutamate-cysteine ligase activity	0.000395413	1	molecular_function
GO:0030212	hyaluronan metabolic process	0.000395413	1	biological_process
GO:1903510	mucopolysaccharide metabolic process	0.000395413	1	biological_process
GO:0007517	muscle organ development	0.000395413	1	biological_process
GO:0061061	muscle structure development	0.000395413	1	biological_process
GO:0043022	ribosome binding	0.000395413	1	molecular_function
GO:0080019	fatty-acyl-CoA reductase (alcohol-forming) activity	0.000395413	1	molecular_function
GO:0004861	cyclin-dependent protein serine/threonine kinase inhibitor activity	0.000395413	1	molecular_function
GO:0005845	mRNA cap binding complex	0.000395413	1	cellular_component
GO:0034518	RNA cap binding complex	0.000395413	1	cellular_component
GO:0004612	phosphoenolpyruvate carboxykinase (ATP) activity	0.000395413	1	molecular_function
GO:0051180	vitamin transport	0.000395413	1	biological_process
GO:0006771	riboflavin metabolic process	0.000395413	1	biological_process
GO:0009231	riboflavin biosynthetic process	0.000395413	1	biological_process
GO:0042726	flavin-containing compound metabolic process	0.000395413	1	biological_process
GO:0042727	flavin-containing compound biosynthetic process	0.000395413	1	biological_process
GO:0010109	regulation of photosynthesis	0.000395413	1	biological_process
GO:0042548	regulation of photosynthesis, light reaction	0.000395413	1	biological_process
GO:0042549	photosystem II stabilization	0.000395413	1	biological_process
GO:0043467	regulation of generation of precursor metabolites and energy	0.000395413	1	biological_process
GO:0001933	negative regulation of protein phosphorylation	0.000395413	1	biological_process
GO:0004862	cAMP-dependent protein kinase inhibitor activity	0.000395413	1	molecular_function
GO:0006469	negative regulation of protein kinase activity	0.000395413	1	biological_process
GO:0033673	negative regulation of kinase activity	0.000395413	1	biological_process
GO:0042326	negative regulation of phosphorylation	0.000395413	1	biological_process
GO:0000446	nucleoplasmic THO complex	0.000395413	1	cellular_component
GO:0000795	synaptonemal complex	0.000395413	1	cellular_component
GO:0000796	condensin complex	0.000395413	1	cellular_component
GO:0002532	production of molecular mediator involved in inflammatory response	0.000395413	1	biological_process
GO:0004896	cytokine receptor activity	0.000395413	1	molecular_function
GO:0005157	macrophage colony-stimulating factor receptor binding	0.000395413	1	molecular_function
GO:0006558	L-phenylalanine metabolic process	0.000395413	1	biological_process
GO:0006569	tryptophan catabolic process	0.000395413	1	biological_process
GO:0007076	mitotic chromosome condensation	0.000395413	1	biological_process
GO:0007591	molting cycle, chitin-based cuticle	0.000395413	1	biological_process
GO:0008063	Toll signaling pathway	0.000395413	1	biological_process
GO:0008255	ecdysis-triggering hormone activity	0.000395413	1	molecular_function
GO:0008410	CoA-transferase activity	0.000395413	1	molecular_function
GO:0008918	lipopolysaccharide 3-alpha-galactosyltransferase activity	0.000395413	1	molecular_function
GO:0009310	amine catabolic process	0.000395413	1	biological_process
GO:0009986	cell surface	0.000395413	1	cellular_component
GO:0015114	phosphate ion transmembrane transporter activity	0.000395413	1	molecular_function
GO:0015159	polysaccharide transmembrane transporter activity	0.000395413	1	molecular_function
GO:0015721	bile acid and bile salt transport	0.000395413	1	biological_process
GO:0018580	nitronate monooxygenase activity	0.000395413	1	molecular_function
GO:0018990	ecdysis, chitin-based cuticle	0.000395413	1	biological_process
GO:0019236	response to pheromone	0.000395413	1	biological_process
GO:0019441	tryptophan catabolic process to kynurenine	0.000395413	1	biological_process
GO:0022404	molting cycle process	0.000395413	1	biological_process
GO:0030507	spectrin binding	0.000395413	1	molecular_function
GO:0030975	thiamine binding	0.000395413	1	molecular_function
GO:0031304	intrinsic component of mitochondrial inner membrane	0.000395413	1	cellular_component
GO:0031305	integral component of mitochondrial inner membrane	0.000395413	1	cellular_component
GO:0031344	regulation of cell projection organization	0.000395413	1	biological_process
GO:0032592	integral component of mitochondrial membrane	0.000395413	1	cellular_component
GO:0035250	UDP-galactosyltransferase activity	0.000395413	1	molecular_function
GO:0042303	molting cycle	0.000395413	1	biological_process
GO:0042402	cellular biogenic amine catabolic process	0.000395413	1	biological_process
GO:0042436	indole-containing compound catabolic process	0.000395413	1	biological_process
GO:0046218	indolalkylamine catabolic process	0.000395413	1	biological_process
GO:0046351	disaccharide biosynthetic process	0.000395413	1	biological_process
GO:0046982	protein heterodimerization activity	0.000395413	1	molecular_function
GO:0060491	regulation of cell projection assembly	0.000395413	1	biological_process
GO:0060627	regulation of vesicle-mediated transport	0.000395413	1	biological_process
GO:0070189	kynurenine metabolic process	0.000395413	1	biological_process
GO:0070567	cytidylyltransferase activity	0.000395413	1	molecular_function
GO:0098573	intrinsic component of mitochondrial membrane	0.000395413	1	cellular_component
GO:1902115	regulation of organelle assembly	0.000395413	1	biological_process
GO:1902208	regulation of bacterial-type flagellum assembly	0.000395413	1	biological_process
GO:1902221	erythrose 4-phosphate/phosphoenolpyruvate family amino acid metabolic process	0.000395413	1	biological_process
GO:0051188	cofactor biosynthetic process	0.00672202	17	biological_process
GO:0009108	coenzyme biosynthetic process	0.00434955	11	biological_process
GO:0009894	regulation of catabolic process	0.00632661	16	biological_process
GO:0009165	nucleotide biosynthetic process	0.0106762	27	biological_process
GO:1901293	nucleoside phosphate biosynthetic process	0.0106762	27	biological_process
GO:0006959	humoral immune response	0.00118624	3	biological_process
GO:0042381	hemolymph coagulation	0.00118624	3	biological_process
GO:0045735	nutrient reservoir activity	0.00118624	3	molecular_function
GO:0019838	growth factor binding	0.00118624	3	molecular_function
GO:0006760	folic acid-containing compound metabolic process	0.00118624	3	biological_process
GO:0072350	tricarboxylic acid metabolic process	0.00118624	3	biological_process
GO:0008373	sialyltransferase activity	0.00118624	3	molecular_function
GO:0005672	transcription factor TFIIA complex	0.00118624	3	cellular_component
GO:0009452	7-methylguanosine RNA capping	0.00118624	3	biological_process
GO:0036260	RNA capping	0.00118624	3	biological_process
GO:0005794	Golgi apparatus	0.0059312	15	cellular_component
GO:0006413	translational initiation	0.00237248	6	biological_process
GO:0006313	transposition, DNA-mediated	0.00237248	6	biological_process
GO:0032196	transposition	0.00237248	6	biological_process
GO:0016887	ATPase activity	0.0209569	53	molecular_function
GO:0003676	nucleic acid binding	0.18703	473	molecular_function
GO:0001522	pseudouridine synthesis	0.00197707	5	biological_process
GO:0004673	protein histidine kinase activity	0.00197707	5	molecular_function
GO:0016775	phosphotransferase activity, nitrogenous group as acceptor	0.00197707	5	molecular_function
GO:0004970	ionotropic glutamate receptor activity	0.00197707	5	molecular_function
GO:0008066	glutamate receptor activity	0.00197707	5	molecular_function
GO:0045892	negative regulation of transcription, DNA-templated	0.00197707	5	biological_process
GO:0051253	negative regulation of RNA metabolic process	0.00197707	5	biological_process
GO:1902679	negative regulation of RNA biosynthetic process	0.00197707	5	biological_process
GO:1903507	negative regulation of nucleic acid-templated transcription	0.00197707	5	biological_process
GO:0000070	mitotic sister chromatid segregation	0.00197707	5	biological_process
GO:0000819	sister chromatid segregation	0.00197707	5	biological_process
GO:0008380	RNA splicing	0.00316331	8	biological_process
GO:0043933	macromolecular complex subunit organization	0.0320285	81	biological_process
GO:0000777	condensed chromosome kinetochore	0.00434955	11	cellular_component
GO:0000779	condensed chromosome, centromeric region	0.00434955	11	cellular_component
GO:0000313	organellar ribosome	0.000790826	2	cellular_component
GO:0005761	mitochondrial ribosome	0.000790826	2	cellular_component
GO:0009279	cell outer membrane	0.000790826	2	cellular_component
GO:0043549	regulation of kinase activity	0.000790826	2	biological_process
GO:0045859	regulation of protein kinase activity	0.000790826	2	biological_process
GO:0000175	3'-5'-exoribonuclease activity	0.000790826	2	molecular_function
GO:0004532	exoribonuclease activity	0.000790826	2	molecular_function
GO:0006206	pyrimidine nucleobase metabolic process	0.000790826	2	biological_process
GO:0006303	double-strand break repair via nonhomologous end joining	0.000790826	2	biological_process
GO:0006749	glutathione metabolic process	0.000790826	2	biological_process
GO:0016725	oxidoreductase activity, acting on CH or CH2 groups	0.000790826	2	molecular_function
GO:0016896	exoribonuclease activity, producing 5'-phosphomonoesters	0.000790826	2	molecular_function
GO:0019751	polyol metabolic process	0.000790826	2	biological_process
GO:0019856	pyrimidine nucleobase biosynthetic process	0.000790826	2	biological_process
GO:0051537	2 iron, 2 sulfur cluster binding	0.00276789	7	molecular_function
GO:0070206	protein trimerization	0.00158165	4	biological_process
GO:0006414	translational elongation	0.00158165	4	biological_process
GO:0006406	mRNA export from nucleus	0.00158165	4	biological_process
GO:0071166	ribonucleoprotein complex localization	0.00158165	4	biological_process
GO:0071426	ribonucleoprotein complex export from nucleus	0.00158165	4	biological_process
GO:0071427	mRNA-containing ribonucleoprotein complex export from nucleus	0.00158165	4	biological_process
GO:0006694	steroid biosynthetic process	0.00158165	4	biological_process
GO:0098519	nucleotide phosphatase activity, acting on free nucleotides	0.00158165	4	molecular_function
GO:0005201	extracellular matrix structural constituent	0.00158165	4	molecular_function
GO:0051784	negative regulation of nuclear division	0.00158165	4	biological_process
GO:0030030	cell projection organization	0.00395413	10	biological_process
GO:0007049	cell cycle	0.0264927	67	biological_process
GO:0033554	cellular response to stress	0.0280743	71	biological_process
GO:0005249	voltage-gated potassium channel activity	0.00355872	9	molecular_function
GO:0015293	symporter activity	0.00237248	6	molecular_function
GO:0015294	solute:cation symporter activity	0.00237248	6	molecular_function
GO:0006403	RNA localization	0.00316331	8	biological_process
GO:0050657	nucleic acid transport	0.00316331	8	biological_process
GO:0050658	RNA transport	0.00316331	8	biological_process
GO:0051236	establishment of RNA localization	0.00316331	8	biological_process
GO:0008146	sulfotransferase activity	0.00316331	8	molecular_function
GO:0016049	cell growth	0.00118624	3	biological_process
GO:0008158	hedgehog receptor activity	0.00118624	3	molecular_function
GO:0015932	nucleobase-containing compound transmembrane transporter activity	0.00118624	3	molecular_function
GO:0030155	regulation of cell adhesion	0.00118624	3	biological_process
GO:0006265	DNA topological change	0.00197707	5	biological_process
GO:0008283	cell proliferation	0.00197707	5	biological_process
GO:0044723	single-organism carbohydrate metabolic process	0.0158165	40	biological_process
GO:0019207	kinase regulator activity	0.00276789	7	molecular_function
GO:0045502	dynein binding	0.00474496	12	molecular_function
GO:0003887	DNA-directed DNA polymerase activity	0.00474496	12	molecular_function
GO:0007018	microtubule-based movement	0.00355872	9	biological_process
GO:0017111	nucleoside-triphosphatase activity	0.0442863	112	molecular_function
GO:0005635	nuclear envelope	0.00158165	4	cellular_component
GO:0004003	ATP-dependent DNA helicase activity	0.00158165	4	molecular_function
GO:0044264	cellular polysaccharide metabolic process	0.00158165	4	biological_process
GO:0003950	NAD+ ADP-ribosyltransferase activity	0.00158165	4	molecular_function
GO:0007399	nervous system development	0.00237248	6	biological_process
GO:0043038	amino acid activation	0.00434955	11	biological_process
GO:0043039	tRNA aminoacylation	0.00434955	11	biological_process
GO:0006974	cellular response to DNA damage stimulus	0.0260973	66	biological_process
GO:0044432	endoplasmic reticulum part	0.00988533	25	cellular_component
GO:1902531	regulation of intracellular signal transduction	0.00672202	17	biological_process
GO:0006352	DNA-templated transcription, initiation	0.00790826	20	biological_process
GO:0006446	regulation of translational initiation	0.000395413	1	biological_process
GO:0008190	eukaryotic initiation factor 4E binding	0.000395413	1	molecular_function
GO:0045947	negative regulation of translational initiation	0.000395413	1	biological_process
GO:0007021	tubulin complex assembly	0.000395413	1	biological_process
GO:0005853	eukaryotic translation elongation factor 1 complex	0.000395413	1	cellular_component
GO:0009225	nucleotide-sugar metabolic process	0.000395413	1	biological_process
GO:0005813	centrosome	0.000395413	1	cellular_component
GO:0031423	hexon binding	0.000395413	1	molecular_function
GO:0006621	protein retention in ER lumen	0.000395413	1	biological_process
GO:0035437	maintenance of protein localization in endoplasmic reticulum	0.000395413	1	biological_process
GO:0046923	ER retention sequence binding	0.000395413	1	molecular_function
GO:0072595	maintenance of protein localization in organelle	0.000395413	1	biological_process
GO:0030089	phycobilisome	0.000395413	1	cellular_component
GO:0004427	inorganic diphosphatase activity	0.000395413	1	molecular_function
GO:0003933	GTP cyclohydrolase activity	0.000395413	1	molecular_function
GO:0008827	cytochrome o ubiquinol oxidase activity	0.000395413	1	molecular_function
GO:0004315	3-oxoacyl-[acyl-carrier-protein] synthase activity	0.000395413	1	molecular_function
GO:0004347	glucose-6-phosphate isomerase activity	0.000395413	1	molecular_function
GO:0004379	glycylpeptide N-tetradecanoyltransferase activity	0.000395413	1	molecular_function
GO:0004748	ribonucleoside-diphosphate reductase activity, thioredoxin disulfide as acceptor	0.000395413	1	molecular_function
GO:0004810	tRNA adenylyltransferase activity	0.000395413	1	molecular_function
GO:0005024	transforming growth factor beta-activated receptor activity	0.000395413	1	molecular_function
GO:0005026	transforming growth factor beta receptor activity, type II	0.000395413	1	molecular_function
GO:0005637	nuclear inner membrane	0.000395413	1	cellular_component
GO:0005639	integral component of nuclear inner membrane	0.000395413	1	cellular_component
GO:0005849	mRNA cleavage factor complex	0.000395413	1	cellular_component
GO:0006112	energy reserve metabolic process	0.000395413	1	biological_process
GO:0006378	mRNA polyadenylation	0.000395413	1	biological_process
GO:0006611	protein export from nucleus	0.000395413	1	biological_process
GO:0006998	nuclear envelope organization	0.000395413	1	biological_process
GO:0007006	mitochondrial membrane organization	0.000395413	1	biological_process
GO:0007016	cytoskeletal anchoring at plasma membrane	0.000395413	1	biological_process
GO:0007160	cell-matrix adhesion	0.000395413	1	biological_process
GO:0009229	thiamine diphosphate biosynthetic process	0.000395413	1	biological_process
GO:0010921	regulation of phosphatase activity	0.000395413	1	biological_process
GO:0015232	heme transporter activity	0.000395413	1	molecular_function
GO:0019107	myristoyltransferase activity	0.000395413	1	molecular_function
GO:0031229	intrinsic component of nuclear inner membrane	0.000395413	1	cellular_component
GO:0031386	protein tag	0.000395413	1	molecular_function
GO:0040013	negative regulation of locomotion	0.000395413	1	biological_process
GO:0042357	thiamine diphosphate metabolic process	0.000395413	1	biological_process
GO:0044453	nuclear membrane part	0.000395413	1	cellular_component
GO:0051271	negative regulation of cellular component movement	0.000395413	1	biological_process
GO:0051648	vesicle localization	0.000395413	1	biological_process
GO:0051650	establishment of vesicle localization	0.000395413	1	biological_process
GO:0051775	response to redox state	0.000395413	1	biological_process
GO:0061731	ribonucleoside-diphosphate reductase activity	0.000395413	1	molecular_function
GO:2000146	negative regulation of cell motility	0.000395413	1	biological_process
GO:0010941	regulation of cell death	0.00632661	16	biological_process
GO:0042981	regulation of apoptotic process	0.00632661	16	biological_process
GO:0043067	regulation of programmed cell death	0.00632661	16	biological_process
GO:1901565	organonitrogen compound catabolic process	0.00395413	10	biological_process
GO:0009725	response to hormone	0.00395413	10	biological_process
GO:0006281	DNA repair	0.0237248	60	biological_process
GO:1901068	guanosine-containing compound metabolic process	0.000790826	2	biological_process
GO:1901070	guanosine-containing compound biosynthetic process	0.000790826	2	biological_process
GO:0009267	cellular response to starvation	0.000790826	2	biological_process
GO:0031667	response to nutrient levels	0.000790826	2	biological_process
GO:0031669	cellular response to nutrient levels	0.000790826	2	biological_process
GO:0042594	response to starvation	0.000790826	2	biological_process
GO:0008982	protein-N(PI)-phosphohistidine-sugar phosphotransferase activity	0.000790826	2	molecular_function
GO:0016197	endosomal transport	0.000790826	2	biological_process
GO:0015296	anion:cation symporter activity	0.000790826	2	molecular_function
GO:0008201	heparin binding	0.000790826	2	molecular_function
GO:0008250	oligosaccharyltransferase complex	0.000790826	2	cellular_component
GO:0016571	histone methylation	0.000790826	2	biological_process
GO:0030131	clathrin adaptor complex	0.000790826	2	cellular_component
GO:0030682	evasion or tolerance of host defense response	0.000790826	2	biological_process
GO:0031625	ubiquitin protein ligase binding	0.000790826	2	molecular_function
GO:0042493	response to drug	0.000790826	2	biological_process
GO:0044389	ubiquitin-like protein ligase binding	0.000790826	2	molecular_function
GO:0048308	organelle inheritance	0.000790826	2	biological_process
GO:0051189	prosthetic group metabolic process	0.000790826	2	biological_process
GO:0051807	evasion or tolerance of defense response of other organism involved in symbiotic interaction	0.000790826	2	biological_process
GO:0034061	DNA polymerase activity	0.0059312	15	molecular_function
GO:0051783	regulation of nuclear division	0.00197707	5	biological_process
GO:0006457	protein folding	0.00711744	18	biological_process
GO:0005267	potassium channel activity	0.00553578	14	molecular_function
GO:0009101	glycoprotein biosynthetic process	0.00553578	14	biological_process
GO:0030313	cell envelope	0.00118624	3	cellular_component
GO:0009236	cobalamin biosynthetic process	0.00118624	3	biological_process
GO:0016846	carbon-sulfur lyase activity	0.00118624	3	molecular_function
GO:0004659	prenyltransferase activity	0.00118624	3	molecular_function
GO:0005741	mitochondrial outer membrane	0.00434955	11	cellular_component
GO:0031968	organelle outer membrane	0.00434955	11	cellular_component
GO:1901505	carbohydrate derivative transporter activity	0.00118624	3	molecular_function
GO:0009307	DNA restriction-modification system	0.00118624	3	biological_process
GO:0044355	clearance of foreign intracellular DNA	0.00118624	3	biological_process
GO:0005929	cilium	0.00434955	11	cellular_component
GO:0009719	response to endogenous stimulus	0.00434955	11	biological_process
GO:0044267	cellular protein metabolic process	0.130486	330	biological_process
GO:0046148	pigment biosynthetic process	0.00237248	6	biological_process
GO:0009615	response to virus	0.00316331	8	biological_process
GO:0019048	modulation by virus of host morphology or physiology	0.00395413	10	biological_process
GO:0044270	cellular nitrogen compound catabolic process	0.00395413	10	biological_process
GO:0046700	heterocycle catabolic process	0.00395413	10	biological_process
GO:0031329	regulation of cellular catabolic process	0.0059312	15	biological_process
GO:0003697	single-stranded DNA binding	0.00158165	4	molecular_function
GO:0044710	single-organism metabolic process	0.153025	387	biological_process
GO:0030203	glycosaminoglycan metabolic process	0.00158165	4	biological_process
GO:0008375	acetylglucosaminyltransferase activity	0.00158165	4	molecular_function
GO:0051348	negative regulation of transferase activity	0.00158165	4	biological_process
GO:0007091	metaphase/anaphase transition of mitotic cell cycle	0.00158165	4	biological_process
GO:0010965	regulation of mitotic sister chromatid separation	0.00158165	4	biological_process
GO:0030071	regulation of mitotic metaphase/anaphase transition	0.00158165	4	biological_process
GO:0031145	anaphase-promoting complex-dependent proteasomal ubiquitin-dependent protein catabolic process	0.00158165	4	biological_process
GO:0032434	regulation of proteasomal ubiquitin-dependent protein catabolic process	0.00158165	4	biological_process
GO:0033044	regulation of chromosome organization	0.00158165	4	biological_process
GO:0033045	regulation of sister chromatid segregation	0.00158165	4	biological_process
GO:0033047	regulation of mitotic sister chromatid segregation	0.00158165	4	biological_process
GO:0044784	metaphase/anaphase transition of cell cycle	0.00158165	4	biological_process
GO:0051306	mitotic sister chromatid separation	0.00158165	4	biological_process
GO:0051983	regulation of chromosome segregation	0.00158165	4	biological_process
GO:1902099	regulation of metaphase/anaphase transition of cell cycle	0.00158165	4	biological_process
GO:0007126	meiotic nuclear division	0.00158165	4	biological_process
GO:0019069	viral capsid assembly	0.00158165	4	biological_process
GO:1903046	meiotic cell cycle process	0.00158165	4	biological_process
GO:0016818	hydrolase activity, acting on acid anhydrides, in phosphorus-containing anhydrides	0.0474496	120	molecular_function
GO:0006629	lipid metabolic process	0.0237248	60	biological_process
GO:0008757	S-adenosylmethionine-dependent methyltransferase activity	0.00553578	14	molecular_function
GO:0048523	negative regulation of cellular process	0.0102807	26	biological_process
GO:0006812	cation transport	0.0375643	95	biological_process
GO:0008150	biological_process	0.744563	1883	biological_process
GO:0019748	secondary metabolic process	0.00197707	5	biological_process
GO:0008202	steroid metabolic process	0.00197707	5	biological_process
GO:0006302	double-strand break repair	0.00197707	5	biological_process
GO:0051338	regulation of transferase activity	0.00197707	5	biological_process
GO:0044455	mitochondrial membrane part	0.00711744	18	cellular_component
GO:0006725	cellular aromatic compound metabolic process	0.207987	526	biological_process
GO:0016462	pyrophosphatase activity	0.0446817	113	molecular_function
GO:0042803	protein homodimerization activity	0.0059312	15	molecular_function
GO:0022412	cellular process involved in reproduction in multicellular organism	0.00316331	8	biological_process
GO:0019068	virion assembly	0.00474496	12	biological_process
GO:0045786	negative regulation of cell cycle	0.00237248	6	biological_process
GO:0009100	glycoprotein metabolic process	0.00553578	14	biological_process
GO:0006817	phosphate ion transport	0.000790826	2	biological_process
GO:0009262	deoxyribonucleotide metabolic process	0.000790826	2	biological_process
GO:0000103	sulfate assimilation	0.000790826	2	biological_process
GO:0004020	adenylylsulfate kinase activity	0.000790826	2	molecular_function
GO:0016226	iron-sulfur cluster assembly	0.000790826	2	biological_process
GO:0031163	metallo-sulfur cluster assembly	0.000790826	2	biological_process
GO:0005086	ARF guanyl-nucleotide exchange factor activity	0.000790826	2	molecular_function
GO:0008013	beta-catenin binding	0.000790826	2	molecular_function
GO:0009112	nucleobase metabolic process	0.000790826	2	biological_process
GO:0019888	protein phosphatase regulator activity	0.000790826	2	molecular_function
GO:0031072	heat shock protein binding	0.000790826	2	molecular_function
GO:0032011	ARF protein signal transduction	0.000790826	2	biological_process
GO:0032012	regulation of ARF protein signal transduction	0.000790826	2	biological_process
GO:0044380	protein localization to cytoskeleton	0.000790826	2	biological_process
GO:0046112	nucleobase biosynthetic process	0.000790826	2	biological_process
GO:0046149	pigment catabolic process	0.000790826	2	biological_process
GO:0071988	protein localization to spindle pole body	0.000790826	2	biological_process
GO:0072698	protein localization to microtubule cytoskeleton	0.000790826	2	biological_process
GO:0009235	cobalamin metabolic process	0.00118624	3	biological_process
GO:0015298	solute:cation antiporter activity	0.00118624	3	molecular_function
GO:0015299	solute:proton antiporter activity	0.00118624	3	molecular_function
GO:0004402	histone acetyltransferase activity	0.00118624	3	molecular_function
GO:0005996	monosaccharide metabolic process	0.00434955	11	biological_process
GO:0044003	modification by symbiont of host morphology or physiology	0.00434955	11	biological_process
GO:0004527	exonuclease activity	0.00711744	18	molecular_function
GO:0004867	serine-type endopeptidase inhibitor activity	0.00276789	7	molecular_function
GO:0031023	microtubule organizing center organization	0.00158165	4	biological_process
GO:0000160	phosphorelay signal transduction system	0.00158165	4	biological_process
GO:0016278	lysine N-methyltransferase activity	0.00158165	4	molecular_function
GO:0016279	protein-lysine N-methyltransferase activity	0.00158165	4	molecular_function
GO:0018024	histone-lysine N-methyltransferase activity	0.00158165	4	molecular_function
GO:0042054	histone methyltransferase activity	0.00158165	4	molecular_function
GO:0061136	regulation of proteasomal protein catabolic process	0.00158165	4	biological_process
GO:1903050	regulation of proteolysis involved in cellular protein catabolic process	0.00158165	4	biological_process
GO:1903362	regulation of cellular protein catabolic process	0.00158165	4	biological_process
GO:0000049	tRNA binding	0.00158165	4	molecular_function
GO:0016888	endodeoxyribonuclease activity, producing 5'-phosphomonoesters	0.00158165	4	molecular_function
[truncated: 1,250 more rows]

## Sheet: M1 vs M13
GO_accession	GO_Term	Percent	Gene Number	GO_Function
GO:0006955	immune response	0.0242424	72	biological_process
GO:0007259	JAK-STAT cascade	0.0016835	5	biological_process
GO:0002376	immune system process	0.0259259	77	biological_process
GO:0030163	protein catabolic process	0.0127946	38	biological_process
GO:0009627	systemic acquired resistance	0.0013468	4	biological_process
GO:0009814	defense response, incompatible interaction	0.0013468	4	biological_process
GO:0010112	regulation of systemic acquired resistance	0.0013468	4	biological_process
GO:0019882	antigen processing and presentation	0.00538721	16	biological_process
GO:0006072	glycerol-3-phosphate metabolic process	0.0020202	6	biological_process
GO:0046168	glycerol-3-phosphate catabolic process	0.0020202	6	biological_process
GO:0044257	cellular protein catabolic process	0.0117845	35	biological_process
GO:0051603	proteolysis involved in cellular protein catabolic process	0.0117845	35	biological_process
GO:0003684	damaged DNA binding	0.003367	10	molecular_function
GO:0005665	DNA-directed RNA polymerase II, core complex	0.0030303	9	cellular_component
GO:0006289	nucleotide-excision repair	0.003367	10	biological_process
GO:0052646	alditol phosphate metabolic process	0.0020202	6	biological_process
GO:0048038	quinone binding	0.0026936	8	molecular_function
GO:0001071	nucleic acid binding transcription factor activity	0.0478114	142	molecular_function
GO:0003700	transcription factor activity, sequence-specific DNA binding	0.0478114	142	molecular_function
GO:0008593	regulation of Notch signaling pathway	0.0016835	5	biological_process
GO:0045747	positive regulation of Notch signaling pathway	0.0016835	5	biological_process
GO:0050776	regulation of immune response	0.0043771	13	biological_process
GO:0008131	primary amine oxidase activity	0.0020202	6	molecular_function
GO:0004514	nicotinate-nucleotide diphosphorylase (carboxylating) activity	0.0013468	4	molecular_function
GO:0004367	glycerol-3-phosphate dehydrogenase [NAD+] activity	0.0010101	3	molecular_function
GO:0008430	selenium binding	0.0010101	3	molecular_function
GO:0005136	interleukin-4 receptor binding	0.0010101	3	molecular_function
GO:0002682	regulation of immune system process	0.00538721	16	biological_process
GO:0005125	cytokine activity	0.00639731	19	molecular_function
GO:0048583	regulation of response to stimulus	0.0188552	56	biological_process
GO:0055082	cellular chemical homeostasis	0.00707071	21	biological_process
GO:0006221	pyrimidine nucleotide biosynthetic process	0.0030303	9	biological_process
GO:0005654	nucleoplasm	0.0191919	57	cellular_component
GO:0044451	nucleoplasm part	0.0191919	57	cellular_component
GO:0006801	superoxide metabolic process	0.0013468	4	biological_process
GO:0009435	NAD biosynthetic process	0.0013468	4	biological_process
GO:0019674	NAD metabolic process	0.0013468	4	biological_process
GO:0045088	regulation of innate immune response	0.0013468	4	biological_process
GO:0006511	ubiquitin-dependent protein catabolic process	0.00942761	28	biological_process
GO:0002831	regulation of response to biotic stimulus	0.0020202	6	biological_process
GO:0043161	proteasome-mediated ubiquitin-dependent protein catabolic process	0.0040404	12	biological_process
GO:0007599	hemostasis	0.0107744	32	biological_process
GO:0050817	coagulation	0.0107744	32	biological_process
GO:0050878	regulation of body fluid levels	0.0107744	32	biological_process
GO:0006873	cellular ion homeostasis	0.00673401	20	biological_process
GO:0006875	cellular metal ion homeostasis	0.00673401	20	biological_process
GO:0030003	cellular cation homeostasis	0.00673401	20	biological_process
GO:0018759	methenyltetrahydromethanopterin cyclohydrolase activity	0.000673401	2	molecular_function
GO:0019359	nicotinamide nucleotide biosynthetic process	0.0016835	5	biological_process
GO:0004143	diacylglycerol kinase activity	0.0016835	5	molecular_function
GO:0043233	organelle lumen	0.0282828	84	cellular_component
GO:0070013	intracellular organelle lumen	0.0282828	84	cellular_component
GO:0019941	modification-dependent protein catabolic process	0.00942761	28	biological_process
GO:0043632	modification-dependent macromolecule catabolic process	0.00942761	28	biological_process
GO:0030695	GTPase regulator activity	0.00707071	21	molecular_function
GO:0044265	cellular macromolecule catabolic process	0.0127946	38	biological_process
GO:0032101	regulation of response to external stimulus	0.0030303	9	biological_process
GO:0050801	ion homeostasis	0.00673401	20	biological_process
GO:0055065	metal ion homeostasis	0.00673401	20	biological_process
GO:0055080	cation homeostasis	0.00673401	20	biological_process
GO:0098771	inorganic ion homeostasis	0.00673401	20	biological_process
GO:0030312	external encapsulating structure	0.00909091	27	cellular_component
GO:0009607	response to biotic stimulus	0.0144781	43	biological_process
GO:0098542	defense response to other organism	0.0104377	31	biological_process
GO:0003870	5-aminolevulinate synthase activity	0.0010101	3	molecular_function
GO:0034599	cellular response to oxidative stress	0.0010101	3	biological_process
GO:0016628	oxidoreductase activity, acting on the CH-CH group of donors, NAD or NADP as acceptor	0.0037037	11	molecular_function
GO:0006366	transcription from RNA polymerase II promoter	0.016835	50	biological_process
GO:0016591	DNA-directed RNA polymerase II, holoenzyme	0.00774411	23	cellular_component
GO:0008047	enzyme activator activity	0.00774411	23	molecular_function
GO:0046332	SMAD binding	0.0020202	6	molecular_function
GO:0015662	ATPase activity, coupled to transmembrane movement of ions, phosphorylative mechanism	0.0020202	6	molecular_function
GO:0000154	rRNA modification	0.0020202	6	biological_process
GO:0031167	rRNA methylation	0.0020202	6	biological_process
GO:0005096	GTPase activator activity	0.00639731	19	molecular_function
GO:0010498	proteasomal protein catabolic process	0.0040404	12	biological_process
GO:0031974	membrane-enclosed lumen	0.0282828	84	cellular_component
GO:0006950	response to stress	0.0656566	195	biological_process
GO:0005047	signal recognition particle binding	0.0013468	4	molecular_function
GO:0003906	DNA-(apurinic or apyrimidinic site) lyase activity	0.0013468	4	molecular_function
GO:0048584	positive regulation of response to stimulus	0.00572391	17	biological_process
GO:0006952	defense response	0.0228956	68	biological_process
GO:0009611	response to wounding	0.0114478	34	biological_process
GO:0042060	wound healing	0.0114478	34	biological_process
GO:0007596	blood coagulation	0.00909091	27	biological_process
GO:0000428	DNA-directed RNA polymerase complex	0.00808081	24	cellular_component
GO:0030880	RNA polymerase complex	0.00808081	24	cellular_component
GO:0055029	nuclear DNA-directed RNA polymerase complex	0.00808081	24	cellular_component
GO:0006897	endocytosis	0.0020202	6	biological_process
GO:0006954	inflammatory response	0.0023569	7	biological_process
GO:0051287	NAD binding	0.00673401	20	molecular_function
GO:0006790	sulfur compound metabolic process	0.00606061	18	biological_process
GO:0008839	4-hydroxy-tetrahydrodipicolinate reductase	0.0016835	5	molecular_function
GO:0019363	pyridine nucleotide biosynthetic process	0.0016835	5	biological_process
GO:0000271	polysaccharide biosynthetic process	0.0026936	8	biological_process
GO:0005217	intracellular ligand-gated ion channel activity	0.0030303	9	molecular_function
GO:0005218	intracellular ligand-gated calcium channel activity	0.0030303	9	molecular_function
GO:0005219	ryanodine-sensitive calcium-release channel activity	0.0030303	9	molecular_function
GO:0006874	cellular calcium ion homeostasis	0.0030303	9	biological_process
GO:0015278	calcium-release channel activity	0.0030303	9	molecular_function
GO:0055074	calcium ion homeostasis	0.0030303	9	biological_process
GO:0072503	cellular divalent inorganic cation homeostasis	0.0030303	9	biological_process
GO:0072507	divalent inorganic cation homeostasis	0.0030303	9	biological_process
GO:0045087	innate immune response	0.0030303	9	biological_process
GO:0048878	chemical homeostasis	0.00707071	21	biological_process
GO:0005173	stem cell factor receptor binding	0.0010101	3	molecular_function
GO:0016748	succinyltransferase activity	0.0010101	3	molecular_function
GO:0016749	N-succinyltransferase activity	0.0010101	3	molecular_function
GO:0005869	dynactin complex	0.0010101	3	cellular_component
GO:0008924	malate dehydrogenase (quinone) activity	0.0010101	3	molecular_function
GO:0004478	methionine adenosyltransferase activity	0.0010101	3	molecular_function
GO:0006556	S-adenosylmethionine biosynthetic process	0.0010101	3	biological_process
GO:0046500	S-adenosylmethionine metabolic process	0.0010101	3	biological_process
GO:0007276	gamete generation	0.00774411	23	biological_process
GO:0016311	dephosphorylation	0.00942761	28	biological_process
GO:0070403	NAD+ binding	0.0013468	4	molecular_function
GO:0009073	aromatic amino acid family biosynthetic process	0.0013468	4	biological_process
GO:0042398	cellular modified amino acid biosynthetic process	0.0040404	12	biological_process
GO:0030855	epithelial cell differentiation	0.0047138	14	biological_process
GO:0004672	protein kinase activity	0.040404	120	molecular_function
GO:0005375	copper ion transmembrane transporter activity	0.0020202	6	molecular_function
GO:0035434	copper ion transmembrane transport	0.0020202	6	biological_process
GO:0031347	regulation of defense response	0.0020202	6	biological_process
GO:0006220	pyrimidine nucleotide metabolic process	0.003367	10	biological_process
GO:0009187	cyclic nucleotide metabolic process	0.003367	10	biological_process
GO:0060429	epithelium development	0.00572391	17	biological_process
GO:0002684	positive regulation of immune system process	0.0023569	7	biological_process
GO:0050778	positive regulation of immune response	0.0023569	7	biological_process
GO:0007218	neuropeptide signaling pathway	0.0047138	14	biological_process
GO:0044272	sulfur compound biosynthetic process	0.0037037	11	biological_process
GO:0019222	regulation of metabolic process	0.122559	364	biological_process
GO:0005576	extracellular region	0.0801347	238	cellular_component
GO:0043021	ribonucleoprotein complex binding	0.0016835	5	molecular_function
GO:0009085	lysine biosynthetic process	0.0016835	5	biological_process
GO:0009089	lysine biosynthetic process via diaminopimelate	0.0016835	5	biological_process
GO:0046451	diaminopimelate metabolic process	0.0016835	5	biological_process
GO:0004879	RNA polymerase II transcription factor activity, ligand-activated sequence-specific DNA binding	0.0016835	5	molecular_function
GO:0004882	androgen receptor activity	0.0016835	5	molecular_function
GO:0030521	androgen receptor signaling pathway	0.0016835	5	biological_process
GO:0098531	transcription factor activity, direct ligand regulated sequence-specific DNA binding	0.0016835	5	molecular_function
GO:0006575	cellular modified amino acid metabolic process	0.00505051	15	biological_process
GO:0005839	proteasome core complex	0.003367	10	cellular_component
GO:0080134	regulation of response to stress	0.003367	10	biological_process
GO:0005751	mitochondrial respiratory chain complex IV	0.000673401	2	cellular_component
GO:0045277	respiratory chain complex IV	0.000673401	2	cellular_component
GO:0004308	exo-alpha-sialidase activity	0.000673401	2	molecular_function
GO:0016997	alpha-sialidase activity	0.000673401	2	molecular_function
GO:0000790	nuclear chromatin	0.000673401	2	cellular_component
GO:0031011	Ino80 complex	0.000673401	2	cellular_component
GO:0097346	INO80-type complex	0.000673401	2	cellular_component
GO:0003856	3-dehydroquinate synthase activity	0.000673401	2	molecular_function
GO:0003872	6-phosphofructokinase activity	0.000673401	2	molecular_function
GO:0004348	glucosylceramidase activity	0.000673401	2	molecular_function
GO:0004743	pyruvate kinase activity	0.000673401	2	molecular_function
GO:0016852	sirohydrochlorin cobaltochelatase activity	0.000673401	2	molecular_function
GO:0009190	cyclic nucleotide biosynthetic process	0.0030303	9	biological_process
GO:0019239	deaminase activity	0.0020202	6	molecular_function
GO:0016799	hydrolase activity, hydrolyzing N-glycosyl compounds	0.0020202	6	molecular_function
GO:0008443	phosphofructokinase activity	0.0026936	8	molecular_function
GO:0031981	nuclear lumen	0.0255892	76	cellular_component
GO:0006468	protein phosphorylation	0.0350168	104	biological_process
GO:0005759	mitochondrial matrix	0.0023569	7	cellular_component
GO:0006730	one-carbon metabolic process	0.0013468	4	biological_process
GO:0008556	potassium-transporting ATPase activity	0.0013468	4	molecular_function
GO:0016901	oxidoreductase activity, acting on the CH-OH group of donors, quinone or similar compound as acceptor	0.0013468	4	molecular_function
GO:0007205	protein kinase C-activating G-protein coupled receptor signaling pathway	0.0013468	4	biological_process
GO:0002064	epithelial cell development	0.0043771	13	biological_process
GO:0002065	columnar/cuboidal epithelial cell differentiation	0.0043771	13	biological_process
GO:0002066	columnar/cuboidal epithelial cell development	0.0043771	13	biological_process
GO:0005213	structural constituent of chorion	0.0043771	13	molecular_function
GO:0007292	female gamete generation	0.0043771	13	biological_process
GO:0007304	chorion-containing eggshell formation	0.0043771	13	biological_process
GO:0030703	eggshell formation	0.0043771	13	biological_process
GO:0030707	ovarian follicle cell development	0.0043771	13	biological_process
GO:0048477	oogenesis	0.0043771	13	biological_process
GO:0015085	calcium ion transmembrane transporter activity	0.0043771	13	molecular_function
GO:0015698	inorganic anion transport	0.0043771	13	biological_process
GO:0060255	regulation of macromolecule metabolic process	0.115152	342	biological_process
GO:0006470	protein dephosphorylation	0.00841751	25	biological_process
GO:0050790	regulation of catalytic activity	0.00942761	28	biological_process
GO:0072509	divalent inorganic cation transmembrane transporter activity	0.0107744	32	molecular_function
GO:0017004	cytochrome complex assembly	0.003367	10	biological_process
GO:0016835	carbon-oxygen lyase activity	0.00707071	21	molecular_function
GO:0016903	oxidoreductase activity, acting on the aldehyde or oxo group of donors	0.0040404	12	molecular_function
GO:0016849	phosphorus-oxygen lyase activity	0.0040404	12	molecular_function
GO:0019062	virion attachment to host cell	0.0010101	3	biological_process
GO:0044650	adhesion of symbiont to host cell	0.0010101	3	biological_process
GO:0005199	structural constituent of cell wall	0.0010101	3	molecular_function
GO:0005451	monovalent cation:proton antiporter activity	0.0010101	3	molecular_function
GO:0015491	cation:cation antiporter activity	0.0010101	3	molecular_function
GO:0006890	retrograde vesicle-mediated transport, Golgi to ER	0.0010101	3	biological_process
GO:0005811	lipid particle	0.0010101	3	cellular_component
GO:0012511	monolayer-surrounded lipid storage body	0.0010101	3	cellular_component
GO:0033202	DNA helicase complex	0.0010101	3	cellular_component
GO:0006029	proteoglycan metabolic process	0.0010101	3	biological_process
GO:0015012	heparan sulfate proteoglycan biosynthetic process	0.0010101	3	biological_process
GO:0030166	proteoglycan biosynthetic process	0.0010101	3	biological_process
GO:0030201	heparan sulfate proteoglycan metabolic process	0.0010101	3	biological_process
GO:0030896	checkpoint clamp complex	0.0010101	3	cellular_component
GO:0019829	cation-transporting ATPase activity	0.0030303	9	molecular_function
GO:0042625	ATPase activity, coupled to transmembrane movement of ions	0.0030303	9	molecular_function
GO:0042600	chorion	0.00606061	18	cellular_component
GO:0007264	small GTPase mediated signal transduction	0.0242424	72	biological_process
GO:0006553	lysine metabolic process	0.0016835	5	biological_process
GO:0072525	pyridine-containing compound biosynthetic process	0.0016835	5	biological_process
GO:0042611	MHC protein complex	0.0026936	8	cellular_component
GO:0042613	MHC class II protein complex	0.0026936	8	cellular_component
GO:0043531	ADP binding	0.0037037	11	molecular_function
GO:0005577	fibrinogen complex	0.00707071	21	cellular_component
GO:0030168	platelet activation	0.00707071	21	biological_process
GO:0006415	translational termination	0.0020202	6	biological_process
GO:0010883	regulation of lipid storage	0.0020202	6	biological_process
GO:0010884	positive regulation of lipid storage	0.0020202	6	biological_process
GO:0016773	phosphotransferase activity, alcohol group as acceptor	0.0501684	149	molecular_function
GO:0016301	kinase activity	0.0589226	175	molecular_function
GO:0010468	regulation of gene expression	0.109091	324	biological_process
GO:0005515	protein binding	0.309091	918	molecular_function
GO:0015103	inorganic anion transmembrane transporter activity	0.0030303	9	molecular_function
GO:0007281	germ cell development	0.0043771	13	biological_process
GO:0032501	multicellular organismal process	0.0468013	139	biological_process
GO:0001076	transcription factor activity, RNA polymerase II transcription factor binding	0.00875421	26	molecular_function
GO:0001104	RNA polymerase II transcription cofactor activity	0.00875421	26	molecular_function
GO:0051252	regulation of RNA metabolic process	0.106734	317	biological_process
GO:0045861	negative regulation of proteolysis	0.0037037	11	biological_process
GO:0000075	cell cycle checkpoint	0.0037037	11	biological_process
GO:0044283	small molecule biosynthetic process	0.0141414	42	biological_process
GO:0035556	intracellular signal transduction	0.0457912	136	biological_process
GO:1901362	organic cyclic compound biosynthetic process	0.146801	436	biological_process
GO:0016791	phosphatase activity	0.0191919	57	molecular_function
GO:0016053	organic acid biosynthetic process	0.0111111	33	biological_process
GO:0046394	carboxylic acid biosynthetic process	0.0111111	33	biological_process
GO:0072593	reactive oxygen species metabolic process	0.0013468	4	biological_process
GO:0004843	ubiquitin-specific protease activity	0.0013468	4	molecular_function
GO:0005891	voltage-gated calcium channel complex	0.0013468	4	cellular_component
GO:0034704	calcium channel complex	0.0013468	4	cellular_component
GO:0000502	proteasome complex	0.0040404	12	cellular_component
GO:0009888	tissue development	0.00707071	21	biological_process
GO:0033993	response to lipid	0.0040404	12	biological_process
GO:0043401	steroid hormone mediated signaling pathway	0.0040404	12	biological_process
GO:0048545	response to steroid hormone	0.0040404	12	biological_process
GO:0071383	cellular response to steroid hormone stimulus	0.0040404	12	biological_process
GO:0071396	cellular response to lipid	0.0040404	12	biological_process
GO:0071407	cellular response to organic cyclic compound	0.0040404	12	biological_process
GO:0016491	oxidoreductase activity	0.0737374	219	molecular_function
GO:0004725	protein tyrosine phosphatase activity	0.00707071	21	molecular_function
GO:0051258	protein polymerization	0.00976431	29	biological_process
GO:0051726	regulation of cell cycle	0.00740741	22	biological_process
GO:0004675	transmembrane receptor protein serine/threonine kinase activity	0.003367	10	molecular_function
GO:2001141	regulation of RNA biosynthetic process	0.106397	316	biological_process
GO:0003993	acid phosphatase activity	0.00774411	23	molecular_function
GO:0030674	protein binding, bridging	0.00808081	24	molecular_function
GO:0060090	binding, bridging	0.00808081	24	molecular_function
GO:0080090	regulation of primary metabolic process	0.113805	338	biological_process
GO:0070887	cellular response to chemical stimulus	0.00538721	16	biological_process
GO:0019438	aromatic compound biosynthetic process	0.143434	426	biological_process
GO:0043207	response to external biotic stimulus	0.0114478	34	biological_process
GO:0051707	response to other organism	0.0114478	34	biological_process
GO:0003747	translation release factor activity	0.0016835	5	molecular_function
GO:0008079	translation termination factor activity	0.0016835	5	molecular_function
GO:0030518	intracellular steroid hormone receptor signaling pathway	0.0016835	5	biological_process
GO:0030522	intracellular receptor signaling pathway	0.0016835	5	biological_process
GO:0044780	bacterial-type flagellum assembly	0.0016835	5	biological_process
GO:0003854	3-beta-hydroxy-delta5-steroid dehydrogenase activity	0.0020202	6	molecular_function
GO:0016229	steroid dehydrogenase activity	0.0020202	6	molecular_function
GO:0033764	steroid dehydrogenase activity, acting on the CH-OH group of donors, NAD or NADP as acceptor	0.0020202	6	molecular_function
GO:0003707	steroid hormone receptor activity	0.0020202	6	molecular_function
GO:0019219	regulation of nucleobase-containing compound metabolic process	0.107407	319	biological_process
GO:0043623	cellular protein complex assembly	0.0185185	55	biological_process
GO:0006355	regulation of transcription, DNA-templated	0.106061	315	biological_process
GO:1903506	regulation of nucleic acid-templated transcription	0.106061	315	biological_process
GO:0044711	single-organism biosynthetic process	0.0434343	129	biological_process
GO:0061695	transferase complex, transferring phosphorus-containing groups	0.00909091	27	cellular_component
GO:0016592	mediator complex	0.00875421	26	cellular_component
GO:0004252	serine-type endopeptidase activity	0.0161616	48	molecular_function
GO:0006351	transcription, DNA-templated	0.124242	369	biological_process
GO:0097659	nucleic acid-templated transcription	0.124242	369	biological_process
GO:0031323	regulation of cellular metabolic process	0.116835	347	biological_process
GO:0042168	heme metabolic process	0.0026936	8	biological_process
GO:0030154	cell differentiation	0.0121212	36	biological_process
GO:0005770	late endosome	0.0010101	3	cellular_component
GO:0031902	late endosome membrane	0.0010101	3	cellular_component
GO:0043154	negative regulation of cysteine-type endopeptidase activity involved in apoptotic process	0.0010101	3	biological_process
GO:0045121	membrane raft	0.0010101	3	cellular_component
GO:0071986	Ragulator complex	0.0010101	3	cellular_component
GO:2000117	negative regulation of cysteine-type endopeptidase activity	0.0010101	3	biological_process
GO:0005785	signal recognition particle receptor complex	0.0010101	3	cellular_component
GO:0036128	CatSper complex	0.0010101	3	cellular_component
GO:0008653	lipopolysaccharide metabolic process	0.0010101	3	biological_process
GO:0009103	lipopolysaccharide biosynthetic process	0.0010101	3	biological_process
GO:0008138	protein tyrosine/serine/threonine phosphatase activity	0.00606061	18	molecular_function
GO:0072528	pyrimidine-containing compound biosynthetic process	0.0043771	13	biological_process
GO:0046915	transition metal ion transmembrane transporter activity	0.00875421	26	molecular_function
GO:0051171	regulation of nitrogen compound metabolic process	0.108418	322	biological_process
GO:0004721	phosphoprotein phosphatase activity	0.00841751	25	molecular_function
GO:0048518	positive regulation of biological process	0.0208754	62	biological_process
GO:0004298	threonine-type endopeptidase activity	0.0023569	7	molecular_function
GO:0070003	threonine-type peptidase activity	0.0023569	7	molecular_function
GO:0004190	aspartic-type endopeptidase activity	0.0104377	31	molecular_function
GO:0070001	aspartic-type peptidase activity	0.0104377	31	molecular_function
GO:0016620	oxidoreductase activity, acting on the aldehyde or oxo group of donors, NAD or NADP as acceptor	0.0023569	7	molecular_function
GO:0006357	regulation of transcription from RNA polymerase II promoter	0.0104377	31	biological_process
GO:0042558	pteridine-containing compound metabolic process	0.0023569	7	biological_process
GO:0004583	dolichyl-phosphate-glucose-glycolipid alpha-glucosyltransferase activity	0.000673401	2	molecular_function
GO:0006488	dolichol-linked oligosaccharide biosynthetic process	0.000673401	2	biological_process
GO:0019478	D-amino acid catabolic process	0.000673401	2	biological_process
GO:0046416	D-amino acid metabolic process	0.000673401	2	biological_process
GO:0036126	sperm flagellum	0.000673401	2	cellular_component
GO:0097228	sperm principal piece	0.000673401	2	cellular_component
GO:0004809	tRNA (guanine-N2-)-methyltransferase activity	0.000673401	2	molecular_function
GO:0004609	phosphatidylserine decarboxylase activity	0.000673401	2	molecular_function
GO:0018492	carbon-monoxide dehydrogenase (acceptor) activity	0.000673401	2	molecular_function
GO:0000288	nuclear-transcribed mRNA catabolic process, deadenylation-dependent decay	0.000673401	2	biological_process
GO:0000290	deadenylation-dependent decapping of nuclear-transcribed mRNA	0.000673401	2	biological_process
GO:0000702	oxidized base lesion DNA N-glycosylase activity	0.000673401	2	molecular_function
GO:0008534	oxidized purine nucleobase lesion DNA N-glycosylase activity	0.000673401	2	molecular_function
GO:0065009	regulation of molecular function	0.00976431	29	biological_process
GO:0006304	DNA modification	0.0030303	9	biological_process
GO:0016614	oxidoreductase activity, acting on CH-OH group of donors	0.00909091	27	molecular_function
GO:0051181	cofactor transport	0.0020202	6	biological_process
GO:0005496	steroid binding	0.0020202	6	molecular_function
GO:0048609	multicellular organismal reproductive process	0.00808081	24	biological_process
GO:0016892	endoribonuclease activity, producing 3'-phosphomonoesters	0.0013468	4	molecular_function
GO:0006284	base-excision repair	0.0013468	4	biological_process
GO:0051539	4 iron, 4 sulfur cluster binding	0.0013468	4	molecular_function
GO:0019033	viral tegument	0.0016835	5	cellular_component
GO:0051607	defense response to virus	0.003367	10	biological_process
GO:0032269	negative regulation of cellular protein metabolic process	0.0047138	14	biological_process
GO:0051248	negative regulation of protein metabolic process	0.0047138	14	biological_process
GO:0046434	organophosphate catabolic process	0.0026936	8	biological_process
GO:0010646	regulation of cell communication	0.0141414	42	biological_process
GO:0034654	nucleobase-containing compound biosynthetic process	0.136027	404	biological_process
GO:0005085	guanyl-nucleotide exchange factor activity	0.00841751	25	molecular_function
GO:0010556	regulation of macromolecule biosynthetic process	0.107744	320	biological_process
GO:0031326	regulation of cellular biosynthetic process	0.107744	320	biological_process
GO:0005262	calcium channel activity	0.0037037	11	molecular_function
GO:0032879	regulation of localization	0.00572391	17	biological_process
GO:0018130	heterocycle biosynthetic process	0.143771	427	biological_process
GO:0032502	developmental process	0.0319865	95	biological_process
GO:0032774	RNA biosynthetic process	0.124916	371	biological_process
GO:0009889	regulation of biosynthetic process	0.107744	320	biological_process
GO:0023051	regulation of signaling	0.0141414	42	biological_process
GO:0009975	cyclase activity	0.0030303	9	molecular_function
GO:0016641	oxidoreductase activity, acting on the CH-NH2 group of donors, oxygen as acceptor	0.0023569	7	molecular_function
GO:0009072	aromatic amino acid family metabolic process	0.0023569	7	biological_process
GO:2000112	regulation of cellular macromolecule biosynthetic process	0.107407	319	biological_process
GO:0051536	iron-sulfur cluster binding	0.00875421	26	molecular_function
GO:0051540	metal cluster binding	0.00875421	26	molecular_function
GO:0014070	response to organic cyclic compound	0.0043771	13	biological_process
GO:0008652	cellular amino acid biosynthetic process	0.00808081	24	biological_process
GO:0072527	pyrimidine-containing compound metabolic process	0.00505051	15	biological_process
GO:0016423	tRNA (guanine) methyltransferase activity	0.0020202	6	molecular_function
GO:0001816	cytokine production	0.0020202	6	biological_process
GO:0001817	regulation of cytokine production	0.0020202	6	biological_process
GO:0001819	positive regulation of cytokine production	0.0020202	6	biological_process
GO:0034613	cellular protein localization	0.0360269	107	biological_process
GO:0070727	cellular macromolecule localization	0.0360269	107	biological_process
GO:0006879	cellular iron ion homeostasis	0.0037037	11	biological_process
GO:0055072	iron ion homeostasis	0.0037037	11	biological_process
GO:0019200	carbohydrate kinase activity	0.0026936	8	molecular_function
GO:0048037	cofactor binding	0.0205387	61	molecular_function
GO:0009894	regulation of catabolic process	0.00808081	24	biological_process
GO:0004789	thiamine-phosphate diphosphorylase activity	0.0010101	3	molecular_function
GO:0000213	tRNA-intron endonuclease activity	0.0010101	3	molecular_function
GO:0001775	cell activation	0.00740741	22	biological_process
GO:0000245	spliceosomal complex assembly	0.0010101	3	biological_process
GO:0042287	MHC protein binding	0.0010101	3	molecular_function
GO:0042289	MHC class II protein binding	0.0010101	3	molecular_function
GO:0016838	carbon-oxygen lyase activity, acting on phosphates	0.0010101	3	molecular_function
GO:0008677	2-dehydropantoate 2-reductase activity	0.0010101	3	molecular_function
GO:0017048	Rho GTPase binding	0.0016835	5	molecular_function
GO:0044707	single-multicellular organism process	0.0390572	116	biological_process
GO:0030261	chromosome condensation	0.0013468	4	biological_process
GO:0072348	sulfur compound transport	0.0013468	4	biological_process
GO:0051119	sugar transmembrane transporter activity	0.0013468	4	molecular_function
GO:0000077	DNA damage checkpoint	0.0013468	4	biological_process
GO:0031570	DNA integrity checkpoint	0.0013468	4	biological_process
GO:0006487	protein N-linked glycosylation	0.0013468	4	biological_process
GO:0044767	single-organism developmental process	0.030303	90	biological_process
GO:1901988	negative regulation of cell cycle phase transition	0.0023569	7	biological_process
GO:1901991	negative regulation of mitotic cell cycle phase transition	0.0023569	7	biological_process
GO:0044093	positive regulation of molecular function	0.0023569	7	biological_process
GO:0009966	regulation of signal transduction	0.013468	40	biological_process
GO:0004175	endopeptidase activity	0.0417508	124	molecular_function
GO:0010876	lipid localization	0.00774411	23	biological_process
GO:0046916	cellular transition metal ion homeostasis	0.0037037	11	biological_process
GO:0005615	extracellular space	0.0117845	35	cellular_component
GO:0009057	macromolecule catabolic process	0.0148148	44	biological_process
GO:0019199	transmembrane receptor protein kinase activity	0.0040404	12	molecular_function
GO:0016638	oxidoreductase activity, acting on the CH-NH2 group of donors	0.0040404	12	molecular_function
GO:0060589	nucleoside-triphosphatase regulator activity	0.00875421	26	molecular_function
GO:0019898	extrinsic component of membrane	0.00639731	19	cellular_component
GO:0010948	negative regulation of cell cycle process	0.0026936	8	biological_process
GO:0051304	chromosome separation	0.0026936	8	biological_process
GO:0015093	ferrous iron transmembrane transporter activity	0.00572391	17	molecular_function
GO:0015684	ferrous iron transport	0.00572391	17	biological_process
GO:0043086	negative regulation of catalytic activity	0.0047138	14	biological_process
GO:0044092	negative regulation of molecular function	0.0047138	14	biological_process
GO:0016137	glycoside metabolic process	0.0003367	1	biological_process
GO:0016138	glycoside biosynthetic process	0.0003367	1	biological_process
GO:0050504	mannosyl-3-phosphoglycerate synthase activity	0.0003367	1	molecular_function
GO:0051478	mannosylglycerate metabolic process	0.0003367	1	biological_process
GO:0051479	mannosylglycerate biosynthetic process	0.0003367	1	biological_process
GO:0008733	L-arabinose isomerase activity	0.0003367	1	molecular_function
GO:0009820	alkaloid metabolic process	0.0003367	1	biological_process
GO:0050364	tryptophan dimethylallyltransferase activity	0.0003367	1	molecular_function
GO:0006282	regulation of DNA repair	0.0003367	1	biological_process
GO:0080135	regulation of cellular response to stress	0.0003367	1	biological_process
GO:2001020	regulation of response to DNA damage stimulus	0.0003367	1	biological_process
GO:0051381	histamine binding	0.0003367	1	molecular_function
GO:0070026	nitric oxide binding	0.0003367	1	molecular_function
GO:0070405	ammonium ion binding	0.0003367	1	molecular_function
GO:0008140	cAMP response element binding protein binding	0.0003367	1	molecular_function
GO:0051289	protein homotetramerization	0.0003367	1	biological_process
GO:0007007	inner mitochondrial membrane organization	0.0003367	1	biological_process
GO:0042407	cristae formation	0.0003367	1	biological_process
GO:0044284	mitochondrial crista junction	0.0003367	1	cellular_component
GO:0046537	2,3-bisphosphoglycerate-independent phosphoglycerate mutase activity	0.0003367	1	molecular_function
GO:0061617	MICOS complex	0.0003367	1	cellular_component
GO:0034237	protein kinase A regulatory subunit binding	0.0003367	1	molecular_function
GO:0051018	protein kinase A binding	0.0003367	1	molecular_function
GO:0000217	DNA secondary structure binding	0.0003367	1	molecular_function
GO:0000400	four-way junction DNA binding	0.0003367	1	molecular_function
GO:0008939	nicotinate-nucleotide-dimethylbenzimidazole phosphoribosyltransferase activity	0.0003367	1	molecular_function
GO:0015562	efflux transmembrane transporter activity	0.0003367	1	molecular_function
GO:0017003	protein-heme linkage	0.0003367	1	biological_process
GO:0034639	L-amino acid efflux transmembrane transporter activity	0.0003367	1	molecular_function
GO:0051499	D-aminoacyl-tRNA deacylase activity	0.0003367	1	molecular_function
GO:0007034	vacuolar transport	0.0020202	6	biological_process
GO:0019915	lipid storage	0.0020202	6	biological_process
GO:0052652	cyclic purine nucleotide metabolic process	0.0020202	6	biological_process
GO:0098772	molecular function regulator	0.0397306	118	molecular_function
GO:0005102	receptor binding	0.0407407	121	molecular_function
GO:0002252	immune effector process	0.003367	10	biological_process
GO:0019362	pyridine nucleotide metabolic process	0.003367	10	biological_process
GO:0046496	nicotinamide nucleotide metabolic process	0.003367	10	biological_process
GO:0006606	protein import into nucleus	0.00841751	25	biological_process
GO:0034504	protein localization to nucleus	0.00841751	25	biological_process
GO:0044744	protein targeting to nucleus	0.00841751	25	biological_process
GO:0051170	nuclear import	0.00841751	25	biological_process
GO:1902593	single-organism nuclear import	0.00841751	25	biological_process
GO:0005488	binding	0.594276	1765	molecular_function
GO:0016151	nickel cation binding	0.00976431	29	molecular_function
GO:0055076	transition metal ion homeostasis	0.0037037	11	biological_process
GO:0005164	tumor necrosis factor receptor binding	0.0016835	5	molecular_function
GO:0032813	tumor necrosis factor receptor superfamily binding	0.0016835	5	molecular_function
GO:0010466	negative regulation of peptidase activity	0.0016835	5	biological_process
GO:0010951	negative regulation of endopeptidase activity	0.0016835	5	biological_process
GO:0051205	protein insertion into membrane	0.0016835	5	biological_process
GO:0043412	macromolecule modification	0.0855219	254	biological_process
GO:0008172	S-methyltransferase activity	0.0016835	5	molecular_function
GO:0005618	cell wall	0.0016835	5	cellular_component
GO:0008643	carbohydrate transport	0.0040404	12	biological_process
GO:0002526	acute inflammatory response	0.000673401	2	biological_process
GO:0006953	acute-phase response	0.000673401	2	biological_process
GO:0005212	structural constituent of eye lens	0.000673401	2	molecular_function
GO:0005788	endoplasmic reticulum lumen	0.000673401	2	cellular_component
GO:0030162	regulation of proteolysis	0.0043771	13	biological_process
GO:0009581	detection of external stimulus	0.000673401	2	biological_process
GO:0009582	detection of abiotic stimulus	0.000673401	2	biological_process
GO:0009583	detection of light stimulus	0.000673401	2	biological_process
GO:0043385	mycotoxin metabolic process	0.000673401	2	biological_process
GO:0043386	mycotoxin biosynthetic process	0.000673401	2	biological_process
GO:0045122	aflatoxin biosynthetic process	0.000673401	2	biological_process
GO:0046222	aflatoxin metabolic process	0.000673401	2	biological_process
GO:1901376	organic heteropentacyclic compound metabolic process	0.000673401	2	biological_process
GO:1901378	organic heteropentacyclic compound biosynthetic process	0.000673401	2	biological_process
GO:0052855	ADP-dependent NAD(P)H-hydrate dehydratase activity	0.000673401	2	molecular_function
GO:0030288	outer membrane-bounded periplasmic space	0.000673401	2	cellular_component
GO:0004649	poly(ADP-ribose) glycohydrolase activity	0.000673401	2	molecular_function
GO:0030177	positive regulation of Wnt signaling pathway	0.000673401	2	biological_process
GO:0060070	canonical Wnt signaling pathway	0.000673401	2	biological_process
GO:0060828	regulation of canonical Wnt signaling pathway	0.000673401	2	biological_process
GO:0090263	positive regulation of canonical Wnt signaling pathway	0.000673401	2	biological_process
GO:0006084	acetyl-CoA metabolic process	0.000673401	2	biological_process
GO:0006637	acyl-CoA metabolic process	0.000673401	2	biological_process
GO:0035383	thioester metabolic process	0.000673401	2	biological_process
GO:0009295	nucleoid	0.000673401	2	cellular_component
GO:0006778	porphyrin-containing compound metabolic process	0.0047138	14	biological_process
GO:0031329	regulation of cellular catabolic process	0.00774411	23	biological_process
GO:0007283	spermatogenesis	0.0026936	8	biological_process
GO:0048232	male gamete generation	0.0026936	8	biological_process
GO:0006464	cellular protein modification process	0.0757576	225	biological_process
GO:0036211	protein modification process	0.0757576	225	biological_process
GO:0046849	bone remodeling	0.0013468	4	biological_process
GO:0048771	tissue remodeling	0.0013468	4	biological_process
GO:0015743	malate transport	0.0013468	4	biological_process
GO:0019354	siroheme biosynthetic process	0.0013468	4	biological_process
GO:0043115	precorrin-2 dehydrogenase activity	0.0013468	4	molecular_function
GO:0046156	siroheme metabolic process	0.0013468	4	biological_process
GO:0006821	chloride transport	0.0013468	4	biological_process
GO:0008202	steroid metabolic process	0.0030303	9	biological_process
GO:0051338	regulation of transferase activity	0.0030303	9	biological_process
GO:0042578	phosphoric ester hydrolase activity	0.0225589	67	molecular_function
GO:0006364	rRNA processing	0.00572391	17	biological_process
GO:0016072	rRNA metabolic process	0.00572391	17	biological_process
GO:0009967	positive regulation of signal transduction	0.003367	10	biological_process
GO:0010647	positive regulation of cell communication	0.003367	10	biological_process
GO:0023056	positive regulation of signaling	0.003367	10	biological_process
GO:0006914	autophagy	0.0148148	44	biological_process
GO:0009306	protein secretion	0.003367	10	biological_process
GO:0009067	aspartate family amino acid biosynthetic process	0.0020202	6	biological_process
GO:0006825	copper ion transport	0.0020202	6	biological_process
GO:0043085	positive regulation of catalytic activity	0.0020202	6	biological_process
GO:0000794	condensed nuclear chromosome	0.00538721	16	cellular_component
GO:0044406	adhesion of symbiont to host	0.0010101	3	biological_process
GO:0008277	regulation of G-protein coupled receptor protein signaling pathway	0.0010101	3	biological_process
GO:0031411	gas vesicle	0.0010101	3	cellular_component
GO:0044441	ciliary part	0.0010101	3	cellular_component
GO:0007172	signal complex assembly	0.0010101	3	biological_process
GO:0022618	ribonucleoprotein complex assembly	0.0010101	3	biological_process
GO:0006305	DNA alkylation	0.0010101	3	biological_process
GO:0006306	DNA methylation	0.0010101	3	biological_process
GO:0044728	DNA methylation or demethylation	0.0010101	3	biological_process
GO:0016573	histone acetylation	0.0010101	3	biological_process
GO:0019104	DNA N-glycosylase activity	0.0010101	3	molecular_function
GO:0003006	developmental process involved in reproduction	0.00505051	15	biological_process
GO:0016702	oxidoreductase activity, acting on single donors with incorporation of molecular oxygen, incorporation of two atoms of oxygen	0.0037037	11	molecular_function
GO:0019079	viral genome replication	0.0043771	13	biological_process
GO:0033036	macromolecule localization	0.0515152	153	biological_process
GO:0033013	tetrapyrrole metabolic process	0.00673401	20	biological_process
GO:0016310	phosphorylation	0.0387205	115	biological_process
GO:0051056	regulation of small GTPase mediated signal transduction	0.00639731	19	biological_process
GO:0051382	kinetochore assembly	0.0023569	7	biological_process
GO:0051383	kinetochore organization	0.0023569	7	biological_process
GO:0009056	catabolic process	0.0367003	109	biological_process
GO:0051784	negative regulation of nuclear division	0.0023569	7	biological_process
GO:0045930	negative regulation of mitotic cell cycle	0.0023569	7	biological_process
GO:0006694	steroid biosynthetic process	0.0023569	7	biological_process
GO:0015276	ligand-gated ion channel activity	0.00909091	27	molecular_function
GO:0022834	ligand-gated channel activity	0.00909091	27	molecular_function
GO:0033554	cellular response to stress	0.0313131	93	biological_process
GO:0006281	DNA repair	0.026936	80	biological_process
GO:0006793	phosphorus metabolic process	0.0673401	200	biological_process
GO:0043624	cellular protein complex disassembly	0.0026936	8	biological_process
GO:0031400	negative regulation of protein modification process	0.0026936	8	biological_process
GO:0042176	regulation of protein catabolic process	0.0026936	8	biological_process
GO:0006783	heme biosynthetic process	0.0016835	5	biological_process
GO:0006359	regulation of transcription from RNA polymerase III promoter	0.0016835	5	biological_process
GO:0015886	heme transport	0.0016835	5	biological_process
GO:1901678	iron coordination entity transport	0.0016835	5	biological_process
GO:0000981	RNA polymerase II transcription factor activity, sequence-specific DNA binding	0.0016835	5	molecular_function
GO:0006725	cellular aromatic compound metabolic process	0.216835	644	biological_process
GO:0072524	pyridine-containing compound metabolic process	0.003367	10	biological_process
GO:0000785	chromatin	0.0040404	12	cellular_component
GO:0006886	intracellular protein transport	0.0319865	95	biological_process
GO:0016616	oxidoreductase activity, acting on the CH-OH group of donors, NAD or NADP as acceptor	0.00774411	23	molecular_function
GO:0009605	response to external stimulus	0.0171717	51	biological_process
GO:0006974	cellular response to DNA damage stimulus	0.0292929	87	biological_process
GO:0003873	6-phosphofructo-2-kinase activity	0.0020202	6	molecular_function
GO:0006000	fructose metabolic process	0.0020202	6	biological_process
GO:0051186	cofactor metabolic process	0.0121212	36	biological_process
GO:0051213	dioxygenase activity	0.00538721	16	molecular_function
GO:0032504	multicellular organism reproduction	0.00808081	24	biological_process
GO:0000041	transition metal ion transport	0.00909091	27	biological_process
GO:0051239	regulation of multicellular organismal process	0.00673401	20	biological_process
GO:1901360	organic cyclic compound metabolic process	0.218855	650	biological_process
GO:0005088	Ras guanyl-nucleotide exchange factor activity	0.00505051	15	molecular_function
GO:0005089	Rho guanyl-nucleotide exchange factor activity	0.00505051	15	molecular_function
GO:0000394	RNA splicing, via endonucleolytic cleavage and ligation	0.0013468	4	biological_process
GO:0006388	tRNA splicing, via endonucleolytic cleavage and ligation	0.0013468	4	biological_process
GO:0007631	feeding behavior	0.0013468	4	biological_process
GO:0016894	endonuclease activity, active with either ribo- or deoxyribonucleic acids and producing 3'-phosphomonoesters	0.0013468	4	molecular_function
GO:0008176	tRNA (guanine-N7-)-methyltransferase activity	0.0013468	4	molecular_function
GO:0030269	tetrahydromethanopterin S-methyltransferase activity	0.0013468	4	molecular_function
GO:0042086	5-methyl-5,6,7,8-tetrahydromethanopterin-dependent methyltransferase activity	0.0013468	4	molecular_function
GO:0016593	Cdc73/Paf1 complex	0.0013468	4	cellular_component
GO:0048308	organelle inheritance	0.0013468	4	biological_process
GO:0022892	substrate-specific transporter activity	0.0693603	206	molecular_function
GO:0006721	terpenoid metabolic process	0.0023569	7	biological_process
GO:0016114	terpenoid biosynthetic process	0.0023569	7	biological_process
GO:0051346	negative regulation of hydrolase activity	0.0023569	7	biological_process
GO:0008284	positive regulation of cell proliferation	0.0023569	7	biological_process
GO:0022613	ribonucleoprotein complex biogenesis	0.00774411	23	biological_process
GO:0022412	cellular process involved in reproduction in multicellular organism	0.0043771	13	biological_process
GO:0016627	oxidoreductase activity, acting on the CH-CH group of donors	0.00606061	18	molecular_function
GO:0016829	lyase activity	0.0191919	57	molecular_function
GO:0051537	2 iron, 2 sulfur cluster binding	0.0037037	11	molecular_function
GO:0016765	transferase activity, transferring alkyl or aryl (other than methyl) groups	0.003367	10	molecular_function
GO:0033365	protein localization to organelle	0.0141414	42	biological_process
GO:0030234	enzyme regulator activity	0.0245791	73	molecular_function
GO:0010506	regulation of autophagy	0.00572391	17	biological_process
GO:0019725	cellular homeostasis	0.00976431	29	biological_process
GO:0006796	phosphate-containing compound metabolic process	0.06633	197	biological_process
GO:0044702	single organism reproductive process	0.00875421	26	biological_process
GO:0031225	anchored component of membrane	0.0010101	3	cellular_component
GO:0004000	adenosine deaminase activity	0.0010101	3	molecular_function
GO:0004499	N,N-dimethylaniline monooxygenase activity	0.0010101	3	molecular_function
GO:0005247	voltage-gated chloride channel activity	0.0010101	3	molecular_function
GO:0005254	chloride channel activity	0.0010101	3	molecular_function
GO:0008308	voltage-gated anion channel activity	0.0010101	3	molecular_function
GO:0015108	chloride transmembrane transporter activity	0.0010101	3	molecular_function
GO:0005861	troponin complex	0.0010101	3	cellular_component
GO:0005865	striated muscle thin filament	0.0010101	3	cellular_component
GO:0030016	myofibril	0.0010101	3	cellular_component
GO:0030017	sarcomere	0.0010101	3	cellular_component
GO:0036379	myofilament	0.0010101	3	cellular_component
GO:0043292	contractile fiber	0.0010101	3	cellular_component
GO:0044449	contractile fiber part	0.0010101	3	cellular_component
GO:0071826	ribonucleoprotein complex subunit organization	0.0010101	3	biological_process
GO:0034593	phosphatidylinositol bisphosphate phosphatase activity	0.0010101	3	molecular_function
GO:0034596	phosphatidylinositol phosphate 4-phosphatase activity	0.0010101	3	molecular_function
GO:0034597	phosphatidylinositol-4,5-bisphosphate 4-phosphatase activity	0.0010101	3	molecular_function
GO:0046839	phospholipid dephosphorylation	0.0010101	3	biological_process
GO:0046856	phosphatidylinositol dephosphorylation	0.0010101	3	biological_process
GO:0052866	phosphatidylinositol phosphate phosphatase activity	0.0010101	3	molecular_function
GO:0006473	protein acetylation	0.0010101	3	biological_process
GO:0006475	internal protein amino acid acetylation	0.0010101	3	biological_process
GO:0018393	internal peptidyl-lysine acetylation	0.0010101	3	biological_process
GO:0018394	peptidyl-lysine acetylation	0.0010101	3	biological_process
GO:0043543	protein acylation	0.0010101	3	biological_process
GO:0016615	malate dehydrogenase activity	0.0010101	3	molecular_function
GO:0042559	pteridine-containing compound biosynthetic process	0.0016835	5	biological_process
GO:0005319	lipid transporter activity	0.0016835	5	molecular_function
GO:0044781	bacterial-type flagellum organization	0.0016835	5	biological_process
GO:0044248	cellular catabolic process	0.030303	90	biological_process
GO:0044454	nuclear chromosome part	0.00639731	19	cellular_component
GO:0004536	deoxyribonuclease activity	0.00942761	28	molecular_function
GO:0006826	iron ion transport	0.00606061	18	biological_process
GO:0065008	regulation of biological quality	0.0326599	97	biological_process
GO:0019685	photosynthesis, dark reaction	0.000673401	2	biological_process
GO:0009317	acetyl-CoA carboxylase complex	0.000673401	2	cellular_component
GO:0008406	gonad development	0.000673401	2	biological_process
GO:0045137	development of primary sexual characteristics	0.000673401	2	biological_process
GO:0048608	reproductive structure development	0.000673401	2	biological_process
GO:0061458	reproductive system development	0.000673401	2	biological_process
GO:0060627	regulation of vesicle-mediated transport	0.000673401	2	biological_process
GO:0008907	integrase activity	0.000673401	2	molecular_function
GO:0008918	lipopolysaccharide 3-alpha-galactosyltransferase activity	0.000673401	2	molecular_function
GO:0035250	UDP-galactosyltransferase activity	0.000673401	2	molecular_function
GO:0005388	calcium-transporting ATPase activity	0.000673401	2	molecular_function
GO:0006558	L-phenylalanine metabolic process	0.000673401	2	biological_process
GO:1902221	erythrose 4-phosphate/phosphoenolpyruvate family amino acid metabolic process	0.000673401	2	biological_process
GO:0016055	Wnt signaling pathway	0.0043771	13	biological_process
GO:0007094	mitotic spindle assembly checkpoint	0.0020202	6	biological_process
GO:0009895	negative regulation of catabolic process	0.0020202	6	biological_process
GO:0031330	negative regulation of cellular catabolic process	0.0020202	6	biological_process
GO:0031396	regulation of protein ubiquitination	0.0020202	6	biological_process
GO:0031397	negative regulation of protein ubiquitination	0.0020202	6	biological_process
GO:0031577	spindle checkpoint	0.0020202	6	biological_process
GO:0032435	negative regulation of proteasomal ubiquitin-dependent protein catabolic process	0.0020202	6	biological_process
GO:0033046	negative regulation of sister chromatid segregation	0.0020202	6	biological_process
GO:0033048	negative regulation of mitotic sister chromatid segregation	0.0020202	6	biological_process
GO:0042177	negative regulation of protein catabolic process	0.0020202	6	biological_process
GO:0045839	negative regulation of mitotic nuclear division	0.0020202	6	biological_process
GO:0045841	negative regulation of mitotic metaphase/anaphase transition	0.0020202	6	biological_process
GO:0051340	regulation of ligase activity	0.0020202	6	biological_process
GO:0051352	negative regulation of ligase activity	0.0020202	6	biological_process
GO:0051436	negative regulation of ubiquitin-protein ligase activity involved in mitotic cell cycle	0.0020202	6	biological_process
GO:0051438	regulation of ubiquitin-protein transferase activity	0.0020202	6	biological_process
GO:0051439	regulation of ubiquitin-protein ligase activity involved in mitotic cell cycle	0.0020202	6	biological_process
GO:0051444	negative regulation of ubiquitin-protein transferase activity	0.0020202	6	biological_process
GO:0051985	negative regulation of chromosome segregation	0.0020202	6	biological_process
GO:0071173	spindle assembly checkpoint	0.0020202	6	biological_process
GO:0071174	mitotic spindle checkpoint	0.0020202	6	biological_process
GO:1901799	negative regulation of proteasomal protein catabolic process	0.0020202	6	biological_process
GO:1902100	negative regulation of metaphase/anaphase transition of cell cycle	0.0020202	6	biological_process
GO:1903051	negative regulation of proteolysis involved in cellular protein catabolic process	0.0020202	6	biological_process
GO:1903320	regulation of protein modification by small protein conjugation or removal	0.0020202	6	biological_process
GO:1903321	negative regulation of protein modification by small protein conjugation or removal	0.0020202	6	biological_process
GO:1903363	negative regulation of cellular protein catabolic process	0.0020202	6	biological_process
GO:1904666	regulation of ubiquitin protein ligase activity	0.0020202	6	biological_process
GO:1904667	negative regulation of ubiquitin protein ligase activity	0.0020202	6	biological_process
GO:2000816	negative regulation of mitotic sister chromatid separation	0.0020202	6	biological_process
GO:2001251	negative regulation of chromosome organization	0.0020202	6	biological_process
GO:0043648	dicarboxylic acid metabolic process	0.0020202	6	biological_process
GO:0009755	hormone-mediated signaling pathway	0.0040404	12	biological_process
GO:0032870	cellular response to hormone stimulus	0.0040404	12	biological_process
GO:0071495	cellular response to endogenous stimulus	0.0040404	12	biological_process
GO:0005381	iron ion transmembrane transporter activity	0.00572391	17	molecular_function
GO:0048646	anatomical structure formation involved in morphogenesis	0.00572391	17	biological_process
GO:0051348	negative regulation of transferase activity	0.0023569	7	biological_process
GO:0007091	metaphase/anaphase transition of mitotic cell cycle	0.0023569	7	biological_process
GO:0010965	regulation of mitotic sister chromatid separation	0.0023569	7	biological_process
GO:0030071	regulation of mitotic metaphase/anaphase transition	0.0023569	7	biological_process
GO:0031145	anaphase-promoting complex-dependent proteasomal ubiquitin-dependent protein catabolic process	0.0023569	7	biological_process
GO:0032434	regulation of proteasomal ubiquitin-dependent protein catabolic process	0.0023569	7	biological_process
GO:0033044	regulation of chromosome organization	0.0023569	7	biological_process
GO:0033045	regulation of sister chromatid segregation	0.0023569	7	biological_process
GO:0033047	regulation of mitotic sister chromatid segregation	0.0023569	7	biological_process
GO:0044784	metaphase/anaphase transition of cell cycle	0.0023569	7	biological_process
GO:0051306	mitotic sister chromatid separation	0.0023569	7	biological_process
GO:0051983	regulation of chromosome segregation	0.0023569	7	biological_process
GO:1902099	regulation of metaphase/anaphase transition of cell cycle	0.0023569	7	biological_process
GO:0045786	negative regulation of cell cycle	0.003367	10	biological_process
GO:0051235	maintenance of location	0.003367	10	biological_process
GO:0004520	endodeoxyribonuclease activity	0.003367	10	molecular_function
GO:0019901	protein kinase binding	0.0026936	8	molecular_function
GO:0000070	mitotic sister chromatid segregation	0.0026936	8	biological_process
GO:0000819	sister chromatid segregation	0.0026936	8	biological_process
GO:0044770	cell cycle phase transition	0.0026936	8	biological_process
GO:0044772	mitotic cell cycle phase transition	0.0026936	8	biological_process
GO:1901987	regulation of cell cycle phase transition	0.0026936	8	biological_process
GO:1901990	regulation of mitotic cell cycle phase transition	0.0026936	8	biological_process
GO:0015144	carbohydrate transmembrane transporter activity	0.0026936	8	molecular_function
GO:1901476	carbohydrate transporter activity	0.0026936	8	molecular_function
GO:0019012	virion	0.0350168	104	cellular_component
GO:0008134	transcription factor binding	0.0107744	32	molecular_function
GO:0015267	channel activity	0.0252525	75	molecular_function
GO:0022803	passive transmembrane transporter activity	0.0252525	75	molecular_function
GO:0003677	DNA binding	0.126263	375	molecular_function
GO:0015740	C4-dicarboxylate transport	0.0013468	4	biological_process
GO:0004127	cytidylate kinase activity	0.0013468	4	molecular_function
GO:0045202	synapse	0.0013468	4	cellular_component
GO:0004383	guanylate cyclase activity	0.0013468	4	molecular_function
GO:0006182	cGMP biosynthetic process	0.0013468	4	biological_process
GO:0046068	cGMP metabolic process	0.0013468	4	biological_process
GO:0000149	SNARE binding	0.0013468	4	molecular_function
GO:0019905	syntaxin binding	0.0013468	4	molecular_function
GO:0050662	coenzyme binding	0.0158249	47	molecular_function
GO:0015718	monocarboxylic acid transport	0.0016835	5	biological_process
GO:0000922	spindle pole	0.0016835	5	cellular_component
GO:0006959	humoral immune response	0.0016835	5	biological_process
GO:0042381	hemolymph coagulation	0.0016835	5	biological_process
GO:0045735	nutrient reservoir activity	0.0016835	5	molecular_function
GO:0006760	folic acid-containing compound metabolic process	0.0016835	5	biological_process
GO:0016763	transferase activity, transferring pentosyl groups	0.00505051	15	molecular_function
GO:0006368	transcription elongation from RNA polymerase II promoter	0.0030303	9	biological_process
GO:0006508	proteolysis	0.0498316	148	biological_process
GO:0017038	protein import	0.00942761	28	biological_process
GO:0009982	pseudouridine synthase activity	0.0020202	6	molecular_function
GO:0009066	aspartate family amino acid metabolic process	0.0020202	6	biological_process
GO:0043934	sporulation	0.0020202	6	biological_process
GO:0045444	fat cell differentiation	0.0020202	6	biological_process
GO:0008009	chemokine activity	0.0026936	8	molecular_function
GO:0042379	chemokine receptor binding	0.0026936	8	molecular_function
GO:0016668	oxidoreductase activity, acting on a sulfur group of donors, NAD(P) as acceptor	0.0047138	14	molecular_function
GO:0047134	protein-disulfide reductase activity	0.0047138	14	molecular_function
GO:0016569	covalent chromatin modification	0.0026936	8	biological_process
GO:0016570	histone modification	0.0026936	8	biological_process
GO:0007219	Notch signaling pathway	0.0023569	7	biological_process
GO:0061136	regulation of proteasomal protein catabolic process	0.0023569	7	biological_process
GO:1903050	regulation of proteolysis involved in cellular protein catabolic process	0.0023569	7	biological_process
GO:1903362	regulation of cellular protein catabolic process	0.0023569	7	biological_process
GO:0006383	transcription from RNA polymerase III promoter	0.0023569	7	biological_process
GO:0009451	RNA modification	0.0107744	32	biological_process
GO:0048869	cellular developmental process	0.0141414	42	biological_process
GO:0000793	condensed chromosome	0.00673401	20	cellular_component
GO:0009896	positive regulation of catabolic process	0.0043771	13	biological_process
GO:0010508	positive regulation of autophagy	0.0043771	13	biological_process
GO:0031331	positive regulation of cellular catabolic process	0.0043771	13	biological_process
GO:0016651	oxidoreductase activity, acting on NAD(P)H	0.00976431	29	molecular_function
GO:0015075	ion transmembrane transporter activity	0.0616162	183	molecular_function
GO:0019031	viral envelope	0.0144781	43	cellular_component
GO:0036338	viral membrane	0.0144781	43	cellular_component
GO:0005216	ion channel activity	0.0249158	74	molecular_function
GO:0022838	substrate-specific channel activity	0.0249158	74	molecular_function
GO:0008104	protein localization	0.0420875	125	biological_process
GO:0005253	anion channel activity	0.0010101	3	molecular_function
GO:0010008	endosome membrane	0.0010101	3	cellular_component
GO:0005912	adherens junction	0.0010101	3	cellular_component
GO:0005924	cell-substrate adherens junction	0.0010101	3	cellular_component
GO:0005925	focal adhesion	0.0010101	3	cellular_component
GO:0030055	cell-substrate junction	0.0010101	3	cellular_component
GO:0070161	anchoring junction	0.0010101	3	cellular_component
GO:0047396	glycosylphosphatidylinositol diacylglycerol-lyase activity	0.0010101	3	molecular_function
GO:0040029	regulation of gene expression, epigenetic	0.0010101	3	biological_process
GO:0005402	cation:sugar symporter activity	0.0010101	3	molecular_function
GO:0008272	sulfate transport	0.0010101	3	biological_process
GO:0015116	sulfate transmembrane transporter activity	0.0010101	3	molecular_function
GO:1901682	sulfur compound transmembrane transporter activity	0.0010101	3	molecular_function
GO:0001533	cornified envelope	0.0010101	3	cellular_component
GO:0030435	sporulation resulting in formation of a cellular spore	0.0010101	3	biological_process
GO:0006270	DNA replication initiation	0.00505051	15	biological_process
GO:0048468	cell development	0.00606061	18	biological_process
GO:0001664	G-protein coupled receptor binding	0.0037037	11	molecular_function
GO:0051129	negative regulation of cellular component organization	0.0037037	11	biological_process
GO:0006813	potassium ion transport	0.00774411	23	biological_process
GO:0010564	regulation of cell cycle process	0.003367	10	biological_process
GO:0000139	Golgi membrane	0.003367	10	cellular_component
GO:0005976	polysaccharide metabolic process	0.003367	10	biological_process
GO:0033647	host intracellular organelle	0.00572391	17	cellular_component
GO:0033648	host intracellular membrane-bounded organelle	0.00572391	17	cellular_component
GO:0032259	methylation	0.00572391	17	biological_process
GO:0051246	regulation of protein metabolic process	0.00740741	22	biological_process
GO:0046483	heterocycle metabolic process	0.214478	637	biological_process
GO:0090304	nucleic acid metabolic process	0.188889	561	biological_process
GO:0070925	organelle assembly	0.00639731	19	biological_process
GO:0072594	establishment of protein localization to organelle	0.0121212	36	biological_process
GO:0004435	phosphatidylinositol phospholipase C activity	0.0013468	4	molecular_function
GO:0004629	phospholipase C activity	0.0013468	4	molecular_function
GO:0019049	evasion or tolerance of host defenses by virus	0.0013468	4	biological_process
GO:0004488	methylenetetrahydrofolate dehydrogenase (NADP+) activity	0.0013468	4	molecular_function
GO:0006099	tricarboxylic acid cycle	0.0013468	4	biological_process
GO:0006101	citrate metabolic process	0.0013468	4	biological_process
GO:0009081	branched-chain amino acid metabolic process	0.0013468	4	biological_process
GO:0009082	branched-chain amino acid biosynthetic process	0.0013468	4	biological_process
GO:0006633	fatty acid biosynthetic process	0.0026936	8	biological_process
GO:0048513	organ development	0.0026936	8	biological_process
GO:0051783	regulation of nuclear division	0.0026936	8	biological_process
GO:0006732	coenzyme metabolic process	0.00774411	23	biological_process
GO:0030031	cell projection assembly	0.0023569	7	biological_process
GO:0051782	negative regulation of cell division	0.0023569	7	biological_process
GO:0042127	regulation of cell proliferation	0.0023569	7	biological_process
GO:0007275	multicellular organismal development	0.0178451	53	biological_process
GO:0030077	plasma membrane light-harvesting complex	0.0016835	5	cellular_component
GO:0042716	plasma membrane-derived chromatophore	0.0016835	5	cellular_component
GO:0044413	avoidance of host defenses	0.0016835	5	biological_process
GO:0044415	evasion or tolerance of host defenses	0.0016835	5	biological_process
GO:0051832	avoidance of defenses of other organism involved in symbiotic interaction	0.0016835	5	biological_process
GO:0051834	evasion or tolerance of defenses of other organism involved in symbiotic interaction	0.0016835	5	biological_process
GO:0052173	response to defenses of other organism involved in symbiotic interaction	0.0016835	5	biological_process
GO:0052200	response to host defenses	0.0016835	5	biological_process
GO:0075136	response to host	0.0016835	5	biological_process
GO:0050661	NADP binding	0.0020202	6	molecular_function
GO:0007093	mitotic cell cycle checkpoint	0.0020202	6	biological_process
GO:0006139	nucleobase-containing compound metabolic process	0.206397	613	biological_process
GO:1902580	single-organism cellular localization	0.0141414	42	biological_process
GO:0016790	thiolester hydrolase activity	0.0003367	1	molecular_function
GO:0022891	substrate-specific transmembrane transporter activity	0.0639731	190	molecular_function
GO:0009294	DNA mediated transformation	0.0003367	1	biological_process
GO:0030420	establishment of competence for transformation	0.0003367	1	biological_process
GO:0008811	chloramphenicol O-acetyltransferase activity	0.0003367	1	molecular_function
GO:0004615	phosphomannomutase activity	0.0003367	1	molecular_function
GO:0009226	nucleotide-sugar biosynthetic process	0.0003367	1	biological_process
GO:0009298	GDP-mannose biosynthetic process	0.0003367	1	biological_process
GO:0019673	GDP-mannose metabolic process	0.0003367	1	biological_process
GO:0006805	xenobiotic metabolic process	0.0003367	1	biological_process
GO:0009410	response to xenobiotic stimulus	0.0003367	1	biological_process
GO:0010124	phenylacetate catabolic process	0.0003367	1	biological_process
GO:0042178	xenobiotic catabolic process	0.0003367	1	biological_process
GO:0071466	cellular response to xenobiotic stimulus	0.0003367	1	biological_process
GO:0016037	light absorption	0.0003367	1	biological_process
GO:0031404	chloride ion binding	0.0003367	1	molecular_function
GO:0050080	malonyl-CoA decarboxylase activity	0.0003367	1	molecular_function
GO:0015225	biotin transporter activity	0.0003367	1	molecular_function
GO:0015878	biotin transport	0.0003367	1	biological_process
GO:0051183	vitamin transporter activity	0.0003367	1	molecular_function
GO:0030990	intraciliary transport particle	0.0003367	1	cellular_component
GO:0030991	intraciliary transport particle A	0.0003367	1	cellular_component
GO:0006909	phagocytosis	0.0003367	1	biological_process
GO:0030100	regulation of endocytosis	0.0003367	1	biological_process
GO:0045806	negative regulation of endocytosis	0.0003367	1	biological_process
GO:0050764	regulation of phagocytosis	0.0003367	1	biological_process
GO:0050765	negative regulation of phagocytosis	0.0003367	1	biological_process
GO:0045926	negative regulation of growth	0.0003367	1	biological_process
GO:0003919	FMN adenylyltransferase activity	0.0003367	1	molecular_function
GO:0004555	alpha,alpha-trehalase activity	0.0003367	1	molecular_function
GO:0015927	trehalase activity	0.0003367	1	molecular_function
GO:0045182	translation regulator activity	0.0003367	1	molecular_function
GO:0003885	D-arabinono-1,4-lactone oxidase activity	0.0003367	1	molecular_function
GO:0016899	oxidoreductase activity, acting on the CH-OH group of donors, oxygen as acceptor	0.0003367	1	molecular_function
GO:0005786	signal recognition particle, endoplasmic reticulum targeting	0.0003367	1	cellular_component
GO:0030942	endoplasmic reticulum signal peptide binding	0.0003367	1	molecular_function
GO:0031360	intrinsic component of thylakoid membrane	0.0003367	1	cellular_component
GO:0031361	integral component of thylakoid membrane	0.0003367	1	cellular_component
GO:0050290	sphingomyelin phosphodiesterase D activity	0.0003367	1	molecular_function
GO:0030254	protein secretion by the type III secretion system	0.0003367	1	biological_process
GO:0030257	type III protein secretion system complex	0.0003367	1	cellular_component
GO:0045300	acyl-[acyl-carrier-protein] desaturase activity	0.0003367	1	molecular_function
GO:0032957	inositol trisphosphate metabolic process	0.0003367	1	biological_process
GO:0043647	inositol phosphate metabolic process	0.0003367	1	biological_process
GO:0047325	inositol tetrakisphosphate 1-kinase activity	0.0003367	1	molecular_function
GO:0051765	inositol tetrakisphosphate kinase activity	0.0003367	1	molecular_function
GO:0052725	inositol-1,3,4-trisphosphate 6-kinase activity	0.0003367	1	molecular_function
GO:0052726	inositol-1,3,4-trisphosphate 5-kinase activity	0.0003367	1	molecular_function
GO:0019008	molybdopterin synthase complex	0.0003367	1	cellular_component
GO:0018196	peptidyl-asparagine modification	0.0003367	1	biological_process
GO:0018279	protein N-linked glycosylation via asparagine	0.0003367	1	biological_process
GO:0008901	ferredoxin hydrogenase activity	0.0003367	1	molecular_function
GO:0016699	oxidoreductase activity, acting on hydrogen as donor, iron-sulfur protein as acceptor	0.0003367	1	molecular_function
GO:0000229	cytoplasmic chromosome	0.0003367	1	cellular_component
GO:0000262	mitochondrial chromosome	0.0003367	1	cellular_component
GO:0004107	chorismate synthase activity	0.0003367	1	molecular_function
GO:0004619	phosphoglycerate mutase activity	0.0003367	1	molecular_function
GO:0008115	sarcosine oxidase activity	0.0003367	1	molecular_function
GO:0008705	methionine synthase activity	0.0003367	1	molecular_function
GO:0010393	galacturonan metabolic process	0.0003367	1	biological_process
GO:0015288	porin activity	0.0003367	1	molecular_function
GO:0016647	oxidoreductase activity, acting on the CH-NH group of donors, oxygen as acceptor	0.0003367	1	molecular_function
GO:0016812	hydrolase activity, acting on carbon-nitrogen (but not peptide) bonds, in cyclic amides	0.0003367	1	molecular_function
GO:0019015	viral genome	0.0003367	1	cellular_component
GO:0019042	viral latency	0.0003367	1	biological_process
GO:0022829	wide pore channel activity	0.0003367	1	molecular_function
GO:0030259	lipid glycosylation	0.0003367	1	biological_process
GO:0030284	estrogen receptor activity	0.0003367	1	molecular_function
GO:0042084	5-methyltetrahydrofolate-dependent methyltransferase activity	0.0003367	1	molecular_function
GO:0042645	mitochondrial nucleoid	0.0003367	1	cellular_component
GO:0045488	pectin metabolic process	0.0003367	1	biological_process
GO:0045490	pectin catabolic process	0.0003367	1	biological_process
GO:0046653	tetrahydrofolate metabolic process	0.0003367	1	biological_process
GO:0003689	DNA clamp loader activity	0.0003367	1	molecular_function
GO:0004631	phosphomevalonate kinase activity	0.0003367	1	molecular_function
GO:0005657	replication fork	0.0003367	1	cellular_component
GO:0005663	DNA replication factor C complex	0.0003367	1	cellular_component
GO:0006695	cholesterol biosynthetic process	0.0003367	1	biological_process
GO:0015098	molybdate ion transmembrane transporter activity	0.0003367	1	molecular_function
GO:0015145	monosaccharide transmembrane transporter activity	0.0003367	1	molecular_function
GO:0015149	hexose transmembrane transporter activity	0.0003367	1	molecular_function
GO:0015153	rhamnose transmembrane transporter activity	0.0003367	1	molecular_function
GO:0015689	molybdate ion transport	0.0003367	1	biological_process
GO:0016126	sterol biosynthetic process	0.0003367	1	biological_process
GO:0033170	protein-DNA loading ATPase activity	0.0003367	1	molecular_function
GO:1902653	secondary alcohol biosynthetic process	0.0003367	1	biological_process
GO:0008849	enterochelin esterase activity	0.0003367	1	molecular_function
GO:0008772	[isocitrate dehydrogenase (NADP+)] kinase activity	0.0003367	1	molecular_function
GO:0000086	G2/M transition of mitotic cell cycle	0.0003367	1	biological_process
GO:0010389	regulation of G2/M transition of mitotic cell cycle	0.0003367	1	biological_process
GO:0010972	negative regulation of G2/M transition of mitotic cell cycle	0.0003367	1	biological_process
GO:0030336	negative regulation of cell migration	0.0003367	1	biological_process
GO:0044839	cell cycle G2/M phase transition	0.0003367	1	biological_process
GO:1902749	regulation of cell cycle G2/M phase transition	0.0003367	1	biological_process
GO:1902750	negative regulation of cell cycle G2/M phase transition	0.0003367	1	biological_process
GO:0016051	carbohydrate biosynthetic process	0.00572391	17	biological_process
GO:0004748	ribonucleoside-diphosphate reductase activity, thioredoxin disulfide as acceptor	0.000673401	2	molecular_function
GO:0061731	ribonucleoside-diphosphate reductase activity	0.000673401	2	molecular_function
GO:0015232	heme transporter activity	0.000673401	2	molecular_function
GO:0031423	hexon binding	0.000673401	2	molecular_function
GO:0008661	1-deoxy-D-xylulose-5-phosphate synthase activity	0.000673401	2	molecular_function
GO:0016744	transferase activity, transferring aldehyde or ketonic groups	0.000673401	2	molecular_function
GO:0000725	recombinational repair	0.000673401	2	biological_process
GO:0009403	toxin biosynthetic process	0.000673401	2	biological_process
GO:0008073	ornithine decarboxylase inhibitor activity	0.000673401	2	molecular_function
GO:0042979	ornithine decarboxylase regulator activity	0.000673401	2	molecular_function
GO:0004392	heme oxygenase (decyclizing) activity	0.000673401	2	molecular_function
GO:0006788	heme oxidation	0.000673401	2	biological_process
GO:0007417	central nervous system development	0.000673401	2	biological_process
GO:0007420	brain development	0.000673401	2	biological_process
GO:0060322	head development	0.000673401	2	biological_process
GO:0017069	snRNA binding	0.000673401	2	molecular_function
GO:0040013	negative regulation of locomotion	0.000673401	2	biological_process
GO:0051271	negative regulation of cellular component movement	0.000673401	2	biological_process
GO:2000146	negative regulation of cell motility	0.000673401	2	biological_process
GO:0015774	polysaccharide transport	0.000673401	2	biological_process
GO:0033037	polysaccharide localization	0.000673401	2	biological_process
GO:0000052	citrulline metabolic process	0.000673401	2	biological_process
GO:0018101	protein citrullination	0.000673401	2	biological_process
GO:0019240	citrulline biosynthetic process	0.000673401	2	biological_process
GO:0033014	tetrapyrrole biosynthetic process	0.0047138	14	biological_process
GO:0005215	transporter activity	0.0848485	252	molecular_function
GO:0000988	transcription factor activity, protein binding	0.0124579	37	molecular_function
GO:0072686	mitotic spindle	0.003367	10	cellular_component
GO:0005929	cilium	0.00538721	16	cellular_component
GO:0035091	phosphatidylinositol binding	0.0043771	13	molecular_function
GO:0019538	protein metabolic process	0.171717	510	biological_process
GO:0016070	RNA metabolic process	0.153535	456	biological_process
GO:0072657	protein localization to membrane	0.00505051	15	biological_process
GO:0031514	motile cilium	0.00505051	15	cellular_component
GO:0016701	oxidoreductase activity, acting on single donors with incorporation of molecular oxygen	0.0040404	12	molecular_function
GO:0030001	metal ion transport	0.0265993	79	biological_process
GO:0006779	porphyrin-containing compound biosynthetic process	0.0026936	8	biological_process
GO:0001510	RNA methylation	0.0026936	8	biological_process
GO:0006869	lipid transport	0.00572391	17	biological_process
GO:0051641	cellular localization	0.0478114	142	biological_process
GO:0009405	pathogenesis	0.0232323	69	biological_process
GO:0030414	peptidase inhibitor activity	0.00909091	27	molecular_function
GO:0061134	peptidase regulator activity	0.00909091	27	molecular_function
GO:0031399	regulation of protein modification process	0.0037037	11	biological_process
GO:0005669	transcription factor TFIID complex	0.0023569	7	cellular_component
GO:0044057	regulation of system process	0.0023569	7	biological_process
GO:0016814	hydrolase activity, acting on carbon-nitrogen (but not peptide) bonds, in cyclic amidines	0.0023569	7	molecular_function
GO:0008175	tRNA methyltransferase activity	0.0023569	7	molecular_function
GO:0045184	establishment of protein localization	0.0393939	117	biological_process
GO:0022610	biological adhesion	0.0208754	62	biological_process
GO:0042025	host cell nucleus	0.00538721	16	cellular_component
GO:0008191	metalloendopeptidase inhibitor activity	0.0010101	3	molecular_function
GO:0010576	metalloenzyme regulator activity	0.0010101	3	molecular_function
GO:0048551	metalloenzyme inhibitor activity	0.0010101	3	molecular_function
GO:0009218	pyrimidine ribonucleotide metabolic process	0.0010101	3	biological_process
GO:0009220	pyrimidine ribonucleotide biosynthetic process	0.0010101	3	biological_process
GO:0016125	sterol metabolic process	0.0010101	3	biological_process
GO:0030436	asexual sporulation	0.0010101	3	biological_process
GO:0051184	cofactor transporter activity	0.0010101	3	molecular_function
GO:0048309	endoplasmic reticulum inheritance	0.0010101	3	biological_process
GO:0020012	evasion or tolerance of host immune response	0.0010101	3	biological_process
GO:0051805	evasion or tolerance of immune response of other organism involved in symbiotic interaction	0.0010101	3	biological_process
GO:0052564	response to immune response of other organism involved in symbiotic interaction	0.0010101	3	biological_process
GO:0052572	response to host immune response	0.0010101	3	biological_process
GO:0007020	microtubule nucleation	0.0010101	3	biological_process
GO:0010968	regulation of microtubule nucleation	0.0010101	3	biological_process
GO:0031112	positive regulation of microtubule polymerization or depolymerization	0.0010101	3	biological_process
GO:0031113	regulation of microtubule polymerization	0.0010101	3	biological_process
GO:0031116	positive regulation of microtubule polymerization	0.0010101	3	biological_process
GO:0046785	microtubule polymerization	0.0010101	3	biological_process
GO:0090063	positive regulation of microtubule nucleation	0.0010101	3	biological_process
GO:2001070	starch binding	0.0010101	3	molecular_function
GO:0033646	host intracellular part	0.00606061	18	cellular_component
GO:0043656	intracellular region of host	0.00606061	18	cellular_component
GO:0052547	regulation of peptidase activity	0.0020202	6	biological_process
GO:0052548	regulation of endopeptidase activity	0.0020202	6	biological_process
GO:0030076	light-harvesting complex	0.0020202	6	cellular_component
GO:0007266	Rho protein signal transduction	0.0043771	13	biological_process
GO:0035023	regulation of Rho protein signal transduction	0.0043771	13	biological_process
GO:0006733	oxidoreduction coenzyme metabolic process	0.003367	10	biological_process
GO:0009236	cobalamin biosynthetic process	0.0016835	5	biological_process
GO:0009401	phosphoenolpyruvate-dependent sugar phosphotransferase system	0.0016835	5	biological_process
GO:0005242	inward rectifier potassium channel activity	0.0016835	5	molecular_function
GO:1901575	organic substance catabolic process	0.0225589	67	biological_process
GO:0031490	chromatin DNA binding	0.0013468	4	molecular_function
GO:0031492	nucleosomal DNA binding	0.0013468	4	molecular_function
GO:0016108	tetraterpenoid metabolic process	0.0013468	4	biological_process
GO:0016109	tetraterpenoid biosynthetic process	0.0013468	4	biological_process
GO:0016116	carotenoid metabolic process	0.0013468	4	biological_process
GO:0016117	carotenoid biosynthetic process	0.0013468	4	biological_process
GO:0098589	membrane region	0.0013468	4	cellular_component
GO:0043281	regulation of cysteine-type endopeptidase activity involved in apoptotic process	0.0013468	4	biological_process
GO:2000116	regulation of cysteine-type endopeptidase activity	0.0013468	4	biological_process
GO:1901606	alpha-amino acid catabolic process	0.0013468	4	biological_process
GO:0009396	folic acid-containing compound biosynthetic process	0.0013468	4	biological_process
GO:0006024	glycosaminoglycan biosynthetic process	0.0013468	4	biological_process
GO:0044423	virion part	0.0319865	95	cellular_component
GO:0009617	response to bacterium	0.00505051	15	biological_process
GO:0042742	defense response to bacterium	0.00505051	15	biological_process
GO:0006913	nucleocytoplasmic transport	0.00976431	29	biological_process
GO:0019953	sexual reproduction	0.00909091	27	biological_process
GO:0044703	multi-organism reproductive process	0.00909091	27	biological_process
GO:0071310	cellular response to organic substance	0.0040404	12	biological_process
GO:0032268	regulation of cellular protein metabolic process	0.00707071	21	biological_process
GO:0034508	centromere complex assembly	0.0030303	9	biological_process
GO:0044267	cellular protein metabolic process	0.135354	402	biological_process
GO:0055114	oxidation-reduction process	0.0646465	192	biological_process
GO:0044710	single-organism metabolic process	0.158249	470	biological_process
GO:0006720	isoprenoid metabolic process	0.0026936	8	biological_process
GO:0008299	isoprenoid biosynthetic process	0.0026936	8	biological_process
GO:0009110	vitamin biosynthetic process	0.0026936	8	biological_process
GO:0042364	water-soluble vitamin biosynthetic process	0.0026936	8	biological_process
GO:0006614	SRP-dependent cotranslational protein targeting to membrane	0.0026936	8	biological_process
GO:0045047	protein targeting to ER	0.0026936	8	biological_process
GO:0072599	establishment of protein localization to endoplasmic reticulum	0.0026936	8	biological_process
GO:0000228	nuclear chromosome	0.00673401	20	cellular_component
GO:0009108	coenzyme biosynthetic process	0.00505051	15	biological_process
GO:0005801	cis-Golgi network	0.0023569	7	cellular_component
GO:0007088	regulation of mitotic nuclear division	0.0023569	7	biological_process
GO:0015297	antiporter activity	0.0023569	7	molecular_function
GO:0017080	sodium channel regulator activity	0.0023569	7	molecular_function
GO:0019871	sodium channel inhibitor activity	0.0023569	7	molecular_function
GO:0043565	sequence-specific DNA binding	0.026936	80	molecular_function
GO:0000778	condensed nuclear chromosome kinetochore	0.0040404	12	cellular_component
GO:0000780	condensed nuclear chromosome, centromeric region	0.0040404	12	cellular_component
GO:0000942	condensed nuclear chromosome outer kinetochore	0.0040404	12	cellular_component
GO:0042729	DASH complex	0.0040404	12	cellular_component
GO:0005126	cytokine receptor binding	0.00808081	24	molecular_function
GO:0000989	transcription factor activity, transcription factor binding	0.0104377	31	molecular_function
GO:0003712	transcription cofactor activity	0.0104377	31	molecular_function
GO:0010340	carboxyl-O-methyltransferase activity	0.0020202	6	molecular_function
GO:0051998	protein carboxyl O-methyltransferase activity	0.0020202	6	molecular_function
GO:0001503	ossification	0.0020202	6	biological_process
GO:0034637	cellular carbohydrate biosynthetic process	0.0020202	6	biological_process
GO:0051270	regulation of cellular component movement	0.0020202	6	biological_process
GO:2000145	regulation of cell motility	0.0020202	6	biological_process
GO:0008324	cation transmembrane transporter activity	0.0441077	131	molecular_function
GO:0090150	establishment of protein localization to membrane	0.0047138	14	biological_process
GO:0042254	ribosome biogenesis	0.00673401	20	biological_process
GO:0046148	pigment biosynthetic process	0.0030303	9	biological_process
GO:0070972	protein localization to endoplasmic reticulum	0.0030303	9	biological_process
GO:0006354	DNA-templated transcription, elongation	0.0030303	9	biological_process
GO:0046873	metal ion transmembrane transporter activity	0.0265993	79	molecular_function
GO:0044421	extracellular region part	0.0175084	52	cellular_component
GO:1902531	regulation of intracellular signal transduction	0.00774411	23	biological_process
GO:0030474	spindle pole body duplication	0.0016835	5	biological_process
GO:0051300	spindle pole body organization	0.0016835	5	biological_process
GO:0009235	cobalamin metabolic process	0.0016835	5	biological_process
GO:0015298	solute:cation antiporter activity	0.0016835	5	molecular_function
GO:0015299	solute:proton antiporter activity	0.0016835	5	molecular_function
GO:0007029	endoplasmic reticulum organization	0.0016835	5	biological_process
GO:0005044	scavenger receptor activity	0.0037037	11	molecular_function
GO:0038024	cargo receptor activity	0.0037037	11	molecular_function
GO:0015399	primary active transmembrane transporter activity	0.00707071	21	molecular_function
GO:0015405	P-P-bond-hydrolysis-driven transmembrane transporter activity	0.00707071	21	molecular_function
GO:0048522	positive regulation of cellular process	0.016835	50	biological_process
GO:0016863	intramolecular oxidoreductase activity, transposing C=C bonds	0.000673401	2	molecular_function
GO:0047750	cholestenol delta-isomerase activity	0.000673401	2	molecular_function
GO:0033743	peptide-methionine (R)-S-oxide reductase activity	0.000673401	2	molecular_function
GO:0030193	regulation of blood coagulation	0.000673401	2	biological_process
GO:0050818	regulation of coagulation	0.000673401	2	biological_process
GO:0061041	regulation of wound healing	0.000673401	2	biological_process
GO:1900046	regulation of hemostasis	0.000673401	2	biological_process
GO:1903034	regulation of response to wounding	0.000673401	2	biological_process
GO:0042537	benzene-containing compound metabolic process	0.000673401	2	biological_process
GO:0045158	electron transporter, transferring electrons within cytochrome b6/f complex of photosystem II activity	0.000673401	2	molecular_function
GO:0030173	integral component of Golgi membrane	0.000673401	2	cellular_component
GO:0031228	intrinsic component of Golgi membrane	0.000673401	2	cellular_component
GO:0005984	disaccharide metabolic process	0.000673401	2	biological_process
GO:0004363	glutathione synthase activity	0.000673401	2	molecular_function
GO:0051050	positive regulation of transport	0.000673401	2	biological_process
GO:0050804	modulation of synaptic transmission	0.000673401	2	biological_process
GO:0016705	oxidoreductase activity, acting on paired donors, with incorporation or reduction of molecular oxygen	0.0104377	31	molecular_function
GO:0072330	monocarboxylic acid biosynthetic process	0.0026936	8	biological_process
GO:0043241	protein complex disassembly	0.0026936	8	biological_process
GO:0006766	vitamin metabolic process	0.0026936	8	biological_process
GO:0006767	water-soluble vitamin metabolic process	0.0026936	8	biological_process
GO:0007346	regulation of mitotic cell cycle	0.0026936	8	biological_process
GO:0007155	cell adhesion	0.020202	60	biological_process
GO:0008544	epidermis development	0.0013468	4	biological_process
GO:0016709	oxidoreductase activity, acting on paired donors, with incorporation or reduction of molecular oxygen, NAD(P)H as one donor, and incorporation of one atom of oxygen	0.0013468	4	molecular_function
GO:0044462	external encapsulating structure part	0.0013468	4	cellular_component
GO:0004549	tRNA-specific ribonuclease activity	0.0013468	4	molecular_function
GO:0008374	O-acyltransferase activity	0.0013468	4	molecular_function
GO:0046907	intracellular transport	0.0393939	117	biological_process
GO:0006605	protein targeting	0.013468	40	biological_process
GO:0006213	pyrimidine nucleoside metabolic process	0.0010101	3	biological_process
GO:0044550	secondary metabolite biosynthetic process	0.0010101	3	biological_process
GO:0005768	endosome	0.0010101	3	cellular_component
GO:0044440	endosomal part	0.0010101	3	cellular_component
GO:0051861	glycolipid binding	0.0010101	3	molecular_function
GO:0031412	gas vesicle organization	0.0010101	3	biological_process
GO:0071555	cell wall organization	0.0010101	3	biological_process
GO:0032102	negative regulation of response to external stimulus	0.0010101	3	biological_process
GO:0042302	structural constituent of cuticle	0.0010101	3	molecular_function
GO:0015988	energy coupled proton transmembrane transport, against electrochemical gradient	0.00606061	18	biological_process
GO:0015991	ATP hydrolysis coupled proton transport	0.00606061	18	biological_process
GO:0009725	response to hormone	0.0047138	14	biological_process
GO:0015031	protein transport	0.0380471	113	biological_process
GO:0070069	cytochrome complex	0.0023569	7	cellular_component
GO:0005516	calmodulin binding	0.0023569	7	molecular_function
GO:0034702	ion channel complex	0.0023569	7	cellular_component
GO:0034703	cation channel complex	0.0023569	7	cellular_component
GO:0051240	positive regulation of multicellular organismal process	0.0023569	7	biological_process
GO:0043900	regulation of multi-organism process	0.0023569	7	biological_process
GO:0022857	transmembrane transporter activity	0.0734007	218	molecular_function
GO:0034470	ncRNA processing	0.0161616	48	biological_process
GO:0034622	cellular macromolecular complex assembly	0.0205387	61	biological_process
GO:0008199	ferric iron binding	0.0030303	9	molecular_function
GO:0010639	negative regulation of organelle organization	0.0030303	9	biological_process
GO:0005815	microtubule organizing center	0.0037037	11	cellular_component
GO:0004129	cytochrome-c oxidase activity	0.0043771	13	molecular_function
GO:0016675	oxidoreductase activity, acting on a heme group of donors	0.0043771	13	molecular_function
GO:0016676	oxidoreductase activity, acting on a heme group of donors, oxygen as acceptor	0.0043771	13	molecular_function
GO:0031334	positive regulation of protein complex assembly	0.0020202	6	biological_process
GO:0032273	positive regulation of protein polymerization	0.0020202	6	biological_process
GO:0044089	positive regulation of cellular component biogenesis	0.0020202	6	biological_process
GO:0051495	positive regulation of cytoskeleton organization	0.0020202	6	biological_process
GO:0008168	methyltransferase activity	0.0161616	48	molecular_function
GO:0005543	phospholipid binding	0.00673401	20	molecular_function
GO:0098797	plasma membrane protein complex	0.00774411	23	cellular_component
GO:0048856	anatomical structure development	0.0154882	46	biological_process
GO:0005856	cytoskeleton	0.0259259	77	cellular_component
GO:0032984	macromolecular complex disassembly	0.0026936	8	biological_process
GO:0051130	positive regulation of cellular component organization	0.0026936	8	biological_process
GO:0008565	protein transporter activity	0.0047138	14	molecular_function
GO:0003013	circulatory system process	0.0016835	5	biological_process
GO:0003018	vascular process in circulatory system	0.0016835	5	biological_process
GO:0008015	blood circulation	0.0016835	5	biological_process
GO:0035150	regulation of tube size	0.0016835	5	biological_process
GO:0050880	regulation of blood vessel size	0.0016835	5	biological_process
GO:1903522	regulation of blood circulation	0.0016835	5	biological_process
GO:0045156	electron transporter, transferring electrons within the cyclic electron transport pathway of photosynthesis activity	0.0016835	5	molecular_function
GO:0016477	cell migration	0.0016835	5	biological_process
GO:0030334	regulation of cell migration	0.0016835	5	biological_process
GO:0009512	cytochrome b6f complex	0.0016835	5	cellular_component
GO:0006820	anion transport	0.010101	30	biological_process
GO:0051188	cofactor biosynthetic process	0.00740741	22	biological_process
GO:0007265	Ras protein signal transduction	0.00505051	15	biological_process
GO:0046578	regulation of Ras protein signal transduction	0.00505051	15	biological_process
GO:0009055	electron carrier activity	0.013468	40	molecular_function
GO:0006165	nucleoside diphosphate phosphorylation	0.0023569	7	biological_process
GO:0046939	nucleotide phosphorylation	0.0023569	7	biological_process
GO:0008146	sulfotransferase activity	0.0037037	11	molecular_function
GO:0022414	reproductive process	0.00976431	29	biological_process
GO:0003924	GTPase activity	0.0208754	62	molecular_function
GO:0044463	cell projection part	0.0013468	4	cellular_component
GO:0030976	thiamine pyrophosphate binding	0.0013468	4	molecular_function
GO:0001932	regulation of protein phosphorylation	0.0013468	4	biological_process
GO:0030545	receptor regulator activity	0.0013468	4	molecular_function
GO:0030547	receptor inhibitor activity	0.0013468	4	molecular_function
GO:0030548	acetylcholine receptor regulator activity	0.0013468	4	molecular_function
GO:0030550	acetylcholine receptor inhibitor activity	0.0013468	4	molecular_function
GO:0071702	organic substance transport	0.0545455	162	biological_process
GO:0015629	actin cytoskeleton	0.00538721	16	cellular_component
GO:0071944	cell periphery	0.0306397	91	cellular_component
GO:0051336	regulation of hydrolase activity	0.0040404	12	biological_process
GO:0009893	positive regulation of metabolic process	0.0104377	31	biological_process
GO:0030955	potassium ion binding	0.0020202	6	molecular_function
GO:0031420	alkali metal ion binding	0.0020202	6	molecular_function
GO:0098799	outer mitochondrial membrane protein complex	0.0020202	6	cellular_component
GO:0000279	M phase	0.0020202	6	biological_process
GO:0022403	cell cycle phase	0.0020202	6	biological_process
GO:0044848	biological phase	0.0020202	6	biological_process
GO:0040012	regulation of locomotion	0.0020202	6	biological_process
GO:0019835	cytolysis	0.0020202	6	biological_process
GO:0000003	reproduction	0.0161616	48	biological_process
GO:0010851	cyclase regulator activity	0.0003367	1	molecular_function
GO:0010853	cyclase activator activity	0.0003367	1	molecular_function
GO:0030249	guanylate cyclase regulator activity	0.0003367	1	molecular_function
GO:0030250	guanylate cyclase activator activity	0.0003367	1	molecular_function
GO:0016756	glutathione gamma-glutamylcysteinyltransferase activity	0.0003367	1	molecular_function
GO:0046937	phytochelatin metabolic process	0.0003367	1	biological_process
GO:0046938	phytochelatin biosynthetic process	0.0003367	1	biological_process
GO:0004089	carbonate dehydratase activity	0.0003367	1	molecular_function
GO:0001682	tRNA 5'-leader removal	0.0003367	1	biological_process
GO:0006729	tetrahydrobiopterin biosynthetic process	0.0003367	1	biological_process
GO:0008124	4-alpha-hydroxytetrahydrobiopterin dehydratase activity	0.0003367	1	molecular_function
GO:0046146	tetrahydrobiopterin metabolic process	0.0003367	1	biological_process
GO:0009292	genetic transfer	0.0003367	1	biological_process
GO:0015109	chromate transmembrane transporter activity	0.0003367	1	molecular_function
GO:0015703	chromate transport	0.0003367	1	biological_process
GO:0005092	GDP-dissociation inhibitor activity	0.0003367	1	molecular_function
GO:0005094	Rho GDP-dissociation inhibitor activity	0.0003367	1	molecular_function
GO:0004590	orotidine-5'-phosphate decarboxylase activity	0.0003367	1	molecular_function
GO:0006207	'de novo' pyrimidine nucleobase biosynthetic process	0.0003367	1	biological_process
GO:0043484	regulation of RNA splicing	0.0003367	1	biological_process
GO:0048024	regulation of mRNA splicing, via spliceosome	0.0003367	1	biological_process
GO:0050684	regulation of mRNA processing	0.0003367	1	biological_process
GO:1903311	regulation of mRNA metabolic process	0.0003367	1	biological_process
GO:0009678	hydrogen-translocating pyrophosphatase activity	0.0003367	1	molecular_function
GO:0003725	double-stranded RNA binding	0.0003367	1	molecular_function
GO:0043189	H4/H2A histone acetyltransferase complex	0.0003367	1	cellular_component
GO:1902562	H4 histone acetyltransferase complex	0.0003367	1	cellular_component
GO:0005991	trehalose metabolic process	0.0003367	1	biological_process
GO:0009007	site-specific DNA-methyltransferase (adenine-specific) activity	0.0003367	1	molecular_function
GO:0009008	DNA-methyltransferase activity	0.0003367	1	molecular_function
GO:0032775	DNA methylation on adenine	0.0003367	1	biological_process
GO:0015649	2-keto-3-deoxygluconate:proton symporter activity	0.0003367	1	molecular_function
GO:0046411	2-keto-3-deoxygluconate transport	0.0003367	1	biological_process
GO:0006230	TMP biosynthetic process	0.0003367	1	biological_process
GO:0009173	pyrimidine ribonucleoside monophosphate metabolic process	0.0003367	1	biological_process
GO:0009174	pyrimidine ribonucleoside monophosphate biosynthetic process	0.0003367	1	biological_process
GO:0046044	TMP metabolic process	0.0003367	1	biological_process
GO:0004661	protein geranylgeranyltransferase activity	0.0003367	1	molecular_function
GO:0004663	Rab geranylgeranyltransferase activity	0.0003367	1	molecular_function
GO:0004411	homogentisate 1,2-dioxygenase activity	0.0003367	1	molecular_function
GO:0006559	L-phenylalanine catabolic process	0.0003367	1	biological_process
GO:1902222	erythrose 4-phosphate/phosphoenolpyruvate family amino acid catabolic process	0.0003367	1	biological_process
GO:0000444	MIS12/MIND type complex	0.0003367	1	cellular_component
GO:0016717	oxidoreductase activity, acting on paired donors, with oxidation of a pair of donors resulting in the reduction of molecular oxygen to two molecules of water	0.0003367	1	molecular_function
GO:0021537	telencephalon development	0.0003367	1	biological_process
GO:0021543	pallium development	0.0003367	1	biological_process
GO:0021987	cerebral cortex development	0.0003367	1	biological_process
GO:0030900	forebrain development	0.0003367	1	biological_process
GO:0004113	2',3'-cyclic-nucleotide 3'-phosphodiesterase activity	0.0003367	1	molecular_function
GO:0004421	hydroxymethylglutaryl-CoA synthase activity	0.0003367	1	molecular_function
GO:0004819	glutamine-tRNA ligase activity	0.0003367	1	molecular_function
GO:0006425	glutaminyl-tRNA aminoacylation	0.0003367	1	biological_process
GO:0000323	lytic vacuole	0.0003367	1	cellular_component
GO:0005764	lysosome	0.0003367	1	cellular_component
GO:0009584	detection of visible light	0.0003367	1	biological_process
GO:0018298	protein-chromophore linkage	0.0003367	1	biological_process
GO:0042974	retinoic acid receptor binding	0.0003367	1	molecular_function
GO:0003830	beta-1,4-mannosylglycoprotein 4-beta-N-acetylglucosaminyltransferase activity	0.0003367	1	molecular_function
GO:0003953	NAD+ nucleosidase activity	0.0003367	1	molecular_function
GO:0004664	prephenate dehydratase activity	0.0003367	1	molecular_function
GO:0004677	DNA-dependent protein kinase activity	0.0003367	1	molecular_function
GO:0008297	single-stranded DNA exodeoxyribonuclease activity	0.0003367	1	molecular_function
GO:0008409	5'-3' exonuclease activity	0.0003367	1	molecular_function
GO:0009086	methionine biosynthetic process	0.0003367	1	biological_process
GO:0009094	L-phenylalanine biosynthetic process	0.0003367	1	biological_process
GO:0015179	L-amino acid transmembrane transporter activity	0.0003367	1	molecular_function
GO:0017006	protein-tetrapyrrole linkage	0.0003367	1	biological_process
GO:0035312	5'-3' exodeoxyribonuclease activity	0.0003367	1	molecular_function
GO:0045145	single-stranded DNA 5'-3' exodeoxyribonuclease activity	0.0003367	1	molecular_function
GO:0097196	Shu complex	0.0003367	1	cellular_component
GO:1902223	erythrose 4-phosphate/phosphoenolpyruvate family amino acid biosynthetic process	0.0003367	1	biological_process
GO:1990391	DNA repair complex	0.0003367	1	cellular_component
GO:0006898	receptor-mediated endocytosis	0.0003367	1	biological_process
GO:0030623	U5 snRNA binding	0.0003367	1	molecular_function
GO:0009733	response to auxin	0.0003367	1	biological_process
GO:0008746	NAD(P)+ transhydrogenase activity	0.0003367	1	molecular_function
GO:0008750	NAD(P)+ transhydrogenase (AB-specific) activity	0.0003367	1	molecular_function
GO:0016652	oxidoreductase activity, acting on NAD(P)H, NAD(P) as acceptor	0.0003367	1	molecular_function
GO:0005780	extrinsic component of intraperoxisomal membrane	0.0003367	1	cellular_component
GO:0017070	U6 snRNA binding	0.0003367	1	molecular_function
GO:0031312	extrinsic component of organelle membrane	0.0003367	1	cellular_component
GO:0045033	peroxisome inheritance	0.0003367	1	biological_process
GO:0004557	alpha-galactosidase activity	0.0003367	1	molecular_function
GO:0009913	epidermal cell differentiation	0.0003367	1	biological_process
GO:0030216	keratinocyte differentiation	0.0003367	1	biological_process
GO:0043588	skin development	0.0003367	1	biological_process
GO:0044456	synapse part	0.0003367	1	cellular_component
GO:0048786	presynaptic active zone	0.0003367	1	cellular_component
GO:0097458	neuron part	0.0003367	1	cellular_component
GO:0098793	presynapse	0.0003367	1	cellular_component
GO:0022890	inorganic cation transmembrane transporter activity	0.040404	120	molecular_function
GO:0016866	intramolecular transferase activity	0.0026936	8	molecular_function
GO:0016725	oxidoreductase activity, acting on CH or CH2 groups	0.0010101	3	molecular_function
GO:0006206	pyrimidine nucleobase metabolic process	0.0010101	3	biological_process
GO:0019856	pyrimidine nucleobase biosynthetic process	0.0010101	3	biological_process
GO:0019238	cyclohydrolase activity	0.0010101	3	molecular_function
GO:0015749	monosaccharide transport	0.0010101	3	biological_process
GO:0043549	regulation of kinase activity	0.0010101	3	biological_process
GO:0045859	regulation of protein kinase activity	0.0010101	3	biological_process
GO:0006749	glutathione metabolic process	0.0010101	3	biological_process
GO:0015925	galactosidase activity	0.0010101	3	molecular_function
GO:0043170	macromolecule metabolic process	0.330303	981	biological_process
GO:0044431	Golgi apparatus part	0.00505051	15	cellular_component
GO:0009719	response to endogenous stimulus	0.00505051	15	biological_process
GO:0008236	serine-type peptidase activity	0.0178451	53	molecular_function
GO:0017171	serine hydrolase activity	0.0178451	53	molecular_function
GO:0008092	cytoskeletal protein binding	0.0255892	76	molecular_function
GO:0004529	exodeoxyribonuclease activity	0.00606061	18	molecular_function
GO:0016895	exodeoxyribonuclease activity, producing 5'-phosphomonoesters	0.00606061	18	molecular_function
GO:0031324	negative regulation of cellular metabolic process	0.00606061	18	biological_process
GO:0030029	actin filament-based process	0.0043771	13	biological_process
GO:0030036	actin cytoskeleton organization	0.0043771	13	biological_process
GO:0009165	nucleotide biosynthetic process	0.0114478	34	biological_process
GO:1901293	nucleoside phosphate biosynthetic process	0.0114478	34	biological_process
GO:0008217	regulation of blood pressure	0.000673401	2	biological_process
GO:0042311	vasodilation	0.000673401	2	biological_process
GO:0042312	regulation of vasodilation	0.000673401	2	biological_process
GO:0006493	protein O-linked glycosylation	0.000673401	2	biological_process
GO:0009496	plastoquinol--plastocyanin reductase activity	0.000673401	2	molecular_function
GO:0052880	oxidoreductase activity, acting on diphenols and related substances as donors, with copper protein as acceptor	0.000673401	2	molecular_function
GO:0008384	IkappaB kinase activity	0.000673401	2	molecular_function
GO:0019902	phosphatase binding	0.000673401	2	molecular_function
GO:0070603	SWI/SNF superfamily-type complex	0.000673401	2	cellular_component
GO:0005048	signal sequence binding	0.000673401	2	molecular_function
GO:0051606	detection of stimulus	0.000673401	2	biological_process
GO:0016805	dipeptidase activity	0.000673401	2	molecular_function
GO:0016730	oxidoreductase activity, acting on iron-sulfur proteins as donors	0.000673401	2	molecular_function
GO:0005351	sugar:proton symporter activity	0.000673401	2	molecular_function
GO:0015295	solute:proton symporter activity	0.000673401	2	molecular_function
GO:0003879	ATP phosphoribosyltransferase activity	0.000673401	2	molecular_function
GO:0009847	spore germination	0.000673401	2	biological_process
GO:0035257	nuclear hormone receptor binding	0.000673401	2	molecular_function
GO:0051427	hormone receptor binding	0.000673401	2	molecular_function
GO:0050829	defense response to Gram-negative bacterium	0.000673401	2	biological_process
GO:0006892	post-Golgi vesicle-mediated transport	0.000673401	2	biological_process
GO:0004668	protein-arginine deiminase activity	0.000673401	2	molecular_function
GO:0018195	peptidyl-arginine modification	0.000673401	2	biological_process
GO:0048870	cell motility	0.00740741	22	biological_process
GO:0051674	localization of cell	0.00740741	22	biological_process
GO:0004719	protein-L-isoaspartate (D-aspartate) O-methyltransferase activity	0.0016835	5	molecular_function
GO:0000921	septin ring assembly	0.0016835	5	biological_process
GO:0005940	septin ring	0.0016835	5	cellular_component
GO:0031106	septin ring organization	0.0016835	5	biological_process
GO:0032156	septin cytoskeleton	0.0016835	5	cellular_component
GO:0032185	septin cytoskeleton organization	0.0016835	5	biological_process
GO:0008023	transcription elongation factor complex	0.0016835	5	cellular_component
GO:0070851	growth factor receptor binding	0.0016835	5	molecular_function
GO:0008283	cell proliferation	0.0023569	7	biological_process
GO:0051169	nuclear transport	0.00976431	29	biological_process
GO:0008152	metabolic process	0.458923	1363	biological_process
GO:0022804	active transmembrane transporter activity	0.0124579	37	molecular_function
GO:0051649	establishment of localization in cell	0.043771	130	biological_process
GO:0009378	four-way junction helicase activity	0.003367	10	molecular_function
GO:0016788	hydrolase activity, acting on ester bonds	0.0484848	144	molecular_function
GO:0016836	hydro-lyase activity	0.0043771	13	molecular_function
GO:0022411	cellular component disassembly	0.0026936	8	biological_process
GO:0006313	transposition, DNA-mediated	0.0026936	8	biological_process
GO:0032196	transposition	0.0026936	8	biological_process
GO:0042626	ATPase activity, coupled to transmembrane movement of substances	0.00639731	19	molecular_function
GO:0043492	ATPase activity, coupled to movement of substances	0.00639731	19	molecular_function
GO:0004869	cysteine-type endopeptidase inhibitor activity	0.0013468	4	molecular_function
GO:0031491	nucleosome binding	0.0013468	4	molecular_function
GO:0006023	aminoglycan biosynthetic process	0.0013468	4	biological_process
GO:0016010	dystrophin-associated glycoprotein complex	0.0013468	4	cellular_component
GO:0009060	aerobic respiration	0.0013468	4	biological_process
GO:0033692	cellular polysaccharide biosynthetic process	0.0013468	4	biological_process
GO:0009036	Type II site-specific deoxyribonuclease activity	0.0013468	4	molecular_function
GO:0015666	restriction endodeoxyribonuclease activity	0.0013468	4	molecular_function
GO:0016482	cytoplasmic transport	0.0161616	48	biological_process
GO:0000990	transcription factor activity, core RNA polymerase binding	0.0020202	6	molecular_function
GO:0000996	core DNA-dependent RNA polymerase binding promoter specificity activity	0.0020202	6	molecular_function
GO:0016987	sigma factor activity	0.0020202	6	molecular_function
GO:0044271	cellular nitrogen compound biosynthetic process	0.182492	542	biological_process
GO:0007166	cell surface receptor signaling pathway	0.0111111	33	biological_process
GO:0044260	cellular macromolecule metabolic process	0.293603	872	biological_process
GO:0042995	cell projection	0.00774411	23	cellular_component
GO:0016741	transferase activity, transferring one-carbon groups	0.0164983	49	molecular_function
GO:0070838	divalent metal ion transport	0.00673401	20	biological_process
GO:0015002	heme-copper terminal oxidase activity	0.0047138	14	molecular_function
GO:0006520	cellular amino acid metabolic process	0.0158249	47	biological_process
GO:0033643	host cell part	0.00707071	21	cellular_component
GO:0043436	oxoacid metabolic process	0.0245791	73	biological_process
GO:0019899	enzyme binding	0.00606061	18	molecular_function
GO:0008219	cell death	0.00976431	29	biological_process
GO:0016265	death	0.00976431	29	biological_process
GO:0019887	protein kinase regulator activity	0.0023569	7	molecular_function
GO:0022836	gated channel activity	0.0141414	42	molecular_function
GO:0090575	RNA polymerase II transcription factor complex	0.003367	10	cellular_component
GO:0010256	endomembrane system organization	0.003367	10	biological_process
GO:0000087	mitotic M phase	0.0016835	5	biological_process
GO:0098763	mitotic cell cycle phase	0.0016835	5	biological_process
GO:0004713	protein tyrosine kinase activity	0.0016835	5	molecular_function
GO:0009061	anaerobic respiration	0.0016835	5	biological_process
GO:0015948	methanogenesis	0.0016835	5	biological_process
GO:0015975	energy derivation by oxidation of reduced inorganic compounds	0.0016835	5	biological_process
GO:0043447	alkane biosynthetic process	0.0016835	5	biological_process
GO:0009267	cellular response to starvation	0.0010101	3	biological_process
GO:0031667	response to nutrient levels	0.0010101	3	biological_process
GO:0031669	cellular response to nutrient levels	0.0010101	3	biological_process
GO:0042594	response to starvation	0.0010101	3	biological_process
GO:0008982	protein-N(PI)-phosphohistidine-sugar phosphotransferase activity	0.0010101	3	molecular_function
GO:0051051	negative regulation of transport	0.0010101	3	biological_process
GO:0042493	response to drug	0.0010101	3	biological_process
GO:0030682	evasion or tolerance of host defense response	0.0010101	3	biological_process
GO:0051807	evasion or tolerance of defense response of other organism involved in symbiotic interaction	0.0010101	3	biological_process
GO:0000956	nuclear-transcribed mRNA catabolic process	0.0010101	3	biological_process
GO:0008201	heparin binding	0.0010101	3	molecular_function
GO:0007131	reciprocal meiotic recombination	0.0010101	3	biological_process
GO:0035825	reciprocal DNA recombination	0.0010101	3	biological_process
GO:0006400	tRNA modification	0.00673401	20	biological_process
GO:1901363	heterocyclic compound binding	0.283838	843	molecular_function
GO:0097159	organic cyclic compound binding	0.283838	843	molecular_function
GO:0007067	mitotic nuclear division	0.00606061	18	biological_process
GO:0072511	divalent inorganic cation transport	0.00740741	22	biological_process
GO:0015630	microtubule cytoskeleton	0.0104377	31	cellular_component
GO:0006915	apoptotic process	0.00909091	27	biological_process
GO:0012501	programmed cell death	0.00909091	27	biological_process
GO:0003954	NADH dehydrogenase activity	0.0030303	9	molecular_function
GO:0051302	regulation of cell division	0.0030303	9	biological_process
GO:1901605	alpha-amino acid metabolic process	0.00808081	24	biological_process
GO:0051179	localization	0.148485	441	biological_process
GO:0044430	cytoskeletal part	0.023569	70	cellular_component
GO:0019752	carboxylic acid metabolic process	0.023569	70	biological_process
GO:0006631	fatty acid metabolic process	0.0043771	13	biological_process
GO:0008289	lipid binding	0.0141414	42	molecular_function
GO:0071806	protein transmembrane transport	0.0013468	4	biological_process
GO:0008242	omega peptidase activity	0.0013468	4	molecular_function
GO:0006006	glucose metabolic process	0.0013468	4	biological_process
GO:0072350	tricarboxylic acid metabolic process	0.0013468	4	biological_process
GO:0032786	positive regulation of DNA-templated transcription, elongation	0.0013468	4	biological_process
GO:0032968	positive regulation of transcription elongation from RNA polymerase II promoter	0.0013468	4	biological_process
GO:0034243	regulation of transcription elongation from RNA polymerase II promoter	0.0013468	4	biological_process
GO:0009452	7-methylguanosine RNA capping	0.0013468	4	biological_process
GO:0036260	RNA capping	0.0013468	4	biological_process
GO:0008855	exodeoxyribonuclease VII activity	0.00572391	17	molecular_function
GO:0006848	pyruvate transport	0.000673401	2	biological_process
GO:0006850	mitochondrial pyruvate transport	0.000673401	2	biological_process
GO:0005816	spindle pole body	0.000673401	2	cellular_component
GO:0005823	central plaque of spindle pole body	0.000673401	2	cellular_component
GO:0044450	microtubule organizing center part	0.000673401	2	cellular_component
GO:0004550	nucleoside diphosphate kinase activity	0.000673401	2	molecular_function
GO:0006183	GTP biosynthetic process	0.000673401	2	biological_process
GO:0006228	UTP biosynthetic process	0.000673401	2	biological_process
GO:0006241	CTP biosynthetic process	0.000673401	2	biological_process
GO:0009148	pyrimidine nucleoside triphosphate biosynthetic process	0.000673401	2	biological_process
GO:0009208	pyrimidine ribonucleoside triphosphate metabolic process	0.000673401	2	biological_process
GO:0009209	pyrimidine ribonucleoside triphosphate biosynthetic process	0.000673401	2	biological_process
GO:0046036	CTP metabolic process	0.000673401	2	biological_process
GO:0046039	GTP metabolic process	0.000673401	2	biological_process
GO:0046051	UTP metabolic process	0.000673401	2	biological_process
GO:0046132	pyrimidine ribonucleoside biosynthetic process	0.000673401	2	biological_process
GO:0046134	pyrimidine nucleoside biosynthetic process	0.000673401	2	biological_process
GO:0003989	acetyl-CoA carboxylase activity	0.000673401	2	molecular_function
GO:0016421	CoA carboxylase activity	0.000673401	2	molecular_function
GO:0016885	ligase activity, forming carbon-carbon bonds	0.000673401	2	molecular_function
GO:0003688	DNA replication origin binding	0.000673401	2	molecular_function
GO:0017089	glycolipid transporter activity	0.000673401	2	molecular_function
GO:0046836	glycolipid transport	0.000673401	2	biological_process
GO:0016728	oxidoreductase activity, acting on CH or CH2 groups, disulfide as acceptor	0.000673401	2	molecular_function
GO:0019988	charged-tRNA amino acid modification	0.000673401	2	biological_process
GO:0043399	tRNA A64-2'-O-ribosylphosphate transferase activity	0.000673401	2	molecular_function
GO:0030150	protein import into mitochondrial matrix	0.000673401	2	biological_process
GO:0006772	thiamine metabolic process	0.000673401	2	biological_process
GO:0009228	thiamine biosynthetic process	0.000673401	2	biological_process
GO:0042723	thiamine-containing compound metabolic process	0.000673401	2	biological_process
GO:0042724	thiamine-containing compound biosynthetic process	0.000673401	2	biological_process
GO:0097223	sperm part	0.000673401	2	cellular_component
GO:0002097	tRNA wobble base modification	0.000673401	2	biological_process
GO:0002098	tRNA wobble uridine modification	0.000673401	2	biological_process
GO:0010563	negative regulation of phosphorus metabolic process	0.000673401	2	biological_process
GO:0045936	negative regulation of phosphate metabolic process	0.000673401	2	biological_process
GO:0001934	positive regulation of protein phosphorylation	0.000673401	2	biological_process
GO:0042327	positive regulation of phosphorylation	0.000673401	2	biological_process
GO:0002683	negative regulation of immune system process	0.000673401	2	biological_process
GO:0002698	negative regulation of immune effector process	0.000673401	2	biological_process
GO:0002832	negative regulation of response to biotic stimulus	0.000673401	2	biological_process
GO:0030683	evasion or tolerance by virus of host immune response	0.000673401	2	biological_process
GO:0031348	negative regulation of defense response	0.000673401	2	biological_process
GO:0043901	negative regulation of multi-organism process	0.000673401	2	biological_process
GO:0050687	negative regulation of defense response to virus	0.000673401	2	biological_process
GO:0008376	acetylgalactosaminyltransferase activity	0.000673401	2	molecular_function
GO:0031985	Golgi cisterna	0.000673401	2	cellular_component
GO:0032580	Golgi cisterna membrane	0.000673401	2	cellular_component
GO:0009074	aromatic amino acid family catabolic process	0.000673401	2	biological_process
GO:0030126	COPI vesicle coat	0.000673401	2	cellular_component
GO:0030137	COPI-coated vesicle	0.000673401	2	cellular_component
GO:0030663	COPI-coated vesicle membrane	0.000673401	2	cellular_component
GO:0003012	muscle system process	0.000673401	2	biological_process
GO:0006936	muscle contraction	0.000673401	2	biological_process
GO:0006937	regulation of muscle contraction	0.000673401	2	biological_process
GO:0006939	smooth muscle contraction	0.000673401	2	biological_process
GO:0006940	regulation of smooth muscle contraction	0.000673401	2	biological_process
GO:0090257	regulation of muscle system process	0.000673401	2	biological_process
GO:0045048	protein insertion into ER membrane	0.000673401	2	biological_process
GO:0071816	tail-anchored membrane protein insertion into ER membrane	0.000673401	2	biological_process
GO:0000777	condensed chromosome kinetochore	0.0047138	14	cellular_component
GO:0000779	condensed chromosome, centromeric region	0.0047138	14	cellular_component
GO:0042592	homeostatic process	0.0104377	31	biological_process
GO:0009058	biosynthetic process	0.224916	668	biological_process
GO:0003824	catalytic activity	0.380135	1129	molecular_function
GO:0008137	NADH dehydrogenase (ubiquinone) activity	0.0026936	8	molecular_function
GO:0050136	NADH dehydrogenase (quinone) activity	0.0026936	8	molecular_function
GO:0019900	kinase binding	0.0026936	8	molecular_function
GO:0032271	regulation of protein polymerization	0.0026936	8	biological_process
GO:0043254	regulation of protein complex assembly	0.0026936	8	biological_process
GO:0004857	enzyme inhibitor activity	0.0127946	38	molecular_function
GO:0005742	mitochondrial outer membrane translocase complex	0.0016835	5	cellular_component
GO:0004860	protein kinase inhibitor activity	0.0016835	5	molecular_function
GO:0019210	kinase inhibitor activity	0.0016835	5	molecular_function
GO:0015947	methane metabolic process	0.0016835	5	biological_process
GO:0043446	cellular alkane metabolic process	0.0016835	5	biological_process
GO:0045944	positive regulation of transcription from RNA polymerase II promoter	0.0016835	5	biological_process
GO:0006096	glycolytic process	0.0016835	5	biological_process
GO:0006757	ATP generation from ADP	0.0016835	5	biological_process
GO:0009135	purine nucleoside diphosphate metabolic process	0.0016835	5	biological_process
GO:0009179	purine ribonucleoside diphosphate metabolic process	0.0016835	5	biological_process
GO:0009185	ribonucleoside diphosphate metabolic process	0.0016835	5	biological_process
GO:0046031	ADP metabolic process	0.0016835	5	biological_process
GO:0042440	pigment metabolic process	0.0040404	12	biological_process
GO:0008135	translation factor activity, RNA binding	0.00538721	16	molecular_function
GO:0019954	asexual reproduction	0.00538721	16	biological_process
GO:0010033	response to organic substance	0.00538721	16	biological_process
GO:0008033	tRNA processing	0.0114478	34	biological_process
GO:0034660	ncRNA metabolic process	0.0198653	59	biological_process
GO:0006310	DNA recombination	0.010101	30	biological_process
GO:0010605	negative regulation of macromolecule metabolic process	0.00606061	18	biological_process
GO:0017016	Ras GTPase binding	0.0020202	6	molecular_function
GO:0031267	small GTPase binding	0.0020202	6	molecular_function
GO:0051020	GTPase binding	0.0020202	6	molecular_function
GO:0005184	neuropeptide hormone activity	0.0020202	6	molecular_function
GO:0016810	hydrolase activity, acting on carbon-nitrogen (but not peptide) bonds	0.0047138	14	molecular_function
GO:0090066	regulation of anatomical structure size	0.003367	10	biological_process
GO:0006817	phosphate ion transport	0.0010101	3	biological_process
GO:0009112	nucleobase metabolic process	0.0010101	3	biological_process
GO:0046112	nucleobase biosynthetic process	0.0010101	3	biological_process
GO:0000103	sulfate assimilation	0.0010101	3	biological_process
GO:0004020	adenylylsulfate kinase activity	0.0010101	3	molecular_function
GO:0016011	dystroglycan complex	0.0010101	3	cellular_component
GO:0016012	sarcoglycan complex	0.0010101	3	cellular_component
GO:0006094	gluconeogenesis	0.0010101	3	biological_process
GO:0019319	hexose biosynthetic process	0.0010101	3	biological_process
GO:0046364	monosaccharide biosynthetic process	0.0010101	3	biological_process
GO:0045229	external encapsulating structure organization	0.0010101	3	biological_process
GO:0008013	beta-catenin binding	0.0010101	3	molecular_function
GO:0030111	regulation of Wnt signaling pathway	0.0010101	3	biological_process
GO:0031984	organelle subcompartment	0.0010101	3	cellular_component
GO:0098791	Golgi subcompartment	0.0010101	3	cellular_component
GO:0044380	protein localization to cytoskeleton	0.0010101	3	biological_process
GO:0071988	protein localization to spindle pole body	0.0010101	3	biological_process
GO:0072698	protein localization to microtubule cytoskeleton	0.0010101	3	biological_process
GO:0008017	microtubule binding	0.00639731	19	molecular_function
GO:1901576	organic substance biosynthetic process	0.219192	651	biological_process
GO:0006082	organic acid metabolic process	0.0245791	73	biological_process
GO:0002949	tRNA threonylcarbamoyladenosine modification	0.0037037	11	biological_process
GO:0070525	tRNA threonylcarbamoyladenosine metabolic process	0.0037037	11	biological_process
GO:1901136	carbohydrate derivative catabolic process	0.0023569	7	biological_process
GO:0018995	host	0.00707071	21	cellular_component
GO:0043657	host cell	0.00707071	21	cellular_component
GO:0044215	other organism	0.00707071	21	cellular_component
GO:0044216	other organism cell	0.00707071	21	cellular_component
GO:0044217	other organism part	0.00707071	21	cellular_component
GO:0046813	receptor-mediated virion attachment to host cell	0.0003367	1	biological_process
GO:0015627	type II protein secretion system complex	0.0003367	1	cellular_component
GO:0015628	protein secretion by the type II secretion system	0.0003367	1	biological_process
GO:0098776	protein transport across the cell outer membrane	0.0003367	1	biological_process
GO:0004807	triose-phosphate isomerase activity	0.0003367	1	molecular_function
GO:0005744	mitochondrial inner membrane presequence translocase complex	0.0003367	1	cellular_component
GO:0006449	regulation of translational termination	0.0003367	1	biological_process
GO:0006452	translational frameshifting	0.0003367	1	biological_process
GO:0034250	positive regulation of cellular amide metabolic process	0.0003367	1	biological_process
GO:0043243	positive regulation of protein complex disassembly	0.0003367	1	biological_process
GO:0045727	positive regulation of translation	0.0003367	1	biological_process
GO:0045901	positive regulation of translational elongation	0.0003367	1	biological_process
GO:0045905	positive regulation of translational termination	0.0003367	1	biological_process
GO:0016413	O-acetyltransferase activity	0.0003367	1	molecular_function
GO:0003917	DNA topoisomerase type I activity	0.0003367	1	molecular_function
GO:0031122	cytoplasmic microtubule organization	0.0003367	1	biological_process
GO:0035058	nonmotile primary cilium assembly	0.0003367	1	biological_process
GO:0097546	ciliary base	0.0003367	1	cellular_component
GO:0016533	cyclin-dependent protein kinase 5 holoenzyme complex	0.0003367	1	cellular_component
GO:0016534	cyclin-dependent protein kinase 5 activator activity	0.0003367	1	molecular_function
GO:0019209	kinase activator activity	0.0003367	1	molecular_function
GO:0030295	protein kinase activator activity	0.0003367	1	molecular_function
GO:0043539	protein serine/threonine kinase activator activity	0.0003367	1	molecular_function
GO:0000724	double-strand break repair via homologous recombination	0.0003367	1	biological_process
GO:0004834	tryptophan synthase activity	0.0003367	1	molecular_function
GO:0033897	ribonuclease T2 activity	0.0003367	1	molecular_function
GO:0003880	protein C-terminal carboxyl O-methyltransferase activity	0.0003367	1	molecular_function
GO:0004671	protein C-terminal S-isoprenylcysteine carboxyl O-methyltransferase activity	0.0003367	1	molecular_function
GO:0006481	C-terminal protein methylation	0.0003367	1	biological_process
GO:0018410	C-terminal protein amino acid modification	0.0003367	1	biological_process
GO:0043687	post-translational protein modification	0.0003367	1	biological_process
GO:0000012	single strand break repair	0.0003367	1	biological_process
GO:0009129	pyrimidine nucleoside monophosphate metabolic process	0.0003367	1	biological_process
GO:0009130	pyrimidine nucleoside monophosphate biosynthetic process	0.0003367	1	biological_process
GO:0009157	deoxyribonucleoside monophosphate biosynthetic process	0.0003367	1	biological_process
GO:0009176	pyrimidine deoxyribonucleoside monophosphate metabolic process	0.0003367	1	biological_process
GO:0009177	pyrimidine deoxyribonucleoside monophosphate biosynthetic process	0.0003367	1	biological_process
GO:0009221	pyrimidine deoxyribonucleotide biosynthetic process	0.0003367	1	biological_process
GO:0009263	deoxyribonucleotide biosynthetic process	0.0003367	1	biological_process
GO:0009265	2'-deoxyribonucleotide biosynthetic process	0.0003367	1	biological_process
GO:0046385	deoxyribose phosphate biosynthetic process	0.0003367	1	biological_process
GO:0000002	mitochondrial genome maintenance	0.0003367	1	biological_process
GO:0000097	sulfur amino acid biosynthetic process	0.0003367	1	biological_process
GO:0000165	MAPK cascade	0.0003367	1	biological_process
GO:0000186	activation of MAPKK activity	0.0003367	1	biological_process
GO:0001678	cellular glucose homeostasis	0.0003367	1	biological_process
GO:0004506	squalene monooxygenase activity	0.0003367	1	molecular_function
GO:0004560	alpha-L-fucosidase activity	0.0003367	1	molecular_function
GO:0007213	G-protein coupled acetylcholine receptor signaling pathway	0.0003367	1	biological_process
GO:0007271	synaptic transmission, cholinergic	0.0003367	1	biological_process
GO:0008144	drug binding	0.0003367	1	molecular_function
GO:0008343	adult feeding behavior	0.0003367	1	biological_process
GO:0010923	negative regulation of phosphatase activity	0.0003367	1	biological_process
GO:0015928	fucosidase activity	0.0003367	1	molecular_function
GO:0016762	xyloglucan:xyloglucosyl transferase activity	0.0003367	1	molecular_function
GO:0016837	carbon-oxygen lyase activity, acting on polysaccharides	0.0003367	1	molecular_function
GO:0022898	regulation of transmembrane transporter activity	0.0003367	1	biological_process
GO:0023014	signal transduction by protein phosphorylation	0.0003367	1	biological_process
GO:0030021	extracellular matrix structural constituent conferring compression resistance	0.0003367	1	molecular_function
GO:0030345	structural constituent of tooth enamel	0.0003367	1	molecular_function
GO:0030431	sleep	0.0003367	1	biological_process
GO:0030534	adult behavior	0.0003367	1	biological_process
GO:0032094	response to food	0.0003367	1	biological_process
GO:0032095	regulation of response to food	0.0003367	1	biological_process
GO:0032096	negative regulation of response to food	0.0003367	1	biological_process
GO:0032098	regulation of appetite	0.0003367	1	biological_process
GO:0032099	negative regulation of appetite	0.0003367	1	biological_process
GO:0032104	regulation of response to extracellular stimulus	0.0003367	1	biological_process
GO:0032105	negative regulation of response to extracellular stimulus	0.0003367	1	biological_process
GO:0032107	regulation of response to nutrient levels	0.0003367	1	biological_process
GO:0032108	negative regulation of response to nutrient levels	0.0003367	1	biological_process
GO:0032147	activation of protein kinase activity	0.0003367	1	biological_process
GO:0032222	regulation of synaptic transmission, cholinergic	0.0003367	1	biological_process
GO:0032409	regulation of transporter activity	0.0003367	1	biological_process
GO:0032411	positive regulation of transporter activity	0.0003367	1	biological_process
GO:0032412	regulation of ion transmembrane transporter activity	0.0003367	1	biological_process
GO:0032414	positive regulation of ion transmembrane transporter activity	0.0003367	1	biological_process
GO:0033500	carbohydrate homeostasis	0.0003367	1	biological_process
GO:0033674	positive regulation of kinase activity	0.0003367	1	biological_process
GO:0033926	glycopeptide alpha-N-acetylgalactosaminidase activity	0.0003367	1	molecular_function
GO:0034235	GPI anchor binding	0.0003367	1	molecular_function
GO:0034762	regulation of transmembrane transport	0.0003367	1	biological_process
GO:0034764	positive regulation of transmembrane transport	0.0003367	1	biological_process
GO:0034765	regulation of ion transmembrane transport	0.0003367	1	biological_process
GO:0034767	positive regulation of ion transmembrane transport	0.0003367	1	biological_process
GO:0035305	negative regulation of dephosphorylation	0.0003367	1	biological_process
GO:0035308	negative regulation of protein dephosphorylation	0.0003367	1	biological_process
GO:0042173	regulation of sporulation resulting in formation of a cellular spore	0.0003367	1	biological_process
GO:0042593	glucose homeostasis	0.0003367	1	biological_process
GO:0043113	receptor clustering	0.0003367	1	biological_process
GO:0043236	laminin binding	0.0003367	1	molecular_function
GO:0043266	regulation of potassium ion transport	0.0003367	1	biological_process
GO:0043268	positive regulation of potassium ion transport	0.0003367	1	biological_process
GO:0043270	positive regulation of ion transport	0.0003367	1	biological_process
GO:0043408	regulation of MAPK cascade	0.0003367	1	biological_process
GO:0043410	positive regulation of MAPK cascade	0.0003367	1	biological_process
GO:0043937	regulation of sporulation	0.0003367	1	biological_process
GO:0043938	positive regulation of sporulation	0.0003367	1	biological_process
GO:0044708	single-organism behavior	0.0003367	1	biological_process
GO:0045597	positive regulation of cell differentiation	0.0003367	1	biological_process
GO:0045860	positive regulation of protein kinase activity	0.0003367	1	biological_process
GO:0045881	positive regulation of sporulation resulting in formation of a cellular spore	0.0003367	1	biological_process
GO:0048046	apoplast	0.0003367	1	cellular_component
GO:0051347	positive regulation of transferase activity	0.0003367	1	biological_process
GO:1901016	regulation of potassium ion transmembrane transporter activity	0.0003367	1	biological_process
GO:1901018	positive regulation of potassium ion transmembrane transporter activity	0.0003367	1	biological_process
GO:1901379	regulation of potassium ion transmembrane transport	0.0003367	1	biological_process
GO:1901381	positive regulation of potassium ion transmembrane transport	0.0003367	1	biological_process
GO:1903818	positive regulation of voltage-gated potassium channel activity	0.0003367	1	biological_process
GO:1904062	regulation of cation transmembrane transport	0.0003367	1	biological_process
GO:1904064	positive regulation of cation transmembrane transport	0.0003367	1	biological_process
GO:2001257	regulation of cation channel activity	0.0003367	1	biological_process
GO:2001259	positive regulation of cation channel activity	0.0003367	1	biological_process
GO:0000014	single-stranded DNA endodeoxyribonuclease activity	0.0003367	1	molecular_function
GO:0001504	neurotransmitter uptake	0.0003367	1	biological_process
GO:0001505	regulation of neurotransmitter levels	0.0003367	1	biological_process
GO:0003840	gamma-glutamyltransferase activity	0.0003367	1	molecular_function
GO:0003951	NAD+ kinase activity	0.0003367	1	molecular_function
GO:0004359	glutaminase activity	0.0003367	1	molecular_function
GO:0004827	proline-tRNA ligase activity	0.0003367	1	molecular_function
GO:0005727	extrachromosomal circular DNA	0.0003367	1	cellular_component
GO:0005977	glycogen metabolic process	0.0003367	1	biological_process
GO:0005978	glycogen biosynthetic process	0.0003367	1	biological_process
GO:0006433	prolyl-tRNA aminoacylation	0.0003367	1	biological_process
GO:0006741	NADP biosynthetic process	0.0003367	1	biological_process
GO:0008725	DNA-3-methyladenine glycosylase activity	0.0003367	1	molecular_function
GO:0009214	cyclic nucleotide catabolic process	0.0003367	1	biological_process
GO:0009379	Holliday junction helicase complex	0.0003367	1	cellular_component
GO:0009538	photosystem I reaction center	0.0003367	1	cellular_component
GO:0015018	galactosylgalactosylxylosylprotein 3-beta-glucuronosyltransferase activity	0.0003367	1	molecular_function
GO:0015020	glucuronosyltransferase activity	0.0003367	1	molecular_function
GO:0015321	sodium-dependent phosphate transmembrane transporter activity	0.0003367	1	molecular_function
GO:0015716	organic phosphonate transport	0.0003367	1	biological_process
GO:0017172	cysteine dioxygenase activity	0.0003367	1	molecular_function
GO:0019700	organic phosphonate catabolic process	0.0003367	1	biological_process
GO:0021549	cerebellum development	0.0003367	1	biological_process
GO:0022037	metencephalon development	0.0003367	1	biological_process
GO:0030902	hindbrain development	0.0003367	1	biological_process
GO:0031505	fungal-type cell wall organization	0.0003367	1	biological_process
GO:0032865	ERMES complex	0.0003367	1	cellular_component
GO:0033313	meiotic cell cycle checkpoint	0.0003367	1	biological_process
GO:0033645	host cell endomembrane system	0.0003367	1	cellular_component
GO:0033655	host cell cytoplasm part	0.0003367	1	cellular_component
GO:0040020	regulation of meiotic nuclear division	0.0003367	1	biological_process
GO:0042916	alkylphosphonate transport	0.0003367	1	biological_process
GO:0043733	DNA-3-methylbase glycosylase activity	0.0003367	1	molecular_function
GO:0044165	host cell endoplasmic reticulum	0.0003367	1	cellular_component
GO:0044167	host cell endoplasmic reticulum membrane	0.0003367	1	cellular_component
GO:0044232	organelle membrane contact site	0.0003367	1	cellular_component
GO:0044233	ER-mitochondrion membrane contact site	0.0003367	1	cellular_component
GO:0044341	sodium-dependent phosphate transport	0.0003367	1	biological_process
GO:0044385	integral to membrane of host cell	0.0003367	1	cellular_component
GO:0044386	integral to host endoplasmic reticulum membrane	0.0003367	1	cellular_component
GO:0045835	negative regulation of meiotic nuclear division	0.0003367	1	biological_process
GO:0046429	4-hydroxy-3-methylbut-2-en-1-yl diphosphate synthase activity	0.0003367	1	molecular_function
GO:0046439	L-cysteine metabolic process	0.0003367	1	biological_process
GO:0046782	regulation of viral transcription	0.0003367	1	biological_process
GO:0046821	extrachromosomal DNA	0.0003367	1	cellular_component
GO:0048476	Holliday junction resolvase complex	0.0003367	1	cellular_component
GO:0050805	negative regulation of synaptic transmission	0.0003367	1	biological_process
GO:0050827	toxin receptor binding	0.0003367	1	molecular_function
GO:0051445	regulation of meiotic cell cycle	0.0003367	1	biological_process
GO:0051447	negative regulation of meiotic cell cycle	0.0003367	1	biological_process
GO:0051580	regulation of neurotransmitter uptake	0.0003367	1	biological_process
GO:0051581	negative regulation of neurotransmitter uptake	0.0003367	1	biological_process
GO:0051588	regulation of neurotransmitter transport	0.0003367	1	biological_process
GO:0051589	negative regulation of neurotransmitter transport	0.0003367	1	biological_process
GO:0051598	meiotic recombination checkpoint	0.0003367	1	biological_process
GO:0051609	inhibition of neurotransmitter uptake	0.0003367	1	biological_process
GO:0052592	oxidoreductase activity, acting on CH or CH2 groups, with an iron-sulfur protein as acceptor	0.0003367	1	molecular_function
GO:0071852	fungal-type cell wall organization or biogenesis	0.0003367	1	biological_process
GO:1903900	regulation of viral life cycle	0.0003367	1	biological_process
GO:0005245	voltage-gated calcium channel activity	0.0003367	1	molecular_function
GO:0005802	trans-Golgi network	0.0003367	1	cellular_component
GO:0006893	Golgi to plasma membrane transport	0.0003367	1	biological_process
GO:0010167	response to nitrate	0.0003367	1	biological_process
GO:0010374	stomatal complex development	0.0003367	1	biological_process
GO:0015706	nitrate transport	0.0003367	1	biological_process
GO:0016437	tRNA cytidylyltransferase activity	0.0003367	1	molecular_function
GO:0032386	regulation of intracellular transport	0.0003367	1	biological_process
GO:0032388	positive regulation of intracellular transport	0.0003367	1	biological_process
GO:0033157	regulation of intracellular protein transport	0.0003367	1	biological_process
GO:0042996	regulation of Golgi to plasma membrane protein transport	0.0003367	1	biological_process
GO:0042998	positive regulation of Golgi to plasma membrane protein transport	0.0003367	1	biological_process
GO:0043001	Golgi to plasma membrane protein transport	0.0003367	1	biological_process
GO:0048580	regulation of post-embryonic development	0.0003367	1	biological_process
GO:0048582	positive regulation of post-embryonic development	0.0003367	1	biological_process
GO:0050750	low-density lipoprotein particle receptor binding	0.0003367	1	molecular_function
GO:0051222	positive regulation of protein transport	0.0003367	1	biological_process
GO:0070325	lipoprotein particle receptor binding	0.0003367	1	molecular_function
GO:0071253	connexin binding	0.0003367	1	molecular_function
GO:0072659	protein localization to plasma membrane	0.0003367	1	biological_process
GO:0090002	establishment of protein localization to plasma membrane	0.0003367	1	biological_process
GO:0090003	regulation of establishment of protein localization to plasma membrane	0.0003367	1	biological_process
GO:0090004	positive regulation of establishment of protein localization to plasma membrane	0.0003367	1	biological_process
GO:0090316	positive regulation of intracellular protein transport	0.0003367	1	biological_process
GO:0090558	plant epidermis development	0.0003367	1	biological_process
GO:1903076	regulation of protein localization to plasma membrane	0.0003367	1	biological_process
GO:1903078	positive regulation of protein localization to plasma membrane	0.0003367	1	biological_process
GO:1903649	regulation of cytoplasmic transport	0.0003367	1	biological_process
GO:1903651	positive regulation of cytoplasmic transport	0.0003367	1	biological_process
GO:1903729	regulation of plasma membrane organization	0.0003367	1	biological_process
GO:1903827	regulation of cellular protein localization	0.0003367	1	biological_process
GO:1903829	positive regulation of cellular protein localization	0.0003367	1	biological_process
GO:1904375	regulation of protein localization to cell periphery	0.0003367	1	biological_process
GO:1904377	positive regulation of protein localization to cell periphery	0.0003367	1	biological_process
GO:1990778	protein localization to cell periphery	0.0003367	1	biological_process
GO:2000038	regulation of stomatal complex development	0.0003367	1	biological_process
GO:2000123	positive regulation of stomatal complex development	0.0003367	1	biological_process
GO:0043414	macromolecule methylation	0.0040404	12	biological_process
GO:0044428	nuclear part	0.0319865	95	cellular_component
GO:0019205	nucleobase-containing compound kinase activity	0.00909091	27	molecular_function
GO:0044238	primary metabolic process	0.376768	1119	biological_process
GO:0004601	peroxidase activity	0.0013468	4	molecular_function
GO:0009063	cellular amino acid catabolic process	0.0013468	4	biological_process
GO:0030155	regulation of cell adhesion	0.0013468	4	biological_process
GO:0007127	meiosis I	0.0013468	4	biological_process
GO:0016667	oxidoreductase activity, acting on a sulfur group of donors	0.00774411	23	molecular_function
GO:1902582	single-organism intracellular transport	0.0232323	69	biological_process
GO:0006352	DNA-templated transcription, initiation	0.00841751	25	biological_process
GO:0044432	endoplasmic reticulum part	0.0104377	31	cellular_component
GO:0071973	bacterial-type flagellum-dependent cell motility	0.0016835	5	biological_process
GO:0008121	ubiquinol-cytochrome-c reductase activity	0.0016835	5	molecular_function
GO:0016681	oxidoreductase activity, acting on diphenols and related substances as donors, cytochrome as acceptor	0.0016835	5	molecular_function
GO:0006979	response to oxidative stress	0.0016835	5	biological_process
GO:0004803	transposase activity	0.0016835	5	molecular_function
GO:0006090	pyruvate metabolic process	0.0016835	5	biological_process
GO:0019028	viral capsid	0.0208754	62	cellular_component
GO:0015078	hydrogen ion transmembrane transporter activity	0.0148148	44	molecular_function
GO:0005261	cation channel activity	0.0117845	35	molecular_function
GO:0030054	cell junction	0.0020202	6	cellular_component
GO:0010638	positive regulation of organelle organization	0.0020202	6	biological_process
GO:0044765	single-organism transport	0.107071	318	biological_process
GO:1902578	single-organism localization	0.109428	325	biological_process
GO:0005667	transcription factor complex	0.0040404	12	cellular_component
GO:0003724	RNA helicase activity	0.0040404	12	molecular_function
GO:0044815	DNA packaging complex	0.0023569	7	cellular_component
GO:0009132	nucleoside diphosphate metabolic process	0.0023569	7	biological_process
GO:0007059	chromosome segregation	0.00639731	19	biological_process
GO:0030493	bacteriochlorophyll metabolic process	0.000673401	2	biological_process
GO:0030494	bacteriochlorophyll biosynthetic process	0.000673401	2	biological_process
GO:0008239	dipeptidyl-peptidase activity	0.000673401	2	molecular_function
GO:0046131	pyrimidine ribonucleoside metabolic process	0.000673401	2	biological_process
GO:0004797	thymidine kinase activity	0.000673401	2	molecular_function
GO:0019136	deoxynucleoside kinase activity	0.000673401	2	molecular_function
GO:0019206	nucleoside kinase activity	0.000673401	2	molecular_function
GO:0016868	intramolecular transferase activity, phosphotransferases	0.000673401	2	molecular_function
GO:0009416	response to light stimulus	0.000673401	2	biological_process
GO:0006750	glutathione biosynthetic process	0.000673401	2	biological_process
GO:0019184	nonribosomal peptide biosynthetic process	0.000673401	2	biological_process
GO:0045595	regulation of cell differentiation	0.000673401	2	biological_process
GO:0000275	mitochondrial proton-transporting ATP synthase complex, catalytic core F(1)	0.000673401	2	cellular_component
GO:0006777	Mo-molybdopterin cofactor biosynthetic process	0.000673401	2	biological_process
GO:0019720	Mo-molybdopterin cofactor metabolic process	0.000673401	2	biological_process
GO:0002697	regulation of immune effector process	0.000673401	2	biological_process
GO:0050688	regulation of defense response to virus	0.000673401	2	biological_process
GO:0050690	regulation of defense response to virus by virus	0.000673401	2	biological_process
GO:0007157	heterophilic cell-cell adhesion via plasma membrane cell adhesion molecules	0.000673401	2	biological_process
GO:0001101	response to acid chemical	0.000673401	2	biological_process
GO:0008610	lipid biosynthetic process	0.0111111	33	biological_process
GO:0070011	peptidase activity, acting on L-amino acid peptides	0.0481481	143	molecular_function
GO:0009308	amine metabolic process	0.00505051	15	biological_process
GO:0045502	dynein binding	0.00505051	15	molecular_function
GO:0044262	cellular carbohydrate metabolic process	0.0030303	9	biological_process
GO:0044087	regulation of cellular component biogenesis	0.0030303	9	biological_process
GO:0005834	heterotrimeric G-protein complex	0.0010101	3	cellular_component
GO:0009898	cytoplasmic side of plasma membrane	0.0010101	3	cellular_component
GO:0019897	extrinsic component of plasma membrane	0.0010101	3	cellular_component
GO:0031234	extrinsic component of cytoplasmic side of plasma membrane	0.0010101	3	cellular_component
GO:0098552	side of membrane	0.0010101	3	cellular_component
GO:0098562	cytoplasmic side of membrane	0.0010101	3	cellular_component
GO:0036442	hydrogen-exporting ATPase activity	0.0010101	3	molecular_function
GO:0046961	proton-transporting ATPase activity, rotational mechanism	0.0010101	3	molecular_function
GO:0019229	regulation of vasoconstriction	0.0010101	3	biological_process
GO:0042310	vasoconstriction	0.0010101	3	biological_process
GO:0005791	rough endoplasmic reticulum	0.0010101	3	cellular_component
GO:0030867	rough endoplasmic reticulum membrane	0.0010101	3	cellular_component
GO:0003729	mRNA binding	0.0010101	3	molecular_function
GO:0044822	poly(A) RNA binding	0.0010101	3	molecular_function
GO:0003964	RNA-directed DNA polymerase activity	0.0010101	3	molecular_function
GO:0044798	nuclear transcription factor complex	0.003367	10	cellular_component
GO:0005819	spindle	0.00572391	17	cellular_component
GO:0033178	proton-transporting two-sector ATPase complex, catalytic domain	0.003367	10	cellular_component
GO:1901681	sulfur compound binding	0.0037037	11	molecular_function
GO:0005506	iron ion binding	0.0111111	33	molecular_function
GO:0006259	DNA metabolic process	0.0565657	168	biological_process
GO:0020037	heme binding	0.00875421	26	molecular_function
GO:0030313	cell envelope	0.0013468	4	cellular_component
GO:0042651	thylakoid membrane	0.0013468	4	cellular_component
GO:0009307	DNA restriction-modification system	0.0013468	4	biological_process
GO:0044355	clearance of foreign intracellular DNA	0.0013468	4	biological_process
GO:0000940	condensed chromosome outer kinetochore	0.0043771	13	cellular_component
GO:0006835	dicarboxylic acid transport	0.0016835	5	biological_process
GO:0030117	membrane coat	0.00740741	22	cellular_component
GO:0048475	coated membrane	0.00740741	22	cellular_component
GO:0000413	protein peptidyl-prolyl isomerization	0.0020202	6	biological_process
GO:0003755	peptidyl-prolyl cis-trans isomerase activity	0.0020202	6	molecular_function
GO:0016859	cis-trans isomerase activity	0.0020202	6	molecular_function
GO:0018208	peptidyl-proline modification	0.0020202	6	biological_process
GO:0005272	sodium channel activity	0.0020202	6	molecular_function
GO:1901607	alpha-amino acid biosynthetic process	0.00538721	16	biological_process
GO:0007015	actin filament organization	0.0026936	8	biological_process
GO:0051028	mRNA transport	0.0026936	8	biological_process
GO:0005794	Golgi apparatus	0.00606061	18	cellular_component
GO:0015074	DNA integration	0.0037037	11	biological_process
GO:0015291	secondary active transmembrane transporter activity	0.0047138	14	molecular_function
GO:0046906	tetrapyrrole binding	0.00909091	27	molecular_function
GO:0044249	cellular biosynthetic process	0.213805	635	biological_process
GO:0043933	macromolecular complex subunit organization	0.0323232	96	biological_process
GO:0001539	cilium or flagellum-dependent cell motility	0.0016835	5	biological_process
GO:0097588	archaeal or bacterial-type flagellum-dependent cell motility	0.0016835	5	biological_process
GO:0007605	sensory perception of sound	0.0013468	4	biological_process
GO:0050954	sensory perception of mechanical stimulus	0.0013468	4	biological_process
GO:0040008	regulation of growth	0.0013468	4	biological_process
GO:0010181	FMN binding	0.0013468	4	molecular_function
GO:0071949	FAD binding	0.0016835	5	molecular_function
GO:0004402	histone acetyltransferase activity	0.0013468	4	molecular_function
GO:0018205	peptidyl-lysine modification	0.0013468	4	biological_process
GO:0006066	alcohol metabolic process	0.0016835	5	biological_process
GO:0042597	periplasmic space	0.0016835	5	cellular_component
GO:0016646	oxidoreductase activity, acting on the CH-NH group of donors, NAD or NADP as acceptor	0.0016835	5	molecular_function
GO:0051049	regulation of transport	0.0016835	5	biological_process
GO:0044264	cellular polysaccharide metabolic process	0.0016835	5	biological_process
GO:0001522	pseudouridine synthesis	0.0020202	6	biological_process
GO:0004673	protein histidine kinase activity	0.0020202	6	molecular_function
GO:0016775	phosphotransferase activity, nitrogenous group as acceptor	0.0020202	6	molecular_function
GO:0000786	nucleosome	0.0020202	6	cellular_component
GO:0044769	ATPase activity, coupled to transmembrane movement of ions, rotational mechanism	0.0010101	3	molecular_function
GO:0004970	ionotropic glutamate receptor activity	0.0020202	6	molecular_function
GO:0008066	glutamate receptor activity	0.0020202	6	molecular_function
GO:0022884	macromolecule transmembrane transporter activity	0.0010101	3	molecular_function
GO:0045995	regulation of embryonic development	0.0010101	3	biological_process
GO:0000062	fatty-acyl-CoA binding	0.0010101	3	molecular_function
GO:0009628	response to abiotic stimulus	0.0010101	3	biological_process
GO:0005234	extracellular-glutamate-gated ion channel activity	0.0010101	3	molecular_function
GO:0050830	defense response to Gram-positive bacterium	0.0010101	3	biological_process
GO:0005875	microtubule associated complex	0.0023569	7	cellular_component
GO:0006891	intra-Golgi vesicle-mediated transport	0.0023569	7	biological_process
GO:0006613	cotranslational protein targeting to membrane	0.0026936	8	biological_process
GO:0009289	pilus	0.000673401	2	cellular_component
GO:0004312	fatty acid synthase activity	0.000673401	2	molecular_function
GO:0050853	B cell receptor signaling pathway	0.000673401	2	biological_process
GO:0016149	translation release factor activity, codon specific	0.000673401	2	molecular_function
GO:0016671	oxidoreductase activity, acting on a sulfur group of donors, disulfide as acceptor	0.000673401	2	molecular_function
GO:1990542	mitochondrial transmembrane transport	0.000673401	2	biological_process
GO:0009791	post-embryonic development	0.000673401	2	biological_process
GO:0018342	protein prenylation	0.000673401	2	biological_process
GO:0097354	prenylation	0.000673401	2	biological_process
GO:0042277	peptide binding	0.000673401	2	molecular_function
GO:0009314	response to radiation	0.000673401	2	biological_process
GO:0030291	protein serine/threonine kinase inhibitor activity	0.000673401	2	molecular_function
GO:0004611	phosphoenolpyruvate carboxykinase activity	0.000673401	2	molecular_function
GO:0042886	amide transport	0.000673401	2	biological_process
GO:0006568	tryptophan metabolic process	0.000673401	2	biological_process
GO:0006586	indolalkylamine metabolic process	0.000673401	2	biological_process
GO:0042430	indole-containing compound metabolic process	0.000673401	2	biological_process
GO:0000772	mating pheromone activity	0.000673401	2	molecular_function
GO:0034227	tRNA thio-modification	0.000673401	2	biological_process
GO:0046912	transferase activity, transferring acyl groups, acyl groups converted into alkyl on transfer	0.000673401	2	molecular_function
GO:0005666	DNA-directed RNA polymerase III complex	0.000673401	2	cellular_component
GO:0031589	cell-substrate adhesion	0.000673401	2	biological_process
GO:0070588	calcium ion transmembrane transport	0.000673401	2	biological_process
GO:0006171	cAMP biosynthetic process	0.000673401	2	biological_process
GO:0008645	hexose transport	0.000673401	2	biological_process
GO:0051766	inositol trisphosphate kinase activity	0.000673401	2	molecular_function
GO:0016813	hydrolase activity, acting on carbon-nitrogen (but not peptide) bonds, in linear amidines	0.000673401	2	molecular_function
GO:0004565	beta-galactosidase activity	0.000673401	2	molecular_function
GO:0008276	protein methyltransferase activity	0.0030303	9	molecular_function
GO:0006367	transcription initiation from RNA polymerase II promoter	0.0030303	9	biological_process
GO:0009615	response to virus	0.003367	10	biological_process
GO:0016655	oxidoreductase activity, acting on NAD(P)H, quinone or similar compound as acceptor	0.003367	10	molecular_function
GO:0019318	hexose metabolic process	0.0037037	11	biological_process
GO:0006812	cation transport	0.0383838	114	biological_process
GO:0016782	transferase activity, transferring sulfur-containing groups	0.0040404	12	molecular_function
GO:0005882	intermediate filament	0.00942761	28	cellular_component
GO:0045111	intermediate filament cytoskeleton	0.00942761	28	cellular_component
GO:0044433	cytoplasmic vesicle part	0.0043771	13	cellular_component
GO:0004318	enoyl-[acyl-carrier-protein] reductase (NADH) activity	0.0003367	1	molecular_function
GO:0008320	protein transmembrane transporter activity	0.0003367	1	molecular_function
GO:0015450	P-P-bond-hydrolysis-driven protein transmembrane transporter activity	0.0003367	1	molecular_function
GO:0005956	protein kinase CK2 complex	0.0003367	1	cellular_component
GO:0004045	aminoacyl-tRNA hydrolase activity	0.0003367	1	molecular_function
GO:0009664	plant-type cell wall organization	0.0003367	1	biological_process
GO:0071669	plant-type cell wall organization or biogenesis	0.0003367	1	biological_process
GO:0002694	regulation of leukocyte activation	0.0003367	1	biological_process
GO:0050865	regulation of cell activation	0.0003367	1	biological_process
GO:0051249	regulation of lymphocyte activation	0.0003367	1	biological_process
GO:0008028	monocarboxylic acid transmembrane transporter activity	0.0003367	1	molecular_function
GO:0015128	gluconate transmembrane transporter activity	0.0003367	1	molecular_function
GO:0042873	aldonate transport	0.0003367	1	biological_process
GO:0042879	aldonate transmembrane transporter activity	0.0003367	1	molecular_function
GO:0009162	deoxyribonucleoside monophosphate metabolic process	0.0003367	1	biological_process
GO:0009424	bacterial-type flagellum hook	0.0003367	1	cellular_component
GO:0000079	regulation of cyclin-dependent protein serine/threonine kinase activity	0.0003367	1	biological_process
GO:0004833	tryptophan 2,3-dioxygenase activity	0.0003367	1	molecular_function
GO:0005135	interleukin-3 receptor binding	0.0003367	1	molecular_function
GO:0006555	methionine metabolic process	0.0003367	1	biological_process
GO:0006784	heme a biosynthetic process	0.0003367	1	biological_process
GO:0006895	Golgi to endosome transport	0.0003367	1	biological_process
GO:0006903	vesicle targeting	0.0003367	1	biological_process
GO:0007162	negative regulation of cell adhesion	0.0003367	1	biological_process
GO:0008203	cholesterol metabolic process	0.0003367	1	biological_process
GO:0009095	aromatic amino acid family biosynthetic process, prephenate pathway	0.0003367	1	biological_process
GO:0009341	beta-galactosidase complex	0.0003367	1	cellular_component
GO:0010721	negative regulation of cell development	0.0003367	1	biological_process
GO:0010769	regulation of cell morphogenesis involved in differentiation	0.0003367	1	biological_process
GO:0010771	negative regulation of cell morphogenesis involved in differentiation	0.0003367	1	biological_process
GO:0010810	regulation of cell-substrate adhesion	0.0003367	1	biological_process
GO:0010812	negative regulation of cell-substrate adhesion	0.0003367	1	biological_process
GO:0016708	oxidoreductase activity, acting on paired donors, with incorporation or reduction of molecular oxygen, NAD(P)H as one donor, and incorporation of two atoms of oxygen into one donor	0.0003367	1	molecular_function
GO:0030282	bone mineralization	0.0003367	1	biological_process
GO:0030500	regulation of bone mineralization	0.0003367	1	biological_process
GO:0030915	Smc5-Smc6 complex	0.0003367	1	cellular_component
GO:0032880	regulation of protein localization	0.0003367	1	biological_process
GO:0034315	regulation of Arp2/3 complex-mediated actin nucleation	0.0003367	1	biological_process
GO:0034446	substrate adhesion-dependent cell spreading	0.0003367	1	biological_process
GO:0035650	AP-1 adaptor complex binding	0.0003367	1	molecular_function
GO:0045596	negative regulation of cell differentiation	0.0003367	1	biological_process
GO:0046160	heme a metabolic process	0.0003367	1	biological_process
GO:0046165	alcohol biosynthetic process	0.0003367	1	biological_process
GO:0046848	hydroxyapatite binding	0.0003367	1	molecular_function
GO:0048199	vesicle targeting, to, from or within Golgi	0.0003367	1	biological_process
GO:0048203	vesicle targeting, trans-Golgi to endosome	0.0003367	1	biological_process
GO:0048472	threonine-phosphate decarboxylase activity	0.0003367	1	molecular_function
GO:0051093	negative regulation of developmental process	0.0003367	1	biological_process
GO:0051125	regulation of actin nucleation	0.0003367	1	biological_process
GO:0051223	regulation of protein transport	0.0003367	1	biological_process
GO:0060284	regulation of cell development	0.0003367	1	biological_process
GO:0060341	regulation of cellular localization	0.0003367	1	biological_process
GO:0070201	regulation of establishment of protein localization	0.0003367	1	biological_process
GO:0071900	regulation of protein serine/threonine kinase activity	0.0003367	1	biological_process
GO:0098599	palmitoyl hydrolase activity	0.0003367	1	molecular_function
GO:1900024	regulation of substrate adhesion-dependent cell spreading	0.0003367	1	biological_process
GO:1900025	negative regulation of substrate adhesion-dependent cell spreading	0.0003367	1	biological_process
GO:1902652	secondary alcohol metabolic process	0.0003367	1	biological_process
GO:1904029	regulation of cyclin-dependent protein kinase activity	0.0003367	1	biological_process
GO:0001772	immunological synapse	0.0003367	1	cellular_component
GO:0003883	CTP synthase activity	0.0003367	1	molecular_function
GO:0003942	N-acetyl-gamma-glutamyl-phosphate reductase activity	0.0003367	1	molecular_function
GO:0004074	biliverdin reductase activity	0.0003367	1	molecular_function
GO:0004852	uroporphyrinogen-III synthase activity	0.0003367	1	molecular_function
GO:0005129	granulocyte macrophage colony-stimulating factor receptor binding	0.0003367	1	molecular_function
GO:0005985	sucrose metabolic process	0.0003367	1	biological_process
GO:0005986	sucrose biosynthetic process	0.0003367	1	biological_process
GO:0006189	'de novo' IMP biosynthetic process	0.0003367	1	biological_process
GO:0006534	cysteine metabolic process	0.0003367	1	biological_process
GO:0006542	glutamine biosynthetic process	0.0003367	1	biological_process
GO:0006570	tyrosine metabolic process	0.0003367	1	biological_process
GO:0007128	meiotic prophase I	0.0003367	1	biological_process
GO:0008241	peptidyl-dipeptidase activity	0.0003367	1	molecular_function
GO:0015385	sodium:proton antiporter activity	0.0003367	1	molecular_function
GO:0016695	oxidoreductase activity, acting on hydrogen as donor	0.0003367	1	molecular_function
GO:0030599	pectinesterase activity	0.0003367	1	molecular_function
GO:0035737	injection of substance in to other organism	0.0003367	1	biological_process
GO:0035738	envenomation resulting in modification of morphology or physiology of other organism	0.0003367	1	biological_process
GO:0042167	heme catabolic process	0.0003367	1	biological_process
GO:0042545	cell wall modification	0.0003367	1	biological_process
GO:0044559	envenomation resulting in modulation of voltage-gated potassium channel activity in other organism	0.0003367	1	biological_process
GO:0044560	envenomation resulting in modulation of ion channel activity in other organism	0.0003367	1	biological_process
GO:0044562	envenomation resulting in negative regulation of voltage-gated potassium channel activity in other organism	0.0003367	1	biological_process
GO:0044564	envenomation resulting in occlusion of the pore of voltage-gated potassium channel in other organism	0.0003367	1	biological_process
GO:0050307	sucrose-phosphate phosphatase activity	0.0003367	1	molecular_function
GO:0051324	prophase	0.0003367	1	biological_process
GO:0097197	tetraspanin-enriched microdomain	0.0003367	1	cellular_component
GO:0098762	meiotic cell cycle phase	0.0003367	1	biological_process
GO:0098764	meiosis I cell cycle phase	0.0003367	1	biological_process
GO:0006261	DNA-dependent DNA replication	0.00538721	16	biological_process
GO:0044237	cellular metabolic process	0.353199	1049	biological_process
[truncated: 1,458 more rows]

## Sheet: M7 vs M13
GO_accession	GO_Term	Percent	Gene Number	Term_type
GO:0003674	molecular_function	1	1	molecular_function
GO:0005488	binding	0.833333	1	molecular_function
GO:0005515	protein binding	0.666667	1	molecular_function
GO:0008150	biological_process	0.666667	1	biological_process
GO:0044271	cellular nitrogen compound biosynthetic process	0.5	1	biological_process
GO:0034645	cellular macromolecule biosynthetic process	0.5	1	biological_process
GO:0009059	macromolecule biosynthetic process	0.5	1	biological_process
GO:0010467	gene expression	0.5	1	biological_process
GO:0044249	cellular biosynthetic process	0.5	1	biological_process
GO:1901576	organic substance biosynthetic process	0.5	1	biological_process
GO:0009058	biosynthetic process	0.5	1	biological_process
GO:0034641	cellular nitrogen compound metabolic process	0.5	1	biological_process
GO:0006807	nitrogen compound metabolic process	0.5	1	biological_process
GO:0044260	cellular macromolecule metabolic process	0.5	1	biological_process
GO:0043170	macromolecule metabolic process	0.5	1	biological_process
GO:0044237	cellular metabolic process	0.5	1	biological_process
GO:0044238	primary metabolic process	0.5	1	biological_process
GO:0071704	organic substance metabolic process	0.5	1	biological_process
GO:0008152	metabolic process	0.5	2	biological_process
GO:0005575	cellular_component	0.5	1	cellular_component
GO:0009987	cellular process	0.5	2	biological_process
GO:0006412	translation	0.333333	1	biological_process
GO:0043043	peptide biosynthetic process	0.333333	1	biological_process
GO:0006518	peptide metabolic process	0.333333	2	biological_process
GO:0043604	amide biosynthetic process	0.333333	2	biological_process
GO:0043603	cellular amide metabolic process	0.333333	1	biological_process
GO:1901566	organonitrogen compound biosynthetic process	0.333333	2	biological_process
GO:1901564	organonitrogen compound metabolic process	0.333333	1	biological_process
GO:0044267	cellular protein metabolic process	0.333333	1	biological_process
GO:0016070	RNA metabolic process	0.333333	1	biological_process
GO:0019538	protein metabolic process	0.333333	1	biological_process
GO:0090304	nucleic acid metabolic process	0.333333	2	biological_process
GO:0006139	nucleobase-containing compound metabolic process	0.333333	4	biological_process
GO:0043229	intracellular organelle	0.333333	1	cellular_component
GO:0043226	organelle	0.333333	1	cellular_component
GO:0046483	heterocycle metabolic process	0.333333	1	biological_process
GO:0006725	cellular aromatic compound metabolic process	0.333333	3	biological_process
GO:1901360	organic cyclic compound metabolic process	0.333333	3	biological_process
GO:0044424	intracellular part	0.333333	3	cellular_component
GO:0005622	intracellular	0.333333	3	cellular_component
GO:1901363	heterocyclic compound binding	0.333333	1	molecular_function
GO:0097159	organic cyclic compound binding	0.333333	1	molecular_function
GO:0005623	cell	0.333333	2	cellular_component
GO:0044464	cell part	0.333333	1	cellular_component
GO:0044699	single-organism process	0.333333	3	biological_process
GO:0017153	sodium:dicarboxylate symporter activity	0.166667	3	molecular_function
GO:0005343	organic acid:sodium symporter activity	0.166667	3	molecular_function
GO:0015296	anion:cation symporter activity	0.166667	1	molecular_function
GO:0005310	dicarboxylic acid transmembrane transporter activity	0.166667	1	molecular_function
GO:0006835	dicarboxylic acid transport	0.166667	1	biological_process
GO:0015370	solute:sodium symporter activity	0.166667	1	molecular_function
GO:0015293	symporter activity	0.166667	1	molecular_function
GO:0015294	solute:cation symporter activity	0.166667	1	molecular_function
GO:0004812	aminoacyl-tRNA ligase activity	0.166667	3	molecular_function
GO:0006418	tRNA aminoacylation for protein translation	0.166667	2	biological_process
GO:0005342	organic acid transmembrane transporter activity	0.166667	3	molecular_function
GO:0046943	carboxylic acid transmembrane transporter activity	0.166667	5	molecular_function
GO:0008514	organic anion transmembrane transporter activity	0.166667	1	molecular_function
GO:0016875	ligase activity, forming carbon-oxygen bonds	0.166667	1	molecular_function
GO:0016876	ligase activity, forming aminoacyl-tRNA and related compounds	0.166667	2	molecular_function
GO:0043038	amino acid activation	0.166667	1	biological_process
GO:0043039	tRNA aminoacylation	0.166667	1	biological_process
GO:0015291	secondary active transmembrane transporter activity	0.166667	3	molecular_function
GO:0015081	sodium ion transmembrane transporter activity	0.166667	1	molecular_function
GO:0015849	organic acid transport	0.166667	1	biological_process
GO:0046942	carboxylic acid transport	0.166667	2	biological_process
GO:0015711	organic anion transport	0.166667	1	biological_process
GO:0008509	anion transmembrane transporter activity	0.166667	1	molecular_function
GO:0042802	identical protein binding	0.166667	1	molecular_function
GO:0006820	anion transport	0.166667	2	biological_process
GO:0004553	hydrolase activity, hydrolyzing O-glycosyl compounds	0.166667	3	molecular_function
GO:0022804	active transmembrane transporter activity	0.166667	1	molecular_function
GO:0016798	hydrolase activity, acting on glycosyl bonds	0.166667	1	molecular_function
GO:0016874	ligase activity	0.166667	2	molecular_function
GO:0006520	cellular amino acid metabolic process	0.166667	2	biological_process
GO:0006399	tRNA metabolic process	0.166667	2	biological_process
GO:0034660	ncRNA metabolic process	0.166667	1	biological_process
GO:0019752	carboxylic acid metabolic process	0.166667	1	biological_process
GO:0043436	oxoacid metabolic process	0.166667	3	biological_process
GO:0006082	organic acid metabolic process	0.166667	2	biological_process
GO:0046873	metal ion transmembrane transporter activity	0.166667	2	molecular_function
GO:0015077	monovalent inorganic cation transmembrane transporter activity	0.166667	2	molecular_function
GO:0005975	carbohydrate metabolic process	0.166667	1	biological_process
GO:0022890	inorganic cation transmembrane transporter activity	0.166667	1	molecular_function
GO:0003735	structural constituent of ribosome	0.166667	1	molecular_function
GO:0005840	ribosome	0.166667	3	cellular_component
GO:0008324	cation transmembrane transporter activity	0.166667	1	molecular_function
GO:0044281	small molecule metabolic process	0.166667	1	biological_process
GO:0030529	ribonucleoprotein complex	0.166667	1	cellular_component
GO:0071702	organic substance transport	0.166667	3	biological_process
GO:0006811	ion transport	0.166667	2	biological_process
GO:0015075	ion transmembrane transporter activity	0.166667	1	molecular_function
GO:0022891	substrate-specific transmembrane transporter activity	0.166667	1	molecular_function
GO:0022892	substrate-specific transporter activity	0.166667	1	molecular_function
GO:0005198	structural molecule activity	0.166667	1	molecular_function
GO:0022857	transmembrane transporter activity	0.166667	1	molecular_function
GO:0043232	intracellular non-membrane-bounded organelle	0.166667	6	cellular_component
GO:0043228	non-membrane-bounded organelle	0.166667	1	cellular_component
GO:0005215	transporter activity	0.166667	1	molecular_function
GO:0005524	ATP binding	0.166667	1	molecular_function
GO:0032559	adenyl ribonucleotide binding	0.166667	1	molecular_function
GO:0030554	adenyl nucleotide binding	0.166667	1	molecular_function
GO:0005634	nucleus	0.166667	1	cellular_component
GO:0035639	purine ribonucleoside triphosphate binding	0.166667	1	molecular_function
GO:0001883	purine nucleoside binding	0.166667	1	molecular_function
GO:0032549	ribonucleoside binding	0.166667	1	molecular_function
GO:0032550	purine ribonucleoside binding	0.166667	1	molecular_function
GO:0032555	purine ribonucleotide binding	0.166667	1	molecular_function
GO:0006355	regulation of transcription, DNA-templated	0.166667	1	biological_process
GO:1903506	regulation of nucleic acid-templated transcription	0.166667	1	biological_process
GO:0001882	nucleoside binding	0.166667	1	molecular_function
GO:2001141	regulation of RNA biosynthetic process	0.166667	1	biological_process
GO:0051252	regulation of RNA metabolic process	0.166667	1	biological_process
GO:0032553	ribonucleotide binding	0.166667	1	molecular_function
GO:0017076	purine nucleotide binding	0.166667	1	molecular_function
GO:0019219	regulation of nucleobase-containing compound metabolic process	0.166667	1	biological_process
GO:2000112	regulation of cellular macromolecule biosynthetic process	0.166667	1	biological_process
GO:0010556	regulation of macromolecule biosynthetic process	0.166667	2	biological_process
GO:0031326	regulation of cellular biosynthetic process	0.166667	1	biological_process
GO:0009889	regulation of biosynthetic process	0.166667	1	biological_process
GO:0010468	regulation of gene expression	0.166667	1	biological_process
GO:0051171	regulation of nitrogen compound metabolic process	0.166667	1	biological_process
GO:0044444	cytoplasmic part	0.166667	1	cellular_component
GO:0097367	carbohydrate derivative binding	0.166667	1	molecular_function
GO:0080090	regulation of primary metabolic process	0.166667	1	biological_process
GO:0044765	single-organism transport	0.166667	1	biological_process
GO:0060255	regulation of macromolecule metabolic process	0.166667	1	biological_process
GO:1902578	single-organism localization	0.166667	1	biological_process
GO:0031323	regulation of cellular metabolic process	0.166667	2	biological_process
GO:0000166	nucleotide binding	0.166667	2	molecular_function
GO:1901265	nucleoside phosphate binding	0.166667	1	molecular_function
GO:0019222	regulation of metabolic process	0.166667	2	biological_process
GO:0036094	small molecule binding	0.166667	2	molecular_function
GO:0043168	anion binding	0.166667	1	molecular_function
GO:0006351	transcription, DNA-templated	0.166667	1	biological_process
GO:0097659	nucleic acid-templated transcription	0.166667	3	biological_process
GO:0032774	RNA biosynthetic process	0.166667	1	biological_process
GO:0003677	DNA binding	0.166667	1	molecular_function
GO:0034654	nucleobase-containing compound biosynthetic process	0.166667	1	biological_process
GO:0005737	cytoplasm	0.166667	1	cellular_component
GO:0019438	aromatic compound biosynthetic process	0.166667	1	biological_process
GO:0018130	heterocycle biosynthetic process	0.166667	1	biological_process
GO:1901362	organic cyclic compound biosynthetic process	0.166667	1	biological_process
GO:0006810	transport	0.166667	1	biological_process
GO:0051234	establishment of localization	0.166667	1	biological_process
GO:0043231	intracellular membrane-bounded organelle	0.166667	1	cellular_component
GO:0043227	membrane-bounded organelle	0.166667	1	cellular_component
GO:0032991	macromolecular complex	0.166667	1	cellular_component
GO:0051179	localization	0.166667	3	biological_process
GO:0044710	single-organism metabolic process	0.166667	3	biological_process
GO:0016787	hydrolase activity	0.166667	4	molecular_function
GO:0003676	nucleic acid binding	0.166667	2	molecular_function
GO:0043167	ion binding	0.166667	1	molecular_function
GO:0050794	regulation of cellular process	0.166667	1	biological_process
GO:0050789	regulation of biological process	0.166667	1	biological_process
GO:0065007	biological regulation	0.166667	1	biological_process
GO:0016020	membrane	0.166667	1	cellular_component
GO:0044763	single-organism cellular process	0.166667	1	biological_process
GO:0003824	catalytic activity	0.166667	1	molecular_function
sum			232
