# Supplementary material for: Screening and validation of key microRNAs regulating muscle development in Hanper sheep
Source: PLoS One. 2025 Jun 12;20(6):e0325054. doi: 10.1371/journal.pone.0325054 (PMC12161547; doi:10.1371/journal.pone.0325054)
Supplement: S5 Table — Sheet 1 is the KEGG enrichment pathway after removing duplicates of the target genes of the three groups of differentially expressed miRNAs: M1vsM13, M7vsM13, and M1vsM7. Sheet 2 is the KEGG enrichment of the target genes of the differentially expressed miRNAs of the M1 and M13 groups. Sheet 3 is the KEGG enrichment of the target genes of the differentially expressed miRNAs of the M7 and M13 groups. Sheet 4 is the KEGG enrichment of the target genes of the differentially expressed miRNAs of the M1 and M7 groups. The full protocol has been published on protocols.io and can be accessed via: https://doi.org/10.17504/protocols.io.5qpvoox5xv4o/v1. (XLSX) [file pone.0325054.s005.xlsx]

## Sheet: 272 KEGG pathways
Ribosome
Biosynthesis of amino acids
Graft-versus-host disease
Allograft rejection
Type I diabetes mellitus
Autoimmune thyroid disease
Glycine, serine and threonine metabolism
Rap1 signaling pathway
Tyrosine metabolism
Herpes simplex infection
Mineral absorption
Salivary secretion
Antigen processing and presentation
Bladder cancer
Viral myocarditis
Prion diseases
Glycerophospholipid metabolism
Synaptic vesicle cycle
Glycerolipid metabolism
Circadian rhythm
Gap junction
Phenylalanine metabolism
Folate biosynthesis
Ether lipid metabolism
Phagosome
Pancreatic secretion
Non-small cell lung cancer
Carbon metabolism
Fat digestion and absorption
Glyoxylate and dicarboxylate metabolism
Asthma
Thyroid cancer
Transcriptional misregulation in cancer
Pathways in cancer
Proteoglycans in cancer
Melanoma
Endocrine and other factor-regulated calcium reabsorption
Staphylococcus aureus infection
Taste transduction
VEGF signaling pathway
Galactose metabolism
GnRH signaling pathway
Hedgehog signaling pathway
HTLV-I infection
Signaling pathways regulating pluripotency of stem cells
Citrate cycle (TCA cycle)
Phototransduction
Glycolysis / Gluconeogenesis
Regulation of actin cytoskeleton
Fructose and mannose metabolism
Vascular smooth muscle contraction
Adherens junction
Basal cell carcinoma
Aldosterone-regulated sodium reabsorption
TGF-beta signaling pathway
Dilated cardiomyopathy
Collecting duct acid secretion
Cysteine and methionine metabolism
Glycosaminoglycan biosynthesis - keratan sulfate
Alanine, aspartate and glutamate metabolism
Intestinal immune network for IgA production
Small cell lung cancer
Glioma
Hypertrophic cardiomyopathy (HCM)
alpha-Linolenic acid metabolism
Lysosome
Cell adhesion molecules (CAMs)
Nicotinate and nicotinamide metabolism
Protein digestion and absorption
Progesterone-mediated oocyte maturation
Selenocompound metabolism
Inflammatory bowel disease (IBD)
Fc epsilon RI signaling pathway
Systemic lupus erythematosus
Proximal tubule bicarbonate reclamation
Phenylalanine, tyrosine and tryptophan biosynthesis
Butirosin and neomycin biosynthesis
Amyotrophic lateral sclerosis (ALS)
Acute myeloid leukemia
HIF-1 signaling pathway
Rheumatoid arthritis
Base excision repair
Pancreatic cancer
Hippo signaling pathway
beta-Alanine metabolism
Arrhythmogenic right ventricular cardiomyopathy (ARVC)
MAPK signaling pathway
Bacterial invasion of epithelial cells
Pentose and glucuronate interconversions
Carbohydrate digestion and absorption
cGMP-PKG signaling pathway
Oxytocin signaling pathway
SNARE interactions in vesicular transport
Malaria
Gastric acid secretion
Synthesis and degradation of ketone bodies
cAMP signaling pathway
Prolactin signaling pathway
Proteasome
Fc gamma R-mediated phagocytosis
Linoleic acid metabolism
MicroRNAs in cancer
Other glycan degradation
Wnt signaling pathway
Adrenergic signaling in cardiomyocytes
ABC transporters
Mucin type O-Glycan biosynthesis
ECM-receptor interaction
mRNA surveillance pathway
Pyruvate metabolism
Retrograde endocannabinoid signaling
Jak-STAT signaling pathway
Sulfur metabolism
2-Oxocarboxylic acid metabolism
Hepatitis B
Steroid biosynthesis
Hematopoietic cell lineage
Natural killer cell mediated cytotoxicity
Oocyte meiosis
Porphyrin and chlorophyll metabolism
Vasopressin-regulated water reabsorption
Valine, leucine and isoleucine degradation
Endometrial cancer
Long-term potentiation
Vitamin B6 metabolism
Renal cell carcinoma
Complement and coagulation cascades
p53 signaling pathway
GABAergic synapse
T cell receptor signaling pathway
Neurotrophin signaling pathway
Arginine and proline metabolism
One carbon pool by folate
Cholinergic synapse
Toxoplasmosis
PI3K-Akt signaling pathway
Ras signaling pathway
Sulfur relay system
Colorectal cancer
Salmonella infection
Inflammatory mediator regulation of TRP channels
Influenza A
Pentose phosphate pathway
Focal adhesion
Dorso-ventral axis formation
Insulin secretion
Calcium signaling pathway
Endocytosis
Fanconi anemia pathway
DNA replication
Tuberculosis
NOD-like receptor signaling pathway
Leishmaniasis
Maturity onset diabetes of the young
Serotonergic synapse
Regulation of autophagy
NF-kappa B signaling pathway
Glutathione metabolism
Glycosphingolipid biosynthesis - ganglio series
B cell receptor signaling pathway
Long-term depression
Vitamin digestion and absorption
Lysine degradation
Phosphatidylinositol signaling system
Legionellosis
Chronic myeloid leukemia
PPAR signaling pathway
FoxO signaling pathway
Osteoclast differentiation
Tryptophan metabolism
Basal transcription factors
RIG-I-like receptor signaling pathway
RNA degradation
Viral carcinogenesis
Thyroid hormone signaling pathway
Steroid hormone biosynthesis
Prostate cancer
Type II diabetes mellitus
Retinol metabolism
Cell cycle
Bile secretion
African trypanosomiasis
Glycosaminoglycan biosynthesis - heparan sulfate / heparin
Cardiac muscle contraction
Cytokine-cytokine receptor interaction
Sphingolipid metabolism
Hepatitis C
Melanogenesis
Ribosome biogenesis in eukaryotes
Non-homologous end-joining
Protein export
N-Glycan biosynthesis
Amino sugar and nucleotide sugar metabolism
Thyroid hormone synthesis
Glutamatergic synapse
Glycosphingolipid biosynthesis - lacto and neolacto series
Homologous recombination
Morphine addiction
Pertussis
Arachidonic acid metabolism
Chagas disease (American trypanosomiasis)
Inositol phosphate metabolism
TNF signaling pathway
Primary immunodeficiency
Ovarian steroidogenesis
Chemical carcinogenesis
Metabolism of xenobiotics by cytochrome P450
Alcoholism
Metabolic pathways
Glycosphingolipid biosynthesis - globo series
Leukocyte transendothelial migration
Circadian entrainment
Butanoate metabolism
Mismatch repair
ErbB signaling pathway
Toll-like receptor signaling pathway
AMPK signaling pathway
Ascorbate and aldarate metabolism
Ubiquinone and other terpenoid-quinone biosynthesis
Neuroactive ligand-receptor interaction
Pyrimidine metabolism
Apoptosis
Nicotine addiction
Ubiquitin mediated proteolysis
RNA polymerase
mTOR signaling pathway
Peroxisome
RNA transport
Other types of O-glycan biosynthesis
Estrogen signaling pathway
Pantothenate and CoA biosynthesis
Adipocytokine signaling pathway
Purine metabolism
Oxidative phosphorylation
Chemokine signaling pathway
Notch signaling pathway
Epstein-Barr virus infection
Tight junction
Renin-angiotensin system
Riboflavin metabolism
Drug metabolism - cytochrome P450
Measles
Alzheimer's disease
Aminoacyl-tRNA biosynthesis
Propanoate metabolism
Terpenoid backbone biosynthesis
Insulin signaling pathway
Axon guidance
Fatty acid biosynthesis
Protein processing in endoplasmic reticulum
Biosynthesis of unsaturated fatty acids
Fatty acid elongation
Platelet activation
Glycosylphosphatidylinositol(GPI)-anchor biosynthesis
Fatty acid metabolism
Parkinson's disease
Amoebiasis
Cocaine addiction
Starch and sucrose metabolism
Huntington's disease
Fatty acid degradation
Nitrogen metabolism
Glycosaminoglycan biosynthesis - chondroitin sulfate / dermatan sulfate
Cytosolic DNA-sensing pathway
Drug metabolism - other enzymes
Dopaminergic synapse
Spliceosome
Amphetamine addiction
Histidine metabolism
Non-alcoholic fatty liver disease (NAFLD)
Olfactory transduction
Nucleotide excision repair

## Sheet: M1 vs M13
pathway_term	rich_factor	qvalue	gene_number	Background number	ID
Ribosome	0.404167	1.58303e-05	97	240	oas03010
Biosynthesis of amino acids	0.36	0.997005	27	75	oas01230
Graft-versus-host disease	0.387755	0.997005	19	49	oas05332
Allograft rejection	0.37037	0.997005	20	54	oas05330
Type I diabetes mellitus	0.355932	0.997005	21	59	oas04940
Autoimmune thyroid disease	0.349206	0.997005	22	63	oas05320
Glycine, serine and threonine metabolism	0.380952	0.997005	16	42	oas00260
Rap1 signaling pathway	0.268868	0.997005	57	212	oas04015
Tyrosine metabolism	0.382353	0.997005	13	34	oas00350
Herpes simplex infection	0.267606	0.997005	57	213	oas05168
Mineral absorption	0.34	0.997005	17	50	oas04978
Salivary secretion	0.3	0.997005	27	90	oas04970
Antigen processing and presentation	0.304878	0.997005	25	82	oas04612
Bladder cancer	0.361111	0.997005	13	36	oas05219
Viral myocarditis	0.306667	0.997005	23	75	oas05416
Prion diseases	0.363636	0.997005	12	33	oas05020
Glycerophospholipid metabolism	0.287129	0.997005	29	101	oas00564
Synaptic vesicle cycle	0.298507	0.997005	20	67	oas04721
Glycerolipid metabolism	0.305085	0.997005	18	59	oas00561
Circadian rhythm	0.34375	0.997005	11	32	oas04710
Gap junction	0.280899	0.997005	25	89	oas04540
Phenylalanine metabolism	0.380952	0.997005	8	21	oas00360
Folate biosynthesis	0.428571	0.997005	6	14	oas00790
Ether lipid metabolism	0.306122	0.997005	15	49	oas00565
Phagosome	0.254438	0.997005	43	169	oas04145
Pancreatic secretion	0.27	0.997005	27	100	oas04972
Non-small cell lung cancer	0.296296	0.997005	16	54	oas05223
Carbon metabolism	0.266055	0.997005	29	109	oas01200
Fat digestion and absorption	0.294118	0.997005	15	51	oas04975
Glyoxylate and dicarboxylate metabolism	0.333333	0.997005	9	27	oas00630
Asthma	0.307692	0.997005	12	39	oas05310
Thyroid cancer	0.322581	0.997005	10	31	oas05216
Transcriptional misregulation in cancer	0.25	0.997005	42	168	oas05202
Pathways in cancer	0.235119	0.997005	79	336	oas05200
Proteoglycans in cancer	0.242991	0.997005	52	214	oas05205
Melanoma	0.275362	0.997005	19	69	oas05218
Endocrine and other factor-regulated calcium reabsorption	0.295455	0.997005	13	44	oas04961
Staphylococcus aureus infection	0.276923	0.997005	18	65	oas05150
Taste transduction	0.305556	0.997005	11	36	oas04742
VEGF signaling pathway	0.278689	0.997005	17	61	oas04370
Galactose metabolism	0.3125	0.997005	10	32	oas00052
GnRH signaling pathway	0.264368	0.997005	23	87	oas04912
Hedgehog signaling pathway	0.283019	0.997005	15	53	oas04340
HTLV-I infection	0.236364	0.997005	65	275	oas05166
Signaling pathways regulating pluripotency of stem cells	0.248227	0.997005	35	141	oas04550
Citrate cycle (TCA cycle)	0.30303	0.997005	10	33	oas00020
Phototransduction	0.310345	0.997005	9	29	oas04744
Glycolysis / Gluconeogenesis	0.269841	0.997005	17	63	oas00010
Regulation of actin cytoskeleton	0.236364	0.997005	52	220	oas04810
Fructose and mannose metabolism	0.3	0.997005	9	30	oas00051
Vascular smooth muscle contraction	0.246032	0.997005	31	126	oas04270
Adherens junction	0.260274	0.997005	19	73	oas04520
Basal cell carcinoma	0.267857	0.997005	15	56	oas05217
Aldosterone-regulated sodium reabsorption	0.282051	0.997005	11	39	oas04960
TGF-beta signaling pathway	0.25641	0.997005	20	78	oas04350
Dilated cardiomyopathy	0.253012	0.997005	21	83	oas05414
Collecting duct acid secretion	0.296296	0.997005	8	27	oas04966
Cysteine and methionine metabolism	0.275	0.997005	11	40	oas00270
Glycosaminoglycan biosynthesis - keratan sulfate	0.333333	0.997005	5	15	oas00533
Alanine, aspartate and glutamate metabolism	0.277778	0.997005	10	36	oas00250
Intestinal immune network for IgA production	0.258621	0.997005	15	58	oas04672
Small cell lung cancer	0.244681	0.997005	23	94	oas05222
Glioma	0.253968	0.997005	16	63	oas05214
Hypertrophic cardiomyopathy (HCM)	0.246753	0.997005	19	77	oas05410
alpha-Linolenic acid metabolism	0.275862	0.997005	8	29	oas00592
Lysosome	0.235294	0.997005	28	119	oas04142
Cell adhesion molecules (CAMs)	0.230769	0.997005	36	156	oas04514
Nicotinate and nicotinamide metabolism	0.28	0.997005	7	25	oas00760
Protein digestion and absorption	0.234783	0.997005	27	115	oas04974
Progesterone-mediated oocyte maturation	0.236559	0.997005	22	93	oas04914
Selenocompound metabolism	0.294118	0.997005	5	17	oas00450
Inflammatory bowel disease (IBD)	0.24	0.997005	18	75	oas05321
Fc epsilon RI signaling pathway	0.242424	0.997005	16	66	oas04664
Systemic lupus erythematosus	0.227586	0.997005	33	145	oas05322
Proximal tubule bicarbonate reclamation	0.272727	0.997005	6	22	oas04964
Phenylalanine, tyrosine and tryptophan biosynthesis	0.4	0.997005	2	5	oas00400
Butirosin and neomycin biosynthesis	0.4	0.997005	2	5	oas00524
Amyotrophic lateral sclerosis (ALS)	0.241379	0.997005	14	58	oas05014
Acute myeloid leukemia	0.241379	0.997005	14	58	oas05221
HIF-1 signaling pathway	0.229358	0.997005	25	109	oas04066
Rheumatoid arthritis	0.23	0.997005	23	100	oas05323
Base excision repair	0.25	0.997005	9	36	oas03410
Pancreatic cancer	0.234375	0.997005	15	64	oas05212
Hippo signaling pathway	0.222222	0.997005	34	153	oas04390
beta-Alanine metabolism	0.25	0.997005	8	32	oas00410
Arrhythmogenic right ventricular cardiomyopathy (ARVC)	0.228571	0.997005	16	70	oas05412
MAPK signaling pathway	0.215686	0.997005	55	255	oas04010
Bacterial invasion of epithelial cells	0.225	0.997005	18	80	oas05100
Pentose and glucuronate interconversions	0.241379	0.997005	7	29	oas00040
Carbohydrate digestion and absorption	0.232558	0.997005	10	43	oas04973
cGMP-PKG signaling pathway	0.216374	0.997005	37	171	oas04022
Oxytocin signaling pathway	0.216561	0.997005	34	157	oas04921
SNARE interactions in vesicular transport	0.235294	0.997005	8	34	oas04130
Malaria	0.226415	0.997005	12	53	oas05144
Gastric acid secretion	0.222222	0.997005	16	72	oas04971
Synthesis and degradation of ketone bodies	0.272727	0.997005	3	11	oas00072
cAMP signaling pathway	0.212963	0.997005	46	216	oas04024
Prolactin signaling pathway	0.219512	0.997005	18	82	oas04917
Proteasome	0.227273	0.997005	10	44	oas03050
Fc gamma R-mediated phagocytosis	0.218391	0.997005	19	87	oas04666
Linoleic acid metabolism	0.228571	0.997005	8	35	oas00591
MicroRNAs in cancer	0.211957	0.997005	39	184	oas05206
Other glycan degradation	0.238095	0.997005	5	21	oas00511
Wnt signaling pathway	0.212766	0.997005	30	141	oas04310
Adrenergic signaling in cardiomyocytes	0.211921	0.997005	32	151	oas04261
ABC transporters	0.218182	0.997005	12	55	oas02010
Mucin type O-Glycan biosynthesis	0.225806	0.997005	7	31	oas00512
ECM-receptor interaction	0.213483	0.997005	19	89	oas04512
mRNA surveillance pathway	0.212121	0.997005	21	99	oas03015
Pyruvate metabolism	0.219512	0.997005	9	41	oas00620
Retrograde endocannabinoid signaling	0.211538	0.997005	22	104	oas04723
Jak-STAT signaling pathway	0.209581	0.997005	35	167	oas04630
Sulfur metabolism	0.235294	0.997005	4	17	oas00920
2-Oxocarboxylic acid metabolism	0.235294	0.997005	4	17	oas01210
Hepatitis B	0.209459	0.997005	31	148	oas05161
Steroid biosynthesis	0.227273	0.997005	5	22	oas00100
Hematopoietic cell lineage	0.211111	0.997005	19	90	oas04640
Natural killer cell mediated cytotoxicity	0.209524	0.997005	22	105	oas04650
Oocyte meiosis	0.208696	0.997005	24	115	oas04114
Porphyrin and chlorophyll metabolism	0.216216	0.997005	8	37	oas00860
Vasopressin-regulated water reabsorption	0.212766	0.997005	10	47	oas04962
Valine, leucine and isoleucine degradation	0.212766	0.997005	10	47	oas00280
Endometrial cancer	0.211538	0.997005	11	52	oas05213
Long-term potentiation	0.208955	0.997005	14	67	oas04720
Vitamin B6 metabolism	0.25	0.997005	2	8	oas00750
Renal cell carcinoma	0.205882	0.997005	14	68	oas05211
Complement and coagulation cascades	0.205479	0.997005	15	73	oas04610
p53 signaling pathway	0.205128	0.997005	16	78	oas04115
GABAergic synapse	0.204545	0.997005	18	88	oas04727
T cell receptor signaling pathway	0.203704	0.997005	22	108	oas04660
Neurotrophin signaling pathway	0.203252	0.997005	25	123	oas04722
Arginine and proline metabolism	0.203125	0.997005	13	64	oas00330
One carbon pool by folate	0.210526	0.997005	4	19	oas00670
Cholinergic synapse	0.201754	0.997005	23	114	oas04725
Toxoplasmosis	0.201493	0.997005	27	134	oas05145
PI3K-Akt signaling pathway	0.202247	0.997005	72	356	oas04151
Ras signaling pathway	0.201717	0.997005	47	233	oas04014
Sulfur relay system	0.222222	0.997005	2	9	oas04122
Colorectal cancer	0.2	0.997005	14	70	oas05210
Salmonella infection	0.2	0.997005	18	90	oas05132
Inflammatory mediator regulation of TRP channels	0.2	0.997005	20	100	oas04750
Influenza A	0.2	0.997005	36	180	oas05164
Pentose phosphate pathway	0.2	0.997005	6	30	oas00030
Focal adhesion	0.2	0.997005	42	210	oas04510
Dorso-ventral axis formation	0.2	0.997005	5	25	oas04320
Insulin secretion	0.197674	0.997005	17	86	oas04911
Calcium signaling pathway	0.198925	0.997005	37	186	oas04020
Endocytosis	0.199115	0.997005	45	226	oas04144
Fanconi anemia pathway	0.196078	0.997005	10	51	oas03460
DNA replication	0.194444	0.997005	7	36	oas03030
Tuberculosis	0.196891	0.997005	38	193	oas05152
NOD-like receptor signaling pathway	0.192308	0.997005	10	52	oas04621
Leishmaniasis	0.192308	0.997005	15	78	oas05140
Maturity onset diabetes of the young	0.190476	0.997005	4	21	oas04950
Serotonergic synapse	0.192661	0.997005	21	109	oas04726
Regulation of autophagy	0.1875	0.997005	6	32	oas04140
NF-kappa B signaling pathway	0.191011	0.997005	17	89	oas04064
Glutathione metabolism	0.188679	0.997005	10	53	oas00480
Glycosphingolipid biosynthesis - ganglio series	0.1875	0.997005	3	16	oas00604
B cell receptor signaling pathway	0.188406	0.997005	13	69	oas04662
Long-term depression	0.186441	0.997005	11	59	oas04730
Vitamin digestion and absorption	0.181818	0.997005	4	22	oas04977
Lysine degradation	0.185185	0.997005	10	54	oas00310
Phosphatidylinositol signaling system	0.1875	0.997005	15	80	oas04070
Legionellosis	0.186667	0.997005	14	75	oas05134
Chronic myeloid leukemia	0.186667	0.997005	14	75	oas05220
PPAR signaling pathway	0.185714	0.997005	13	70	oas03320
FoxO signaling pathway	0.189394	0.997005	25	132	oas04068
Osteoclast differentiation	0.188976	0.997005	24	127	oas04380
Tryptophan metabolism	0.181818	0.997005	8	44	oas00380
Basal transcription factors	0.181818	0.997005	8	44	oas03022
RIG-I-like receptor signaling pathway	0.184211	0.997005	14	76	oas04622
RNA degradation	0.184211	0.997005	14	76	oas03018
Viral carcinogenesis	0.190909	0.997005	42	220	oas05203
Thyroid hormone signaling pathway	0.186441	0.997005	22	118	oas04919
Steroid hormone biosynthesis	0.181818	0.997005	12	66	oas00140
Prostate cancer	0.183908	0.997005	16	87	oas05215
Type II diabetes mellitus	0.177778	0.997005	8	45	oas04930
Retinol metabolism	0.180328	0.997005	11	61	oas00830
Cell cycle	0.186567	0.997005	25	134	oas04110
Bile secretion	0.180723	0.997005	15	83	oas04976
African trypanosomiasis	0.171429	0.997005	6	35	oas05143
Glycosaminoglycan biosynthesis - heparan sulfate / heparin	0.166667	0.997005	4	24	oas00534
Cardiac muscle contraction	0.178571	0.997005	15	84	oas04260
Cytokine-cytokine receptor interaction	0.187234	0.997005	44	235	oas04060
Sphingolipid metabolism	0.170213	0.997005	8	47	oas00600
Hepatitis C	0.181818	0.997005	24	132	oas05160
Melanogenesis	0.178218	0.997005	18	101	oas04916
Ribosome biogenesis in eukaryotes	0.175	0.997005	14	80	oas03008
Non-homologous end-joining	0.153846	0.997005	2	13	oas03450
Protein export	0.16	0.997005	4	25	oas03060
N-Glycan biosynthesis	0.166667	0.997005	8	48	oas00510
Amino sugar and nucleotide sugar metabolism	0.166667	0.997005	8	48	oas00520
Thyroid hormone synthesis	0.171429	0.997005	12	70	oas04918
Glutamatergic synapse	0.176991	0.997005	20	113	oas04724
Glycosphingolipid biosynthesis - lacto and neolacto series	0.153846	0.997005	4	26	oas00601
Homologous recombination	0.153846	0.997005	4	26	oas03440
Morphine addiction	0.172043	0.997005	16	93	oas05032
Pertussis	0.168831	0.997005	13	77	oas05133
Arachidonic acid metabolism	0.168831	0.997005	13	77	oas00590
Chagas disease (American trypanosomiasis)	0.173913	0.997005	20	115	oas05142
Inositol phosphate metabolism	0.163934	0.997005	10	61	oas00562
TNF signaling pathway	0.172727	0.997005	19	110	oas04668
Primary immunodeficiency	0.151515	0.997005	5	33	oas05340
Ovarian steroidogenesis	0.160714	0.997005	9	56	oas04913
Chemical carcinogenesis	0.164384	0.997005	12	73	oas05204
Metabolism of xenobiotics by cytochrome P450	0.16129	0.997005	10	62	oas00980
Alcoholism	0.176796	0.997005	32	181	oas05034
Metabolic pathways	0.194268	0.997005	244	1256	oas01100
Glycosphingolipid biosynthesis - globo series	0.133333	0.997005	2	15	oas00603
Leukocyte transendothelial migration	0.170732	0.997005	21	123	oas04670
Circadian entrainment	0.166667	0.997005	16	96	oas04713
Butanoate metabolism	0.142857	0.997005	4	28	oas00650
Mismatch repair	0.136364	0.997005	3	22	oas03430
ErbB signaling pathway	0.16092	0.997005	14	87	oas04012
Toll-like receptor signaling pathway	0.163462	0.997005	17	104	oas04620
AMPK signaling pathway	0.166667	0.997005	21	126	oas04152
Ascorbate and aldarate metabolism	0.130435	0.997005	3	23	oas00053
Ubiquinone and other terpenoid-quinone biosynthesis	0.111111	0.997005	1	9	oas00130
Neuroactive ligand-receptor interaction	0.178322	0.997005	51	286	oas04080
Pyrimidine metabolism	0.161616	0.997005	16	99	oas00240
Apoptosis	0.159091	0.997005	14	88	oas04210
Nicotine addiction	0.142857	0.997005	6	42	oas05033
Ubiquitin mediated proteolysis	0.167785	0.997005	25	149	oas04120
RNA polymerase	0.133333	0.997005	4	30	oas03020
mTOR signaling pathway	0.151515	0.997005	10	66	oas04150
Peroxisome	0.154762	0.997005	13	84	oas04146
RNA transport	0.167665	0.997005	28	167	oas03013
Other types of O-glycan biosynthesis	0.129032	0.997005	4	31	oas00514
Estrogen signaling pathway	0.156863	0.997005	16	102	oas04915
Pantothenate and CoA biosynthesis	0.111111	0.997005	2	18	oas00770
Adipocytokine signaling pathway	0.148649	0.997005	11	74	oas04920
Purine metabolism	0.165714	0.997005	29	175	oas00230
Oxidative phosphorylation	0.163522	0.997005	26	159	oas00190
Chemokine signaling pathway	0.164835	0.997005	30	182	oas04062
Notch signaling pathway	0.134615	0.997005	7	52	oas04330
Epstein-Barr virus infection	0.163265	0.997005	32	196	oas05169
Tight junction	0.155556	0.997005	21	135	oas04530
Renin-angiotensin system	0.1	0.997005	2	20	oas04614
Riboflavin metabolism	0.0833333	0.997005	1	12	oas00740
Drug metabolism - cytochrome P450	0.133333	0.997005	8	60	oas00982
Measles	0.154412	0.997005	21	136	oas05162
Alzheimer's disease	0.161458	0.997005	31	192	oas05010
Aminoacyl-tRNA biosynthesis	0.125	0.997005	6	48	oas00970
Propanoate metabolism	0.107143	0.997005	3	28	oas00640
Terpenoid backbone biosynthesis	0.0952381	0.997005	2	21	oas00900
Insulin signaling pathway	0.152778	0.997005	22	144	oas04910
Axon guidance	0.149606	0.997005	19	127	oas04360
Fatty acid biosynthesis	0.0769231	0.997005	1	13	oas00061
Protein processing in endoplasmic reticulum	0.153409	0.997005	27	176	oas04141
Biosynthesis of unsaturated fatty acids	0.0869565	0.997005	2	23	oas01040
Fatty acid elongation	0.0833333	0.997005	2	24	oas00062
Platelet activation	0.141791	0.997005	19	134	oas04611
Glycosylphosphatidylinositol(GPI)-anchor biosynthesis	0.08	0.997005	2	25	oas00563
Fatty acid metabolism	0.104167	0.997005	5	48	oas01212
Parkinson's disease	0.144578	0.997005	24	166	oas05012
Amoebiasis	0.132743	0.997005	15	113	oas05146
Cocaine addiction	0.102041	0.997005	5	49	oas05030
Starch and sucrose metabolism	0.102041	0.997005	5	49	oas00500
Huntington's disease	0.149038	0.997005	31	208	oas05016
Fatty acid degradation	0.0930233	0.997005	4	43	oas00071
Nitrogen metabolism	0.0555556	0.997005	1	18	oas00910
Glycosaminoglycan biosynthesis - chondroitin sulfate / dermatan sulfate	0.0555556	0.997005	1	18	oas00532
Cytosolic DNA-sensing pathway	0.103448	0.997005	6	58	oas04623
Drug metabolism - other enzymes	0.0789474	0.997005	3	38	oas00983
Dopaminergic synapse	0.122137	0.997005	16	131	oas04728
Spliceosome	0.125828	0.997005	19	151	oas03040
Amphetamine addiction	0.0895522	0.997005	6	67	oas05031
Histidine metabolism	0.0416667	0.997005	1	24	oas00340
Non-alcoholic fatty liver disease (NAFLD)	0.124294	0.997005	22	177	oas04932
Olfactory transduction	0.128606	1	107	832	oas04740

## Sheet: M7 vs M13
pathway_term	rich_factor	qvalue	gene_number	Background number	ID
Aminoacyl-tRNA biosynthesis	0.0208333	0.0189877	1	48	oas00970
Amyotrophic lateral sclerosis (ALS)	0.0172414	0.0189877	1	58	oas05014
Glutamatergic synapse	0.00884956	0.0243774	1	113	oas04724
Ribosome	0.00416667	0.0383545	1	240	oas03010

## Sheet: M1 vs M7
pathway_term	rich_factor	qvalue	gene_number	Background number	ID
Nucleotide excision repair	0.883721	1.12e-09	38	43	oas03420
Ribosome	0.316667	0.000745808	76	240	oas03010
Salivary secretion	0.3	0.856427	27	90	oas04970
Mineral absorption	0.32	0.998479	16	50	oas04978
Transcriptional misregulation in cancer	0.244048	0.998479	41	168	oas05202
Biosynthesis of amino acids	0.28	0.998479	21	75	oas01230
Graft-versus-host disease	0.306122	0.998479	15	49	oas05332
Autoimmune thyroid disease	0.285714	0.998479	18	63	oas05320
Allograft rejection	0.296296	0.998479	16	54	oas05330
Fructose and mannose metabolism	0.333333	0.998479	10	30	oas00051
Folate biosynthesis	0.428571	0.998479	6	14	oas00790
Rap1 signaling pathway	0.221698	0.998479	47	212	oas04015
Taste transduction	0.305556	0.998479	11	36	oas04742
Gap junction	0.247191	0.998479	22	89	oas04540
HTLV-I infection	0.210909	0.998479	58	275	oas05166
Prion diseases	0.30303	0.998479	10	33	oas05020
Pancreatic secretion	0.24	0.998479	24	100	oas04972
Antigen processing and presentation	0.243902	0.998479	20	82	oas04612
Endocrine and other factor-regulated calcium reabsorption	0.272727	0.998479	12	44	oas04961
Type I diabetes mellitus	0.254237	0.998479	15	59	oas04940
Thyroid cancer	0.290323	0.998479	9	31	oas05216
Bladder cancer	0.277778	0.998479	10	36	oas05219
Circadian rhythm	0.28125	0.998479	9	32	oas04710
Basal cell carcinoma	0.25	0.998479	14	56	oas05217
Glycine, serine and threonine metabolism	0.261905	0.998479	11	42	oas00260
GnRH signaling pathway	0.229885	0.998479	20	87	oas04912
Lysosome	0.218487	0.998479	26	119	oas04142
Dilated cardiomyopathy	0.228916	0.998479	19	83	oas05414
TGF-beta signaling pathway	0.230769	0.998479	18	78	oas04350
Carbon metabolism	0.220183	0.998479	24	109	oas01200
Hedgehog signaling pathway	0.245283	0.998479	13	53	oas04340
Signaling pathways regulating pluripotency of stem cells	0.212766	0.998479	30	141	oas04550
Phototransduction	0.275862	0.998479	8	29	oas04744
Pathways in cancer	0.196429	0.998479	66	336	oas05200
SNARE interactions in vesicular transport	0.264706	0.998479	9	34	oas04130
Asthma	0.25641	0.998479	10	39	oas05310
Aldosterone-regulated sodium reabsorption	0.25641	0.998479	10	39	oas04960
Herpes simplex infection	0.201878	0.998479	43	213	oas05168
ABC transporters	0.236364	0.998479	13	55	oas02010
Fc epsilon RI signaling pathway	0.227273	0.998479	15	66	oas04664
Pyruvate metabolism	0.243902	0.998479	10	41	oas00620
Selenocompound metabolism	0.294118	0.998479	5	17	oas00450
Synaptic vesicle cycle	0.223881	0.998479	15	67	oas04721
Proximal tubule bicarbonate reclamation	0.272727	0.998479	6	22	oas04964
Collecting duct acid secretion	0.259259	0.998479	7	27	oas04966
Hippo signaling pathway	0.202614	0.998479	31	153	oas04390
Galactose metabolism	0.25	0.998479	8	32	oas00052
Porphyrin and chlorophyll metabolism	0.243243	0.998479	9	37	oas00860
NF-kappa B signaling pathway	0.213483	0.998479	19	89	oas04064
Glycolysis / Gluconeogenesis	0.222222	0.998479	14	63	oas00010
Rheumatoid arthritis	0.21	0.998479	21	100	oas05323
Intestinal immune network for IgA production	0.224138	0.998479	13	58	oas04672
Citrate cycle (TCA cycle)	0.242424	0.998479	8	33	oas00020
Glycerolipid metabolism	0.220339	0.998479	13	59	oas00561
Systemic lupus erythematosus	0.2	0.998479	29	145	oas05322
Inflammatory bowel disease (IBD)	0.213333	0.998479	16	75	oas05321
Tyrosine metabolism	0.235294	0.998479	8	34	oas00350
Pentose and glucuronate interconversions	0.241379	0.998479	7	29	oas00040
Phagosome	0.195266	0.998479	33	169	oas04145
Phenylalanine, tyrosine and tryptophan biosynthesis	0.4	0.998479	2	5	oas00400
Prolactin signaling pathway	0.207317	0.998479	17	82	oas04917
Progesterone-mediated oocyte maturation	0.204301	0.998479	19	93	oas04914
Proteoglycans in cancer	0.191589	0.998479	41	214	oas05205
Retrograde endocannabinoid signaling	0.201923	0.998479	21	104	oas04723
Hypertrophic cardiomyopathy (HCM)	0.207792	0.998479	16	77	oas05410
Protein digestion and absorption	0.2	0.998479	23	115	oas04974
VEGF signaling pathway	0.213115	0.998479	13	61	oas04370
Vascular smooth muscle contraction	0.198413	0.998479	25	126	oas04270
Small cell lung cancer	0.202128	0.998479	19	94	oas05222
Nicotinate and nicotinamide metabolism	0.24	0.998479	6	25	oas00760
Inflammatory mediator regulation of TRP channels	0.2	0.998479	20	100	oas04750
Glycosaminoglycan biosynthesis - keratan sulfate	0.266667	0.998479	4	15	oas00533
Adherens junction	0.205479	0.998479	15	73	oas04520
Cell adhesion molecules (CAMs)	0.192308	0.998479	30	156	oas04514
Alanine, aspartate and glutamate metabolism	0.222222	0.998479	8	36	oas00250
Salmonella infection	0.2	0.998479	18	90	oas05132
Glycerophospholipid metabolism	0.19802	0.998479	20	101	oas00564
Mucin type O-Glycan biosynthesis	0.225806	0.998479	7	31	oas00512
Vasopressin-regulated water reabsorption	0.212766	0.998479	10	47	oas04962
Melanoma	0.202899	0.998479	14	69	oas05218
Bacterial invasion of epithelial cells	0.2	0.998479	16	80	oas05100
Phenylalanine metabolism	0.238095	0.998479	5	21	oas00360
Malaria	0.207547	0.998479	11	53	oas05144
T cell receptor signaling pathway	0.194444	0.998479	21	108	oas04660
Viral carcinogenesis	0.186364	0.998479	41	220	oas05203
Glycosphingolipid biosynthesis - ganglio series	0.25	0.998479	4	16	oas00604
Synthesis and degradation of ketone bodies	0.272727	0.998479	3	11	oas00072
Non-small cell lung cancer	0.203704	0.998479	11	54	oas05223
Staphylococcus aureus infection	0.2	0.998479	13	65	oas05150
Glyoxylate and dicarboxylate metabolism	0.222222	0.998479	6	27	oas00630
Oocyte meiosis	0.191304	0.998479	22	115	oas04114
Natural killer cell mediated cytotoxicity	0.190476	0.998479	20	105	oas04650
Proteasome	0.204545	0.998479	9	44	oas03050
Gastric acid secretion	0.194444	0.998479	14	72	oas04971
Adrenergic signaling in cardiomyocytes	0.18543	0.998479	28	151	oas04261
Regulation of actin cytoskeleton	0.181818	0.998479	40	220	oas04810
Complement and coagulation cascades	0.191781	0.998479	14	73	oas04610
Cysteine and methionine metabolism	0.2	0.998479	8	40	oas00270
alpha-Linolenic acid metabolism	0.206897	0.998479	6	29	oas00592
cGMP-PKG signaling pathway	0.181287	0.998479	31	171	oas04022
Insulin secretion	0.186047	0.998479	16	86	oas04911
HIF-1 signaling pathway	0.183486	0.998479	20	109	oas04066
Viral myocarditis	0.186667	0.998479	14	75	oas05416
Jak-STAT signaling pathway	0.179641	0.998479	30	167	oas04630
Osteoclast differentiation	0.181102	0.998479	23	127	oas04380
Arrhythmogenic right ventricular cardiomyopathy (ARVC)	0.185714	0.998479	13	70	oas05412
Base excision repair	0.194444	0.998479	7	36	oas03410
Oxytocin signaling pathway	0.178344	0.998479	28	157	oas04921
Cell cycle	0.179104	0.998479	24	134	oas04110
GABAergic synapse	0.181818	0.998479	16	88	oas04727
Wnt signaling pathway	0.177305	0.998479	25	141	oas04310
Ether lipid metabolism	0.183673	0.998479	9	49	oas00565
Regulation of autophagy	0.1875	0.998479	6	32	oas04140
Sulfur relay system	0.222222	0.998479	2	9	oas04122
Ubiquitin mediated proteolysis	0.174497	0.998479	26	149	oas04120
Glycosphingolipid biosynthesis - globo series	0.2	0.998479	3	15	oas00603
Maturity onset diabetes of the young	0.190476	0.998479	4	21	oas04950
Ribosome biogenesis in eukaryotes	0.175	0.998479	14	80	oas03008
Fat digestion and absorption	0.176471	0.998479	9	51	oas04975
Fanconi anemia pathway	0.176471	0.998479	9	51	oas03460
cAMP signaling pathway	0.171296	0.998479	37	216	oas04024
Glioma	0.174603	0.998479	11	63	oas05214
Fc gamma R-mediated phagocytosis	0.172414	0.998479	15	87	oas04666
mRNA surveillance pathway	0.171717	0.998479	17	99	oas03015
Steroid biosynthesis	0.181818	0.998479	4	22	oas00100
NOD-like receptor signaling pathway	0.173077	0.998479	9	52	oas04621
Acute myeloid leukemia	0.172414	0.998479	10	58	oas05221
Amyotrophic lateral sclerosis (ALS)	0.172414	0.998479	10	58	oas05014
RIG-I-like receptor signaling pathway	0.171053	0.998479	13	76	oas04622
RNA degradation	0.171053	0.998479	13	76	oas03018
Hepatitis B	0.168919	0.998479	25	148	oas05161
MAPK signaling pathway	0.168627	0.998479	43	255	oas04010
Bile secretion	0.168675	0.998479	14	83	oas04976
Valine, leucine and isoleucine degradation	0.170213	0.998479	8	47	oas00280
ECM-receptor interaction	0.168539	0.998479	15	89	oas04512
PI3K-Akt signaling pathway	0.168539	0.998479	60	356	oas04151
Melanogenesis	0.168317	0.998479	17	101	oas04916
Linoleic acid metabolism	0.171429	0.998479	6	35	oas00591
African trypanosomiasis	0.171429	0.998479	6	35	oas05143
Ascorbate and aldarate metabolism	0.173913	0.998479	4	23	oas00053
2-Oxocarboxylic acid metabolism	0.176471	0.998479	3	17	oas01210
Cholinergic synapse	0.166667	0.998479	19	114	oas04725
Hematopoietic cell lineage	0.166667	0.998479	15	90	oas04640
p53 signaling pathway	0.166667	0.998479	13	78	oas04115
Steroid hormone biosynthesis	0.166667	0.998479	11	66	oas00140
N-Glycan biosynthesis	0.166667	0.998479	8	48	oas00510
Amino sugar and nucleotide sugar metabolism	0.166667	0.998479	8	48	oas00520
DNA replication	0.166667	0.998479	6	36	oas03030
Serotonergic synapse	0.165138	0.998479	18	109	oas04726
Alcoholism	0.165746	0.998479	30	181	oas05034
Pentose phosphate pathway	0.166667	0.998479	5	30	oas00030
Glycosaminoglycan biosynthesis - heparan sulfate / heparin	0.166667	0.998479	4	24	oas00534
Carbohydrate digestion and absorption	0.162791	0.998479	7	43	oas04973
Butirosin and neomycin biosynthesis	0.2	0.998479	1	5	oas00524
Ovarian steroidogenesis	0.160714	0.998479	9	56	oas04913
Dorso-ventral axis formation	0.16	0.998479	4	25	oas04320
Tryptophan metabolism	0.159091	0.998479	7	44	oas00380
Basal transcription factors	0.159091	0.998479	7	44	oas03022
Thyroid hormone signaling pathway	0.161017	0.998479	19	118	oas04919
Ras signaling pathway	0.16309	0.998479	38	233	oas04014
One carbon pool by folate	0.157895	0.998479	3	19	oas00670
beta-Alanine metabolism	0.15625	0.998479	5	32	oas00410
Calcium signaling pathway	0.16129	0.998479	30	186	oas04020
Glutamatergic synapse	0.159292	0.998479	18	113	oas04724
Thyroid hormone synthesis	0.157143	0.998479	11	70	oas04918
Pancreatic cancer	0.15625	0.998479	10	64	oas05212
Non-homologous end-joining	0.153846	0.998479	2	13	oas03450
Circadian entrainment	0.15625	0.998479	15	96	oas04713
Cardiac muscle contraction	0.154762	0.998479	13	84	oas04260
Long-term depression	0.152542	0.998479	9	59	oas04730
Epstein-Barr virus infection	0.158163	0.998479	31	196	oas05169
MicroRNAs in cancer	0.157609	0.998479	29	184	oas05206
TNF signaling pathway	0.154545	0.998479	17	110	oas04668
Toll-like receptor signaling pathway	0.153846	0.998479	16	104	oas04620
Lysine degradation	0.148148	0.998479	8	54	oas00310
Other glycan degradation	0.142857	0.998479	3	21	oas00511
Long-term potentiation	0.149254	0.998479	10	67	oas04720
Butanoate metabolism	0.142857	0.998479	4	28	oas00650
Retinol metabolism	0.147541	0.998479	9	61	oas00830
Morphine addiction	0.150538	0.998479	14	93	oas05032
Renal cell carcinoma	0.147059	0.998479	10	68	oas05211
Purine metabolism	0.154286	0.998479	27	175	oas00230
Neuroactive ligand-receptor interaction	0.157343	0.998479	45	286	oas04080
Chronic myeloid leukemia	0.146667	0.998479	11	75	oas05220
Vitamin digestion and absorption	0.136364	0.998479	3	22	oas04977
Endocytosis	0.154867	0.998479	35	226	oas04144
B cell receptor signaling pathway	0.144928	0.998479	10	69	oas04662
Toxoplasmosis	0.149254	0.998479	20	134	oas05145
Chagas disease (American trypanosomiasis)	0.147826	0.998479	17	115	oas05142
Pertussis	0.142857	0.998479	11	77	oas05133
Arginine and proline metabolism	0.140625	0.998479	9	64	oas00330
Vitamin B6 metabolism	0.125	0.998479	1	8	oas00750
Peroxisome	0.142857	0.998479	12	84	oas04146
Leishmaniasis	0.141026	0.998479	11	78	oas05140
Other types of O-glycan biosynthesis	0.129032	0.998479	4	31	oas00514
Type II diabetes mellitus	0.133333	0.998479	6	45	oas04930
Notch signaling pathway	0.134615	0.998479	7	52	oas04330
Endometrial cancer	0.134615	0.998479	7	52	oas05213
Pyrimidine metabolism	0.141414	0.998479	14	99	oas00240
Protein processing in endoplasmic reticulum	0.147727	0.998479	26	176	oas04141
Sulfur metabolism	0.117647	0.998479	2	17	oas00920
Glutathione metabolism	0.132075	0.998479	7	53	oas00480
Ubiquinone and other terpenoid-quinone biosynthesis	0.111111	0.998479	1	9	oas00130
Cytokine-cytokine receptor interaction	0.148936	0.998479	35	235	oas04060
Axon guidance	0.141732	0.998479	18	127	oas04360
Primary immunodeficiency	0.121212	0.998479	4	33	oas05340
Alzheimer's disease	0.145833	0.998479	28	192	oas05010
Pantothenate and CoA biosynthesis	0.111111	0.998479	2	18	oas00770
Glycosphingolipid biosynthesis - lacto and neolacto series	0.115385	0.998479	3	26	oas00601
Homologous recombination	0.115385	0.998479	3	26	oas03440
Aminoacyl-tRNA biosynthesis	0.125	0.998479	6	48	oas00970
Metabolic pathways	0.160032	0.998479	201	1256	oas01100
Leukocyte transendothelial migration	0.138211	0.998479	17	123	oas04670
Neurotrophin signaling pathway	0.138211	0.998479	17	123	oas04722
Arachidonic acid metabolism	0.12987	0.998479	10	77	oas00590
Focal adhesion	0.142857	0.998479	30	210	oas04510
FoxO signaling pathway	0.136364	0.998479	18	132	oas04068
Hepatitis C	0.136364	0.998479	18	132	oas05160
Propanoate metabolism	0.107143	0.998479	3	28	oas00640
Oxidative phosphorylation	0.138365	0.998479	22	159	oas00190
Renin-angiotensin system	0.1	0.998479	2	20	oas04614
Amoebiasis	0.132743	0.998479	15	113	oas05146
Cytosolic DNA-sensing pathway	0.12069	0.998479	7	58	oas04623
Tuberculosis	0.139896	0.998479	27	193	oas05152
Platelet activation	0.134328	0.998479	18	134	oas04611
Prostate cancer	0.126437	0.998479	11	87	oas05215
Tight junction	0.133333	0.998479	18	135	oas04530
Terpenoid backbone biosynthesis	0.0952381	0.998479	2	21	oas00900
Riboflavin metabolism	0.0833333	0.998479	1	12	oas00740
Apoptosis	0.125	0.998479	11	88	oas04210
Measles	0.132353	0.998479	18	136	oas05162
RNA polymerase	0.1	0.998479	3	30	oas03020
Drug metabolism - other enzymes	0.105263	0.998479	4	38	oas00983
Fatty acid biosynthesis	0.0769231	0.998479	1	13	oas00061
Sphingolipid metabolism	0.106383	0.998479	5	47	oas00600
AMPK signaling pathway	0.126984	0.998479	16	126	oas04152
Influenza A	0.133333	0.998479	24	180	oas05164
Biosynthesis of unsaturated fatty acids	0.0869565	0.998479	2	23	oas01040
Colorectal cancer	0.114286	0.998479	8	70	oas05210
Cocaine addiction	0.102041	0.998479	5	49	oas05030
ErbB signaling pathway	0.114943	0.998479	10	87	oas04012
Nicotine addiction	0.0952381	0.998479	4	42	oas05033
Estrogen signaling pathway	0.117647	0.998479	12	102	oas04915
Chemical carcinogenesis	0.109589	0.998479	8	73	oas05204
Glycosylphosphatidylinositol(GPI)-anchor biosynthesis	0.08	0.998479	2	25	oas00563
mTOR signaling pathway	0.106061	0.998479	7	66	oas04150
RNA transport	0.125749	0.998479	21	167	oas03013
Inositol phosphate metabolism	0.0983607	0.998479	6	61	oas00562
Metabolism of xenobiotics by cytochrome P450	0.0967742	0.998479	6	62	oas00980
PPAR signaling pathway	0.1	0.998479	7	70	oas03320
Glycosaminoglycan biosynthesis - chondroitin sulfate / dermatan sulfate	0.0555556	0.998479	1	18	oas00532
Phosphatidylinositol signaling system	0.1	0.998479	8	80	oas04070
Chemokine signaling pathway	0.120879	0.998479	22	182	oas04062
Fatty acid metabolism	0.0833333	0.998479	4	48	oas01212
Starch and sucrose metabolism	0.0816327	0.998479	4	49	oas00500
Adipocytokine signaling pathway	0.0945946	0.998479	7	74	oas04920
Legionellosis	0.0933333	0.998479	7	75	oas05134
Amphetamine addiction	0.0895522	0.998479	6	67	oas05031
Spliceosome	0.112583	0.998479	17	151	oas03040
Drug metabolism - cytochrome P450	0.0833333	0.998479	5	60	oas00982
Mismatch repair	0.0454545	0.998479	1	22	oas03430
Insulin signaling pathway	0.104167	0.998479	15	144	oas04910
Histidine metabolism	0.0416667	0.998479	1	24	oas00340
Dopaminergic synapse	0.0992366	0.998479	13	131	oas04728
Protein export	0.04	0.998479	1	25	oas03060
Huntington's disease	0.110577	0.998479	23	208	oas05016
Parkinson's disease	0.10241	0.998479	17	166	oas05012
Fatty acid degradation	0.0465116	0.998479	2	43	oas00071
Non-alcoholic fatty liver disease (NAFLD)	0.0903955	0.998479	16	177	oas04932
Olfactory transduction	0.128606	0.998479	107	832	oas04740
